# Supplementary material for: Enhancing the Robustness of Smartphone Photoplethysmography: A Signal Quality Index Approach
Source: Sensors (Basel). 2020 Mar 30;20(7):1923. doi: 10.3390/s20071923 (PMC7181214; doi:10.3390/s20071923)
Supplement: Supplementary file 1 [file sensors-20-01923-s001.zip]

Archive with 1 entries (1 files):
- sensors-751774-SI.xlsx
