# Supplementary material for: Enhancing the Robustness of Smartphone Photoplethysmography: A Signal Quality Index Approach
Source: Sensors (Basel). 2020 Mar 30;20(7):1923. doi: 10.3390/s20071923 (PMC7181214; doi:10.3390/s20071923)
Supplement: Supplementary file 1 [file sensors-20-01923-s001.zip › sensors-751774-SI.xlsx]

## Sheet: dataV3-Valid
SN	BLE.Heart Rate	BLE.rMSSD	BLE.pNN50	BLE.SDNN	BLE.SDNN-i	BLE.HRVi	BLE.HF.1.Log	BLE.LF.1.Log	Peak.PPG Heart Rate	Peak.Data Points Per Heartbeat	Peak.rMSSD	Peak.pNN50	Peak.SDNN	Peak.SDNN-i	Peak.HRVi	Peak.HF.1.Log	Peak.LF.1.Log	Valley.PPG Heart Rate	Valley.Data Points Per Heartbeat	Valley.rMSSD	Valley.pNN50	Valley.SDNN	Valley.SDNN-i	Valley.HRVi	Valley.HF.1.Log	Valley.LF.1.Log	M1D.PPG Heart Rate	M1D.Data Points Per Heartbeat	M1D.rMSSD	M1D.pNN50	M1D.SDNN	M1D.SDNN-i	M1D.HRVi	M1D.HF.1.Log	M1D.LF.1.Log	M2D.PPG Heart Rate	M2D.Data Points Per Heartbeat	M2D.rMSSD	M2D.pNN50	M2D.SDNN	M2D.SDNN-i	M2D.HRVi	M2D.HF.1.Log	M2D.LF.1.Log	Tangent.PPG Heart Rate	Tangent.Data Points Per Heartbeat	Tangent.rMSSD	Tangent.pNN50	Tangent.SDNN
1	73	39.09	26.32	33.02	30.49	7.91	2.07284	1.99577	73.07	23.06	53.35	35.85	39.03	37.92	3.4	2.23485	2.07298	73.06	23.06	47.98	29.85	36.2	34.3	3.23	2.1839	1.94196	73.07	23.06	51.83	34.39	38.8	36.57	4.47	2.33062	1.99699	73.01	23.08	56.86	33.33	41.28	41.25	3.56	2.56757	3.00024	73.02	23.07	40.09	23.11	33.33
2	70.94	43.7	30.11	41.31	35.29	10.36	2.42215	2.08525	71.01	23.7	54.38	37.82	45.89	43.02	4.07	2.51516	2.14971	71.02	23.69	49.89	34.43	42.84	39.42	4.96	2.40878	2.1427	71.03	23.69	54.69	38.9	44.69	41.65	4.16	2.47125	2.09792	71.09	23.67	55.31	38.99	44.27	42.62	5.35	2.32089	2.17237	71	23.7	45.03	30.22	40.73
3	80.73	17.67	0.22	23.81	21.95	7.14	1.656	2.04348	80.85	20.84	47.31	26	33.94	33.79	3.92	2.16876	1.98838	80.79	20.85	35.59	14.88	29.53	28.02	3.52	1.88098	2.03218	80.78	20.86	43.77	20.35	32.68	30.85	3.81	2.20172	2.03623	80.91	20.82	46.5	23.71	38.5	39.19	3.34	2.13427	2.05751	80.77	20.86	29.52	9.01	27.14
4	68.53	43.67	29.89	48.39	46.34	13.81	2.5422	2.3145	68.33	24.62	83.58	55.73	64.78	62.64	6.3	3.04965	2.42442	68.64	24.51	48.6	31.16	49.38	46.96	4.99	2.58437	2.23639	68.67	24.5	55.53	38.57	52	49.74	6.27	2.50626	2.46462	68.46	24.58	58.65	43.17	51.86	49.77	5.87	2.55437	2.61543	68.65	24.51	46.08	30.2	48.39
5	85.24	19.8	0.83	29.86	28.02	7.35	1.87806	2.29877	85.26	19.82	46.86	27.37	37.9	35.59	5.34	2.12694	2.27561	85.31	19.81	36.08	14.31	34.55	32.84	3.79	2.11039	2.28515	85.29	19.81	40.1	20.03	35.75	33.95	4.92	2.12704	2.27944	85.36	19.79	40.23	19.57	36.05	33.76	3.74	2.15017	2.31467	85.28	19.81	24.36	4.88	30.9
6	80.14	21.39	0.35	29.41	26.75	8.22	1.9164	1.93288	80.2	21.07	35.92	14.82	32.94	32.09	3.72	2.15112	1.99677	80.18	21.07	37.98	18.1	33.46	32.91	4.14	2.23732	1.9857	80.15	21.08	40.7	22.74	34.36	33.6	4.37	2.24319	2.0146	80.08	21.1	45.11	21.63	35.53	34.98	4.04	2.23852	1.98078	80.1	21.09	29.6	7.75	29.59
7	71.8	29.21	7.68	34.7	34.24	9.98	1.99817	2.29455	71.91	23.5	39.55	19.76	38.32	37.91	3.72	2.19934	2.3312	71.93	23.49	44.34	22.51	39.77	38.7	5.08	2.13764	2.35963	71.9	23.5	46.4	28.26	40.47	40.43	4.76	2.35451	2.34078	71.64	23.58	51.19	29.41	42.72	42.25	5.27	2.45065	2.73101	71.9	23.5	35.87	15	36.6
8	79.26	19.45	0.48	25.95	23.43	7.72	1.72754	1.73408	79.32	21.21	36.73	16.5	30.82	28.24	5.22	1.98367	1.87996	79.38	21.2	35.99	14.43	31.32	29.44	3.76	1.89304	1.7602	79.39	21.19	41.93	21.67	34.34	32.24	4.68	2.06206	1.87795	79.44	21.18	44.19	23.68	35.08	31.56	4.19	2.15378	1.78497	79.35	21.21	30.67	9.83	29.67
9	79.61	32.27	11.48	47.86	46.88	13.39	2.48473	2.82418	79.75	21.24	48.95	28.27	49.6	49.39	5.39	2.53382	2.63476	79.78	21.24	44.45	23.8	50.1	49.18	5.55	2.60277	2.83589	79.85	21.21	50.12	30.74	51.23	50.54	6.67	2.29155	2.92961	79.53	21.3	51.76	30.8	50.82	51.33	6.11	2.50618	2.75268	79.81	21.23	39.51	21.08	47.41
10	83.65	30.46	11.11	32.34	32.81	9.93	2.1821	2.08397	83.73	20.06	41.51	20.93	35.84	35.82	4.26	2.25183	2.14242	83.67	20.08	40.8	22.37	36	35.78	4.23	2.31913	2.10237	83.63	20.09	44.63	26.72	36.19	35.98	3.95	2.24783	2.13716	83.39	20.14	48.16	30.6	39.8	40.07	3.93	2.49743	2.36734	83.65	20.08	34.76	14.88	32.91
11	73.46	18.19	0	33.56	30.69	10.58	2.02833	2.26236	73.62	22.82	39.77	19.53	40.78	40.6	4.29	2.40702	2.24	73.58	22.83	39.22	19.05	38.68	38.52	5.03	2.39801	2.23885	73.58	22.83	39.71	19.88	38.81	38.28	3.98	2.25689	2.16495	73.22	22.94	43.66	18.6	41.05	40.02	5.03	2.3426	2.05671	73.55	22.84	25.47	5.04	34.83
12	70.2	45.41	32.83	37.6	37.48	12.33	2.47051	2.08597	70.19	23.93	57.13	40.51	42.58	42.61	5.37	2.56333	2.61233	70.15	23.94	50.92	36.53	39.24	39.28	5.68	2.38906	2.08558	70.18	23.93	61.35	48.14	44.11	44.32	6.09	2.48897	2.1401	69.87	24.04	63.05	44.44	45.4	45.71	6.42	2.62012	2.35137	70.17	23.93	47.93	33.54	37.84
13	65.03	55.75	44.48	62.71	63.04	17.17	2.67819	2.70179	64.95	25.82	61.7	45.52	62.02	62.07	8.56	2.70551	2.75658	65.05	25.78	68.82	52.78	66.71	66.96	9.03	2.9034	2.67605	64.93	25.83	62.96	50.17	62.87	63.02	8.79	2.70741	2.7343	64.76	25.89	71	52.38	64.41	64.81	9.79	2.79675	2.70035	65.05	25.78	58.83	49.33	62.85
14	63.97	41.05	25.66	47.6	48.2	11.3	2.34082	2.50299	64.12	26.16	48.74	33.67	49.74	49.97	5.84	2.41419	2.58807	64.14	26.15	52.75	32.31	48.71	49.68	6.41	2.4558	2.73947	64.11	26.16	50.94	31.99	50.04	50.44	8.05	2.51479	2.55374	64.27	26.1	73.95	38.82	66.98	66.6	7.31	2.70217	3.14397	64.1	26.17	41.13	23.31	47.14
15	62.48	35.75	17.45	42.98	39.62	11.07	2.37144	2.59885	62.49	26.6	72.55	47.5	55.63	54.37	6.39	2.62852	2.91153	62.55	26.58	48.33	31.83	46.59	43.72	5.18	2.42045	2.66168	62.54	26.58	56.67	37.15	48.2	47	6.72	2.70364	2.68459	62.6	26.55	54.19	33.46	47.23	45.62	5.61	2.50289	2.75272	62.5	26.6	40.5	20.42	42.78
16	75.37	38.4	21.01	47.04	49.19	11.19	2.61163	2.23525	75.49	22.25	54.29	34.63	51.59	53.75	5.69	2.62423	2.18724	75.49	22.25	47.72	28.45	50.5	52.5	5.37	2.72194	2.13859	75.52	22.24	50.75	30.5	51.2	53.24	5.9	2.67856	2.12317	75.31	22.3	53.94	36.68	52.69	54.86	5.25	2.68024	2.2647	75.48	22.25	42.96	25.73	49.06
17	67.28	33.08	11.88	35.58	33.9	8.23	2.35342	2.18475	67.14	25.02	69.15	45.49	53.38	53.49	6.28	2.79486	2.54438	67.33	24.95	44.2	25.72	39.54	38.51	3.47	2.40512	2.24726	67.27	24.97	46.37	27.88	39.38	38.32	3.82	2.34139	2.24961	67.26	24.98	52.04	31.65	43.05	42.53	3.87	2.41666	2.35313	67.23	24.99	38.76	20.9	36.24
18	83.25	30.91	9.16	53.86	49.99	9.38	2.38489	2.96877	83.63	20.09	41.05	18.52	52.27	50.64	5.83	2.42081	2.95472	83.53	20.11	41.72	19.18	49.93	48.67	4.02	2.42698	2.89997	83.56	20.1	45.64	27.3	51.14	49.75	4.36	2.55912	3.07571	82.78	20.29	54.94	32.57	59.64	54.58	4.74	2.6251	2.91067	83.66	20.08	33.46	13.02	50.35
19	64.79	54.02	34.53	53.81	49.66	12.83	2.75995	2.48683	64.76	25.94	80.23	48.65	67.09	66.15	5.91	2.75555	3.22431	64.99	25.85	61.48	37.54	56.5	53.14	5.21	2.78004	2.43716	64.97	25.85	64.56	45.76	56.85	53.89	5.92	2.80078	2.48824	64.89	25.89	63.68	40.51	56.77	53.61	4.74	2.80132	2.56811	64.96	25.86	56.06	35.35	54.28
20	69.3	42.93	25.08	46.91	41.48	13.12	2.78259	2.2882	68.85	24.4	83.98	56.27	65.89	61.53	5.74	2.82534	2.98464	69.26	24.25	50.33	32.92	47.26	43.3	4.44	2.81209	2.2418	69.33	24.23	50.72	34.06	47.84	43.9	5.94	2.73048	2.32214	69.65	24.12	63.01	41.23	62.57	60.57	5.33	2.87793	2.25797	69.33	24.23	44	26.96	45.66
21	85.7	24.91	2.96	32.44	28.81	8.85	1.0835	1.50501	85.78	19.58	45.4	27.42	39.16	37.15	3.56	1.8815	1.5858	86.06	19.52	38.89	17.62	34.51	32.36	3.34	1.77393	1.65147	85.92	19.55	39.3	19.85	36.91	34.62	3.26	1.79029	1.75967	85.77	19.59	39.22	18.68	35.8	33.99	4.15	1.87881	1.73111	85.89	19.56	31.65	7.61	33.8
22	82	44.54	35.4	39.73	40.46	11.41	1.83759	2.24888	82.14	20.45	49.5	32.63	41.84	42.66	5.18	2.00449	2.36498	82.1	20.46	48.64	31.66	41.03	42.12	4.18	2.05038	2.22778	82.1	20.46	48.48	31.65	41.66	42.42	4.49	2.37856	2.53911	82.06	20.47	50.6	32.95	41.71	42.27	3.76	2.12094	2.2442	82.11	20.46	41.37	25.07	38.45
23	69.72	41.9	25.76	59.95	61.94	15.05	2.54615	2.68842	69.65	24.12	64.82	40.61	64.86	63.88	6.39	2.53541	2.65283	69.93	24.02	49.27	30.22	59.22	61.16	5.85	2.68431	2.65186	69.89	24.03	52.42	36.48	59.63	61.46	6.25	2.67923	2.65028	70.51	23.82	64.24	36.69	72.4	73.85	7.54	2.50478	2.71939	69.97	24.01	44.03	27.24	58.36
24	97.45	10.09	1.02	21.15	21.95	5	0.753583	1.56241	97.47	17.23	28.52	5.96	25.48	25.29	2.75	1.46523	1.35334	97.48	17.23	27.78	5.97	25.43	25.22	2.6	1.50934	1.32118	97.48	17.23	33.7	13.15	28.48	28.33	3.13	1.81538	1.19811	97.4	17.25	35.17	12.53	28.73	28.73	3.85	1.85968	1.65992	97.45	17.24	17.07	1.33	22.22
25	68.49	29.28	8.07	41.93	41.19	10.77	2.10826	2.35532	68.45	24.54	45.12	19.41	47.69	48.8	4.24	2.88579	2.97397	68.48	24.53	41.66	18.55	44.13	44.82	4.69	2.11046	2.39707	68.51	24.52	48.47	28.71	46.51	46.88	5.48	2.4309	2.44364	68.42	24.55	56.62	34.43	47.54	48.01	4.94	2.30313	2.49772	68.47	24.53	35.18	16.77	42.78
26	74.89	47.96	35.69	49.98	52.24	14.75	2.80518	2.11601	74.63	22.51	68.76	45.97	58.41	60.29	5.75	3.0145	2.84501	74.81	22.45	56.65	38.71	52.01	53.12	4.75	2.89573	2.37166	74.81	22.45	55.89	36.98	51.4	53.32	6.28	2.72655	1.96778	74.57	22.53	56.73	42.25	51.6	52.95	5.5	2.87649	2.29203	74.85	22.44	51.01	37.1	50.38
27	69.18	27.41	4.91	34.18	28.67	9.34	1.91645	2.1469	69.29	24.24	37.26	17.76	37.14	34.16	3.25	2.13053	2.14761	69.29	24.25	36.22	15.89	36.51	33.58	4.35	2.06547	2.25945	69.29	24.25	39.78	17.19	37.86	34.07	3.91	1.97262	2.151	69.28	24.25	44.79	23.96	38.99	36.49	4.62	2.09674	2.20121	69.25	24.26	28.1	5.96	34.18
28	72.99	35.03	14.95	51.13	53.23	12.65	2.22925	2.60085	73	21.74	78.19	55.32	67.45	69.68	13.5	2.81981	2.63099	73.12	21.7	52.65	33.16	51.96	51.36	14.07	2.30552	2.66042	73.13	21.7	64.82	47.34	59.02	59.71	11.12	2.58119	2.69712	73.2	21.68	73.62	45.22	59.65	59.11	10.53	2.45307	2.96745	73.21	21.68	52	35	53.58
29	65.78	51.73	42.64	46.26	46.3	12.35	2.66019	2.51916	65.85	25.69	62.55	43.34	49.98	50.66	5.79	2.6157	2.59251	65.88	25.68	61.65	45.91	50.13	50.69	5.28	2.65208	2.37022	65.84	25.7	59.22	45.83	48.43	48.47	5.15	2.59952	2.37109	65.6	25.79	68.5	45.34	52.51	54.45	5.38	2.71548	2.47907	65.87	25.69	53.68	40.43	46.91
30	73.35	25.03	5.47	50.92	42.74	10.41	2.1336	2.51101	73.69	22.83	43.95	22.5	51.21	46.46	4.06	2.25708	2.41312	73.46	22.9	37.31	16.53	50.55	44.22	4.35	2.32644	2.36838	73.65	22.85	45.78	26.33	53.62	48.66	5.8	2.26909	2.44442	73.77	22.81	62.4	25.64	62.29	61	5.25	2.43878	2.46175	73.61	22.86	30.9	12.27	50.24
31	81.31	20.9	1.93	31.28	25.25	8.51	1.80085	1.99695	81.25	20.73	44.37	20.82	38.45	36.12	4.98	2.50235	2.12551	81.32	20.71	37.05	16.96	35.85	30.6	4.84	2.12882	2.12231	81.41	20.69	41.46	21.93	37.3	31.94	4.19	2.13909	2.105	81.22	20.74	46.44	23.93	39.67	34.16	5.64	2.22212	2.07262	81.38	20.7	31.53	10.75	33.96
32	65.27	62.59	54.07	50.93	49.83	13.27	2.8995	2.56425	65.18	25.77	73.09	54.64	57.19	56.71	7.21	2.82071	2.7675	65.27	25.73	69.45	52.32	55.2	52.26	7.04	2.85239	2.57846	65.2	25.76	75.59	55.84	57.69	55.9	8.83	2.99926	2.90956	65.37	25.7	75.6	57.14	57.69	55.98	6.51	2.82375	2.65806	65.28	25.73	67.85	57.45	53.15
33	74.61	36.23	16.63	40.28	38.53	10.44	2.24635	2.27356	74.39	20.12	68.37	51.17	52.42	50.79	14.85	2.41037	2.32533	74.6	20.07	64.89	48.3	49.92	49.54	12.15	2.70739	2.31664	74.42	20.12	68.1	47.44	52.82	50.41	13.96	2.56146	2.63584	73.66	20.32	76.39	47.28	60.77	62.14	14.12	2.69458	2.61062	74.68	20.05	53.89	37.14	45.99
34									72.09	23.37	63.74	48.08	56.46	55.03	5.94	3.00908	3.09474	72.21	23.33	68.16	50.99	57.4	53.65	5.87	3.08833	2.97504	72.15	23.35	70.2	54.09	57.85	55.44	5.94	3.04381	2.53893	72.12	23.36	69.9	55.1	57.36	52.74	5.95	3.0417	2.53754	72.21	23.33	63.04	52.21	55.26
35	101.44	15.86	1.13	30.21	31.6	6.58	1.99471	2.61082	101.74	15.67	40.78	22.35	36.15	37	7.3	2.12241	2.57475	101.49	15.71	36.75	17.13	34.8	34.56	5.41	2.06438	2.58491	101.22	15.75	54.77	32.62	47.72	49.96	7.18	2.33929	2.55433	97.23	16.4	117.67	34.85	131.22	127.6	6.46	2.2964	2.88109	101.67	15.68	39.3	17.57	36.36
36	96.44	14.43	0.23	27.16	26.13	7.09	2.02768	1.97257	96.5	17.61	32.72	9.79	30.78	30.1	3.16	2.07929	2.02902	96.54	17.6	39.52	11.63	36.64	35.45	4.16	2.21221	2.1114	96.43	17.62	38.19	16.75	33.62	33.18	3.45	2.15244	2.10288	96.22	17.66	57.88	15.87	50.78	44.59	3.28	2.67599	2.6358	96.5	17.61	23.71	3.86	28.89
37	74.94	49.25	38.75	52.43	52.95	15.14	2.36996	2.19421	75.02	22.48	61.3	44.56	55.4	55.01	9.2	2.75908	2.55474	75	22.49	53.62	38.46	52.31	52.45	6.12	2.49415	2.26717	75.05	22.47	59.34	40.99	55.26	55.85	7.78	2.43984	2.19407	74.34	22.69	75.51	51.68	61.07	61.05	6.69	2.94117	3.10614	75.02	22.48	51.77	36.7	51.49
38	82.22	26.85	6.06	55.97	34.36	11.62	2.19153	1.90053	82.92	20.29	44.59	23.54	54.01	39.35	4.92	2.30844	1.99952	82.73	20.34	40	18.23	57.5	37.53	4.35	2.3049	1.97373	82.85	20.31	43.17	22.52	55.58	38.95	5.83	2.3786	1.96374	82.49	20.4	44.6	21.14	59.32	39.99	6.2	2.34066	2.01258	82.84	20.31	32.63	10.44	53.19
39	76.1	50.1	34.82	47.88	48.69	12.41	2.3797	3.02229	76.17	22.04	55.8	38.9	50.21	50.72	5.19	2.4275	3.08095	75.96	22.1	57.17	39.42	50.24	50.39	6.41	2.36103	2.98108	76.05	22.07	60.75	45	51.33	52.84	7.26	2.42619	3.08835	75.62	22.2	63.23	44.76	52.61	52.9	6.38	2.46024	3.12019	76.15	22.04	53.25	37.71	48.37
40	85.32	23.27	1.98	36.79	36.23	9.2	2.39026	2.30049	85.44	19.66	54.84	37.67	47.04	46.01	3.85	2.50939	2.43829	85.46	19.66	37.69	18.25	39.16	38.57	3.9	2.37431	2.36301	85.53	19.64	40.34	20.77	40.68	40.12	4.07	2.40744	2.27409	85.25	19.7	42.68	23.08	40.75	39.81	3.84	2.43091	2.44663	85.49	19.65	29.25	7.4	37.23
41	86.98	22.9	2.43	36.74	30.48	8.79	2.3025	2.03096	87.22	19.22	34.77	13.37	39.37	34.56	3.24	2.41986	2.01532	87.17	19.23	36.84	14.07	39.37	34.47	3.76	2.38989	2.05111	87.15	19.23	39.52	19.19	40.91	35.75	4.46	2.45295	2.03623	87.09	19.25	42.19	19.94	42.13	37.76	3.73	2.50002	2.24633	87.2	19.22	28.19	6.93	37.72
42	92.89	22.06	3.42	45.12	40.51	7.72	2.27873	2.42904	93.21	18.02	37.69	14.39	43.5	40.26	3.07	2.38732	2.23764	93.33	18	36.83	15.2	43	39.93	3.22	2.47119	2.31712	93.29	18.01	38.99	17.94	44.3	41.27	3.74	2.46633	2.39454	92.83	18.1	49.48	19.95	50.74	42.96	4.71	2.42459	2.34193	93.31	18	31.04	9.56	41.93
43	88.63	16.22	0.49	39.02	34.91	11.97	1.7876	2.60337	88.9	18.43	39.89	17.83	44.47	42.43	6.81	2.01072	2.51166	88.9	18.42	37.1	16.33	43.02	40.94	6.05	1.83753	2.55486	88.6	18.49	44.13	24.33	44.1	41.63	6.36	2.21064	2.56012	86.37	18.97	90.02	32	86.87	89.82	7.29	2.24834	3.53894	88.79	18.45	34.05	10.94	41.72
44									75.38	22.28	43.3	19.42	56.14	57.96	4.68	2.1667	2.97265	75.52	22.24	39.27	16.57	56.94	58.3	5.1	2.36403	2.91137	75.51	22.25	45.38	24.28	56.56	57.81	5.78	2.3903	2.93658	75.5	22.25	51.76	31.18	60.49	62.78	4.87	2.47773	2.94304	75.54	22.24	32.73	12.22	55.68
45	3.93								90.95	18.47	46.89	28.32	39.7	38.16	4.55	2.46001	2.41271	91.22	18.41	38.66	18.31	35.81	34.14	4.84	2.45501	2.04813	91.2	18.42	55.44	21.17	44.95	42.07	3.1	3.46198	3.37803	91.02	18.46	41.19	22.49	37.59	35.43	3.27	2.27582	2.10479	91.2	18.42	31.77	9.69	34.53
46	69.47	29.84	7.6	47.79	47.49	10.65	2.13184	2.17199	69.56	24.15	43.01	23.58	49.84	48.65	5.8	2.50033	2.2929	69.57	24.15	42.74	24.14	49.55	49.26	5.08	2.37749	2.16029	69.62	24.13	45.09	26.88	51.04	50.15	5.53	2.33772	2.2682	69.59	24.14	47.85	29.74	53.77	52.46	4.65	2.47702	2.23019	69.61	24.13	35.19	13.4	49.21
47	88	57.42	43.88	48.2	47.12	11.94	2.44102	2.04579	88.05	19.08	69.46	43.99	54.14	55.18	4.51	2.39349	2.12385	88.13	19.06	53.93	37.91	46.13	46.33	5.18	2.38066	2.01641	87.76	19.14	54.02	38.3	46.08	45.9	5.31	2.25883	2.36246	87.74	19.14	57.27	39.61	48.99	49.4	4.3	2.51263	2.284	88.21	19.04	55.7	39.71	46.68
48	95.02	19.05	1.34	38.76	35.82	9.38	2.24204	2.36745	94.92	17.7	66.7	10.72	64.63	66.73	3.5	2.92015	2.94308	95.15	17.65	49.13	12.41	50.07	49.14	3.86	2.35589	2.3825	94.91	17.7	61.09	15.93	60.61	48.19	3.51	2.39005	2.37736	94.9	17.7	62.22	13.05	61.89	49.42	3.88	2.2304	2.43834	95.23	17.64	23.96	4.54	39.67
49	68.62	41.51	24.69	62.37	52.45	13.54	2.58371	2.4024	68.22	24.62	78.12	47.06	76.89	70.68	7.58	2.87599	2.97305	68.8	24.42	47.39	31.96	62.63	54.69	5.03	2.68291	2.46211	68.73	24.44	57.46	37.75	63.82	57.18	6.59	2.68767	2.75062	68.72	24.45	53.25	33.11	61.43	53.48	5.56	2.58963	2.2783	68.82	24.41	44.19	25	62.3
50	66.77	62.04	53.5	60.82	55.68	15.75	3.00166	2.05645	66.75	25.17	68.95	52.3	60.72	54.27	5.08	2.95562	1.9763	66.73	25.17	69.5	53.44	60.82	54.84	7.12	2.98648	2.07533	66.73	25.17	69.72	52.65	62.15	56.65	5.83	2.98776	2.19901	66.69	25.19	71.52	58.39	62.66	55.3	6.25	3.048	2.49589	66.8	25.15	64.82	52.44	61.53
51	83.7	25.16	4.8	42.18	37.53	14.18	2.26635	2.43786	84.03	19.99	35.75	13.12	44.78	40.75	5.79	2.35826	2.48992	83.95	20.01	40.81	19.63	46.37	41.64	5.25	2.4906	2.51897	83.96	20.01	37.61	15.55	45.22	39.97	4.92	2.42174	2.37504	83.84	20.03	55.63	21.14	51.3	41.39	5.24	2.32607	2.60722	83.96	20	30.32	9.69	43.2
52	89.89	15.43	0	32.55	29.21	8.17	2.04759	2.17742	89.92	18.68	51.89	11.95	47.89	46.15	2.8	2.58957	2.44118	89.89	18.69	51.24	12.47	48.03	46.32	2.55	2.59194	2.45045	90.05	18.65	34.74	13.3	36.68	35.42	3.2	2.04879	2.2048	90	18.66	43.24	18.7	39.96	36.75	2.95	2.248	2.20287	90.09	18.65	24.83	5.78	34.55
53	63.03	31.73	11.07	44.89	40.09	11.5	2.58634	2.29557	63.09	26.62	46.15	22.97	46.64	41.86	4.37	2.66135	2.31463	63.16	26.59	44.46	23.47	47.27	43.26	6.02	2.69232	2.1803	63.13	26.61	49.64	27.49	48.83	45.16	7.3	2.64834	2.30018	63.46	26.47	65.23	30.82	61.06	59.44	5.71	2.62478	2.23855	63.14	26.6	38.54	17.81	45.52
54	75.77	36.38	15.56	45.98	45.87	11.65	2.35727	2.53534	75.94	22.12	46.28	30.12	47.71	47.91	5.2	2.35426	2.61886	75.87	22.14	48.37	32.02	48.3	48.53	4.74	2.39145	2.53938	75.91	22.13	51.8	33.43	49.43	50.15	5.89	2.45252	2.43569	75.7	22.19	54.33	35.13	52.24	52.66	5.96	2.4735	2.74913	75.96	22.11	42.09	20.23	46.01
55	75.79	24.35	4.16	44.04	43.54	10.34	2.22639	2.42339	75.97	22.11	41.4	21.78	46.44	46	5.65	2.31534	2.45006	75.9	22.13	36.57	13.68	44.53	43.68	4.46	2.33552	2.47126	75.96	22.11	41.82	21.55	46.46	45.79	5.13	2.40657	2.46031	75.65	22.2	41.79	21.41	46.92	46.04	6.43	2.44369	2.53826	75.91	22.13	27.46	5.44	42.25
56	64.38	30.9	6.54	40.99	41.7	10.23	2.21484	2.00212	64.55	26.02	41.05	21.95	42.66	41.1	3.39	2.188	2.07904	64.19	26.17	45.23	22.34	42.99	42.45	3.95	2.31672	2.64576	64.46	26.06	46.56	27.05	45.44	44.81	5.43	2.36361	2.3024	64.55	26.02	49.14	30.07	41.96	40.65	4.78	2.32259	2.00091	64.36	26.1	36.99	13.45	39.99
57	68.82	36.29	16.72	63.11	64.75	16.2	2.44256	2.62569	68.94	24.37	53.07	35.58	61.67	62.54	7.45	2.38828	2.63212	68.83	24.41	47.7	26.84	62.2	62.24	5.81	2.45358	2.61815	68.9	24.38	47.93	30.32	61.61	62.34	6.48	2.5036	2.64562	68.74	24.44	53.82	31.64	61.56	61.68	6.57	2.55795	2.62602	68.94	24.37	39.25	19.17	60.85
58	71.44	49.29	36.5	56.45	52.37	13.52	2.5659	2.19918	71.32	23.55	60.07	38.91	57.23	53.89	5.89	2.80316	2.72257	71.46	23.51	57.1	44.44	53.61	50.15	5.16	2.59396	2.15207	71.4	23.53	58.64	43.34	55.51	52.69	6	2.69879	2.26214	71.32	23.55	60.47	42.17	53.28	51.79	5.71	2.73231	2.40787	71.53	23.48	53.36	40.24	55.54
59	80.9	46.12	33.51	49.17	46.88	11.97	1.81624	2.4876	80.91	20.76	51.2	32.77	49.51	47.55	4.11	1.97635	2.39278	80.91	20.76	48.67	31.23	47.75	46.23	4.63	2.00514	2.42635	80.93	20.76	48.61	33.7	49.64	47.22	5.26	1.93586	2.3995	80.56	20.85	51.38	36.23	47.04	46.1	5.01	2.12228	2.35698	81.01	20.73	43.23	25.33	48.06
60	79.35	31.22	9.33	43.67	36.43	12.97	2.54725	2.24095	79.48	21.14	44.08	23.22	45.46	40.17	4.03	2.49445	2.20831	79.48	21.14	44.62	26.7	46.94	40.6	5.94	2.65354	2.17482	79.47	21.14	46.87	28.18	46.47	41.49	4.22	2.6839	2.16507	79.77	21.06	56.51	27.93	52.12	48.92	4.99	2.6582	2.11883	79.5	21.13	36.77	16.8	44.59
61	73.54	40.09	19.83	61.56	57.19	18.37	2.50391	3.03959	73.5	22.85	72.19	51.38	69.76	64.53	6.19	2.50745	2.99076	73.73	22.78	49.09	29	62.5	57.3	6.92	2.59534	3.00337	73.85	22.75	53.77	37.98	64.05	60.32	6.15	2.65147	2.99716	73.39	22.89	55.55	35.28	62.77	58.03	6.89	2.50397	3.00997	73.9	22.73	44.88	25.96	62.68
62	67.53	53.47	31.76	53.55	53.89	12.76	2.69108	2.78331	67.66	24.82	59.85	38.11	55.2	54.91	4.34	2.77792	2.78207	67.64	24.83	59.32	42.12	55.99	55.71	5.03	2.80154	2.76185	67.64	24.83	61.25	43.87	56.48	56.14	6.22	2.61265	2.8248	67.57	24.86	63.69	45.51	57.42	57.1	4.65	2.81187	2.87292	67.64	24.83	53.39	38.26	53.63
63	70.9	36.04	15.52	77.19	60.22	16.8	2.45923	2.65462	71.44	23.51	47.52	27.47	77.54	59.25	5.6	2.62831	2.68024	71.42	23.52	46.07	25.91	76.58	58.37	5.98	2.61325	2.66993	71.44	23.51	51.42	33.23	78.32	60.08	7.58	2.61617	2.68518	71.34	23.55	47.98	28.44	77.07	59.51	6.42	2.63805	2.63981	71.43	23.52	39.96	20.55	75.89
64	72.12	43.6	18.82	61.29	50.83	12.18	2.31271	2.03133	72.24	23.25	51.94	31.1	60.65	50.16	5.58	2.51231	2.16613	72.18	23.27	52.45	30.79	60.37	49.73	6.45	2.41931	2.16394	72.07	23.31	55.93	37.07	61.39	51.91	6.31	2.50994	2.16397	71.98	23.34	55	32.28	60.51	51.27	6.1	2.52379	2.34132	72.12	23.29	46.66	25	60.98
65	71.93	36.59	15.84	60.84	52.29	12.67	2.16879	2.61612	71.96	23.34	44.93	27.47	59.48	50.86	5.7	2.26045	2.62978	71.97	23.34	44.62	26.25	58.3	50.85	6.83	2.3025	2.5695	72.1	23.3	52.44	33.44	62.41	54.71	7.11	2.34788	2.61985	72	23.33	49.84	29.18	58.81	50.02	5.56	2.23892	2.56413	72.13	23.29	40.17	18.62	60.25
66	84.03	27.4	6.28	37.56	32.68	9.5	2.40427	2.1959	84.19	19.95	37.9	16.97	39.85	35.44	4.15	2.53039	2.28142	84.17	19.96	39.87	19.58	39.65	35.53	4.68	2.39436	2.20407	84.2	19.95	42.55	22.92	41.31	36.71	5.92	2.39806	2.10548	84.11	19.97	41.93	20.11	41.74	36.9	4.67	2.536	2.26357	84.18	19.96	31.11	10.08	37.51
67	71.32	28.98	8.55	44.19	40.95	11.33	2.23371	2.50103	71.32	23.55	45.14	24.31	46.45	41.89	3.98	2.3776	2.31035	71.29	23.56	45.47	26.54	43.62	42.5	3.57	2.36883	2.41627	71.25	23.58	44.57	24.61	43.12	41.91	4.24	2.23152	2.17196	71.28	23.57	51.92	30.13	49.47	46.22	5.41	2.57149	2.4013	71.36	23.54	35.79	15.03	43.6
68	86.89	164.44	31.27	150.29	147.88	2.53	7.16912	6.42714	72	23.33	66.29	42.45	65.57	65.01	6.64	2.62218	2.37055	72.57	23.15	49.88	35.44	61.99	62.76	6.89	2.66679	2.18845	72.57	23.15	49.78	34.92	61.78	62.42	7.02	2.61796	2.18033	72.67	23.12	50.88	33.44	62.35	63.07	6.7	2.73162	2.24135	72.58	23.14	40.58	23.73	60.18
69	107.05	5.91	0	16.8	15.49	5.08	0.980912	1.71408	107.23	15.66	32.35	9.38	24.75	23.99	2.41	1.50433	1.73544	107.25	15.66	30.2	7.94	24.96	24.18	2.8	1.63609	1.78469	107.17	15.67	33.44	11.93	26.04	25.4	2.71	1.62055	1.75982	107.15	15.68	57.44	17.03	51.29	33.29	3.59	2.084	1.86106	107.18	15.67	21.02	3.04	21.33
70	67.57	38.12	18.7	59.84	53.31	12.64	2.37561	2.7951	67.56	24.9	59.8	35.08	61.16	56.63	6.27	2.67152	2.8637	67.66	24.87	49.15	30.79	59.79	54.52	6.45	2.44977	2.82917	67.56	24.91	51.95	34.63	59.94	54.89	6.86	2.35288	2.58583	67.38	24.97	53.78	31.19	62.13	57.46	5.47	2.39717	2.78475	67.67	24.86	40.6	21.1	59.23
71	64.57	33.78	7.68	51.28	47.29	9	2.32459	2.3574	64.55	26.21	42.62	24.74	49.94	45.73	3.74	2.58408	2.74118	64.67	26.16	43.07	20.16	50.48	47.94	3.77	2.36575	2.53028	64.63	26.18	43.24	25.65	50.44	47.3	4.24	2.39501	2.48793	64.51	26.22	51.3	28.27	50.43	48.61	4.34	2.28547	2.63151	64.68	26.16	35.19	14.4	51.48
72	64.32	35.28	14.96	59.5	55.57	14.15	2.29675	1.85509	64.58	26.05	44.59	25.07	56.25	55.05	4.92	2.33782	1.90314	64.65	26.02	45.2	27.4	61.02	60.01	5.55	2.41243	1.86392	64.55	26.06	48.7	32.22	55.89	54.82	5.47	2.26176	1.7854	64.67	26.02	51.39	31.21	63.81	61.62	5.98	2.48223	2.08393	64.71	26	38.91	20.05	59.54
73	74.91	30.92	8.13	36.21	35.16	9.64	2.18253	2.34082	75	22.47	48.83	29.13	40.68	40.18	5.8	2.25554	2.39229	75.01	22.47	45.01	27.66	39.76	39.18	4.28	2.32399	2.33393	75.01	22.47	53.32	34.18	42.85	42.12	5.08	2.38077	2.34482	74.62	22.59	55.81	30.36	45.12	43.83	5.86	2.45486	2.30244	75.03	22.46	38.88	19.27	37.49
74	87.98	41.62	16.59	53.57	54.31	10.43	2.92788	2.92382	88.37	19.01	46.95	28.75	50.73	50.47	4.06	2.61927	2.51728	88.31	19.02	57.52	25	57.27	58.41	3.97	2.7005	2.44546	88.34	19.01	61.85	25.45	57.04	57.89	3.75	3.20238	3.02284	88.35	19.01	49.96	30.03	49.8	49.35	4.2	2.72084	2.47624	88.47	18.99	40.96	21.98	50.98
75	93.35	27.05	8.39	50.66	43.73	12.63	2.34463	2.47274	93.69	17.93	37.45	15.76	51.39	45.32	4.84	2.38536	2.47283	93.88	17.89	38.56	18.94	50.8	45.7	4.59	2.43066	2.41612	93.86	17.9	40.79	22.71	51.51	46.86	5.12	2.42993	2.45407	93.52	17.96	68.36	22.92	64.88	55.37	4.52	3.35112	3.44716	93.67	17.93	29.74	10.54	50.13
76	76.03	25.54	3.33	36.7	38.1	9.03	2.08425	2.34219	76.02	22.1	43.1	18.34	41.21	42.17	3.4	2.12532	2.37341	76.09	22.08	39.49	19.19	40.08	40.31	4.31	2.23887	2.26439	76.07	22.08	41.42	22.29	40.16	40.71	4.68	2.09965	2.17676	75.98	22.11	42.91	21.41	41.41	41.38	5.56	2.04852	2.10305	76.04	22.09	31.75	11.99	37.33
77	88.49	18.82	0.48	33.62	33.82	11.08	1.93394	2.52532	88.56	18.97	42.32	20.43	41.68	43.09	4.24	2.42444	2.93605	88.55	18.97	35.46	14.47	36.74	36.34	4.82	2.16203	2.53387	88.68	18.94	37.76	15.11	37.58	37.06	3.65	2.09705	2.54706	88.45	18.99	37.35	14.7	38.81	38.43	3.78	2.24267	2.58075	88.56	18.97	26.72	2.77	34.5
78	75.13	17.33	0.28	34.64	31.35	8.48	1.62304	2.37166	75.31	22.31	36.15	12.98	38.88	35.37	3.15	1.7767	2.38426	75.28	22.31	32.95	8.48	37.87	33.91	2.79	1.91482	2.36713	75.36	22.29	40.39	18.08	40.43	37.06	3.19	2.09618	2.4289	75.15	22.35	42.26	18.24	39.06	35.85	4.21	1.9878	2.29511	75.33	22.3	28.88	6.41	36.95
79	88.41	16.09	0.48	34.19	32.31	9.77	1.88235	2.68001	88.66	18.95	30.69	8.48	34.8	33.16	3.69	1.81664	2.52701	88.64	18.95	30.66	9.11	35.21	34.29	2.63	1.90596	2.55134	88.7	18.94	34.51	14.07	36.8	35.41	3.15	1.98268	2.50637	88.66	18.95	32.85	11.59	35.59	34.69	3.98	1.86469	2.36112	88.65	18.95	23.13	3.43	33.35
80	69.97	47.27	22.05	74.2	72.33	19.53	2.90488	3.29335	70.37	23.87	56.78	34.2	73.75	71.98	8.32	2.94151	3.22283	70.26	23.91	53.85	31.29	73.4	71.41	7.59	2.91663	3.07767	70.39	23.86	58.35	33.22	74.06	71.47	8.8	2.97921	3.14554	70.31	23.89	67.06	38.03	79.43	77.88	7.92	2.89458	3.01151	70.39	23.87	50.06	25.31	74.71
81	92.22	10.96	0.23	25.81	25.32	6.64	1.15594	1.70978	92.48	18.15	32.19	10.12	30.06	29.75	3.82	1.90293	1.8293	92.32	18.18	31.42	7.91	29.62	28.78	3.4	1.70672	1.67089	92.35	18.18	38.02	16.26	32.48	31.59	2.83	1.8844	1.86332	91.58	18.33	54.94	14.12	43.52	41.62	3.88	2.86225	2.69835	92.4	18.17	22.43	3.56	27.45
82	59.62	58.04	47.4	53.37	55.84	12.61	2.76302	2.30771	59.63	27.63	63.14	45.42	55.12	57.58	5.07	2.74607	2.29767	59.56	27.67	68.32	53.14	56.29	58.08	6.04	2.94791	2.85598	59.45	27.72	78.22	55.86	60.93	62.74	6.59	2.92724	2.87601	59.82	27.55	89.29	49.45	80.49	76.41	7.32	2.94422	3.17776	59.45	27.72	83.89	57.88	63.3
83									81.29	20.5	40.73	20.81	34.32	33.8	2.82	2.09029	2.46861	81.29	20.5	35.36	14.29	32.09	31.37	2.83	1.91062	2.64038	81.5	20.45	44.18	23.43	36.85	36.39	3.54	2.17768	2.13485	80.98	20.58	45.4	23.59	37.02	37.25	4.38	2.05918	2.35442	81.45	20.46	31.43	9.26	32.48
84									90.28	18.46	31.32	8.73	37.09	34.61	4.01	1.7775	1.70148	90.18	18.48	31.72	8.75	37.6	34.8	4.66	1.89154	1.67614	90.16	18.48	35.56	15.61	38.07	35.27	4.57	1.87927	1.62726	90	18.51	49.07	14.79	47.16	46.91	3.49	2.18207	1.89829	90.24	18.46	21.53	4.03	34.8
85	77.59	36.37	17.49	43.66	44.48	13.11	2.41526	2.14088	77.59	21.65	46.47	30.5	47.14	47.5	3.93	2.4367	2.31654	77.62	21.64	46.24	30.68	46.41	46.12	5.12	2.49031	2.06509	77.66	21.63	49.89	31.3	47.65	47.54	4.87	2.43511	2.06251	77.61	21.64	48.92	28.49	47.21	47.44	4.72	2.54307	2.05108	77.66	21.63	40.24	23.3	44.63
86	82.1	22.15	2.33	37.16	36.92	11.41	2.18693	2.35007	82.25	20.42	41.73	20.87	43.71	43.03	4.35	2.52956	2.30867	82.36	20.4	50.76	29.2	46.13	44.91	4.44	2.54765	2.33041	82.23	20.43	43.68	24.05	43.75	42.65	5.23	2.38791	2.36365	81.73	20.55	46.36	23.62	45.34	44.18	5.25	2.49897	2.68523	82.16	20.45	31.99	9.16	39.99
87	81.56	33.49	15.32	51.36	53	13.79	2.38112	2.37541	81.83	20.53	47.35	29.48	53.97	54.7	6.5	2.72798	2.66026	81.39	20.64	46.81	27.83	52.95	54.16	5.09	2.45535	2.45702	81.73	20.55	44.65	26.33	52.8	54.06	5.11	2.66538	2.48354	81.53	20.6	45.28	23.01	52.63	53.63	5.69	2.45524	2.47227	81.81	20.53	37.78	19.84	51.06
88	82.38	33.43	11.54	50.36	41.4	12.22	2.27971	2.80539	82.75	20.3	41.91	21.18	51.42	43.63	4.62	2.38306	2.7818	82.72	20.31	39.91	19.62	50.81	42.46	4.19	2.4603	2.8006	82.69	20.32	44.71	23.1	53.88	45.32	5.54	2.6059	2.78576	82.47	20.37	43.65	24.64	52.59	43.17	4.38	2.4391	2.71249	82.7	20.31	33.64	10.32	49.8
89	86.68	32.85	12.25	38.92	37.29	10.49	2.37563	2.14029	86.75	19.36	45.42	27.32	43.35	41.99	3.57	2.44708	2.17759	86.77	19.36	46.1	27.6	43.37	42.13	3.97	2.465	2.07613	86.68	19.38	47.51	30.69	43.96	41.82	5.74	2.49577	2.22412	86.6	19.4	46.15	27.49	42.96	41.36	3.48	2.54222	2.40338	86.64	19.39	36.95	15.75	40.22
90	73.34	58.14	45.17	61.5	61.48	16.22	2.88037	2.68578	73.46	22.96	62.02	46.65	61.65	60.28	6.5	2.75134	2.70391	73.51	22.95	64.21	48.58	63.76	62.36	7.14	2.88439	2.89552	73.29	23.02	65.47	48.44	62.12	61.01	6.79	2.82805	2.68559	72.94	23.13	70.01	49.54	66.97	66.64	6.77	2.88013	3.01284	73.46	22.96	61.4	46.61	61.92
91	68.54	57.57	43.48	67	64.17	16.26	2.65152	2.41022	67.87	24.92	73.02	52.15	67.49	63.53	8.05	2.80821	2.74385	68.19	24.81	63.2	46.73	61.17	59.35	7.03	2.74101	2.32537	68.54	24.68	63.69	47.07	61.32	60.26	7.66	2.6934	2.39373	68.19	24.81	70.29	51.58	66.23	61.89	8.07	2.63432	2.45652	68.67	24.63	58.81	46.15	64.25
92	77.86	19.49	1.04	43.69	39.6	9.62	1.7068	2.07697	77.76	21.18	49.59	32	47.53	47.12	10.52	2.29699	2.03419	77.95	21.13	45.07	25.65	45.98	45.08	11.47	2.32236	2.41805	77.89	21.15	57.16	35.73	51.47	50.79	11.33	2.43886	2.16373	77.55	21.24	56.96	34.96	51.02	51.34	11	2.43205	2.72265	77.88	21.15	39.84	19.63	46
93	70.92	36.08	17.57	80.34	74.08	20.84	2.52924	3.05193	71.01	23.85	56.81	34.16	79.1	69.88	10.41	2.63042	3.02943	71.15	23.8	50.1	31.95	78.68	68.63	10.81	2.67758	3.05893	70.94	23.87	57.54	38.12	77.39	68.48	11.45	2.76184	3.06396	70.75	23.94	72.47	43.45	85.64	74.64	11.48	2.63563	3.03094	71.31	23.75	45.2	28.75	79.24
94	61.47	28.64	6	48.04	39.9	12.98	2.28493	3.0123	61.22	27.67	103.23	55.81	79.64	78.76	6.76	2.62741	3.01455	61.59	27.51	46.67	25.36	52.94	48.21	4.97	2.5533	3.12725	61.6	27.5	46.72	25	52.8	47	6.41	2.45796	3.12999	61.56	27.52	51.68	29.32	55.35	49.08	5.31	2.57718	3.18601	61.57	27.52	34.8	13	49.66
95	67.05	55.05	40.51	65.36	64.35	13.57	3.01152	2.85928	66.96	25.23	66.76	48.62	66.75	64.94	5.4	3.0293	2.79054	66.85	25.28	64.26	45.45	63.69	62.31	5.13	3.05034	2.75356	67.02	25.21	65.67	44.09	66.45	66.2	5.96	2.92981	2.78285	66.58	25.38	72.16	47.88	67.41	67.57	8.2	2.95377	2.77778	67.13	25.17	60.67	42.64	67.16
96	77.36	25.95	5.45	54.03	50.86	16.2	2.0683	2.45895	76.5	22	67.75	39.62	64.53	64.14	6.68	2.57116	2.68622	77.36	21.75	44.72	24.93	53.96	52.61	5.61	2.26604	2.53371	77.28	21.77	50.77	25.69	54.88	53.3	6.48	2.39915	2.46124	76.69	21.94	49.64	27.88	57.24	50.95	6.13	2.30984	2.56639	77.54	21.7	36.81	14.97	54.96
97	67.12	43.51	29.02	52.26	49.9	11.37	2.73042	2.84471	66.13	25.67	82.5	51.37	66.69	65.17	5.92	2.86658	2.71341	66.6	25.49	54.47	34.76	44.66	42.83	4	2.70728	2.69071	66.81	25.41	56.07	37.15	46.19	44.39	5.24	2.7094	2.47832	66.84	25.4	60.14	37.48	48.82	46.18	4.75	2.73785	2.6181	66.88	25.39	47.81	29.81	44.91
98	69.76	47.43	28.57	71.98	73.23	15	2.79344	2.71318	69.74	24.09	55.02	32.99	65.92	64.89	5.36	2.6989	2.56096	69.93	24.02	60.75	40.4	69.57	70.74	6.06	2.72144	2.61773	69.9	24.03	61.54	41.47	70.53	69.41	7.32	2.73921	2.61921	69.91	24.03	61.42	37.68	68.12	67.84	6.63	2.72759	2.44006	69.93	24.02	53.8	35.48	69.54
99	70.87	50.14	28.06	67.26	61.66	16	2.65533	3.019	70.78	23.73	56.1	40.2	59.62	58.04	5.92	2.67284	3.0067	70.89	23.7	56.45	39.22	59.17	57.06	6.53	2.75676	2.8892	71.08	23.63	57.22	40.07	61.77	59.84	5.4	2.69553	3.01376	70.61	23.79	59.24	36.46	59.27	55.59	5.9	2.59871	2.9777	70.99	23.66	53.69	35.87	60.59
100	68.47	26.06	3.1	33.8	34.51	9.26	2.03973	2.10206	68.51	24.43	47.75	25.91	39.74	37.62	4.08	2.20423	2.15951	68.52	24.43	42.88	23.31	38.47	36.98	4.5	2.24492	2.05949	68.59	24.4	46.72	26.97	39.78	39.66	4.62	2.32846	2.07419	68.33	24.5	62.15	35.48	48.61	48.33	4.98	2.34242	2.57478	68.54	24.42	35.37	13.73	36.24
101	72.95	29.11	6.09	32.15	33.21	9.11	2.38863	2.33282	72.83	23.06	74.79	46.52	56.59	58.88	4.81	2.97972	2.99332	73.06	22.99	40.75	20.88	35.81	36.54	4.74	2.47515	2.28814	73.08	22.99	46.66	26.25	38.45	39.19	4.66	2.47891	2.31637	72.98	23.02	43.91	23.69	36.35	36.27	4.94	2.41559	2.49343	73.04	23	34.58	15.09	33.86
102	115.28	5.31	0	16.93	13.61	4.76	0.907949	1.30103	115.64	14.47	29.96	8.21	23.23	23.38	3.43	1.77298	1.90031	115.13	14.54	28.53	6.02	25.17	26.21	2.6	1.82685	1.73957										116.04	14.42	41.26	17.6	29.89	28.22	2.85	2.05808	2.11334	105.22	15.91	18.9	1.14	18.91
103	91	20.96	1.86	32.28	32.81	9	2.03334	2.13707	90.96	18.43	36.77	16.5	34.87	34.61	3.57	2.04372	2.21085	91.08	18.4	37.12	17.11	35.71	35.97	2.83	1.97304	2.09684	90.95	18.43	38.3	18.8	34.86	35.06	3.45	2.20994	2.14436	90.89	18.44	36.59	16.07	35.96	36.18	3.07	2.18296	2.23603	90.94	18.43	25.74	5.67	31.73
104	81.77	25.62	3.09	60.52	58.59	12.55	2.31137	2.56969	82.05	20.47	55.32	17.65	64.28	61.59	6.75	2.34645	2.5822	82.23	20.43	54.52	19.34	64.46	62.69	6.26	2.4842	2.60199	82.24	20.43	59.23	26.94	65.86	64.04	6.56	2.65162	2.62751	81.59	20.59	58.79	26.28	67.91	66.93	6.26	2.50068	2.64763	82.38	20.39	32.61	11.44	58.62
105	63.16	50.52	32.33	64.24	61.05	12.04	2.76356	3.04898	63.27	26.55	57.01	38.19	67.1	63.09	5.9	2.74386	3.07086	63.19	26.58	54.67	37.15	65.22	61.12	5.78	2.76873	3.09856	63.31	26.53	58.61	40.28	67.09	62.72	5.9	2.7643	3.09336	63.17	26.59	60.02	42.4	68.22	63.67	5.46	2.67474	3.05579	63.27	26.55	50.92	31.94	64.7
106	91.73	31.15	5.09	48.59	49.12	9.41	2.68604	2.5683	91.76	18.25	49.6	15.44	48.56	43.79	4.26	2.54725	2.63112	91.78	18.24	42.05	16.67	45.9	46.91	4.03	2.62001	2.56283	91.67	18.27	43.04	19.85	46.58	48.27	4.52	2.61402	2.51395	90.88	18.43	52.7	25.07	62.81	62.24	4.66	2.72518	2.84605	91.69	18.26	38.09	11.72	51.77
107	74.41	22.17	3.68	60.8	47.27	14.16	1.58569	2.31214	74.46	22.56	49.56	21.67	59.94	53.48	5.31	2.33062	2.17728	74.72	22.48	37.88	18.29	58.84	49.94	5.23	1.86159	2.31093	74.76	22.47	38	16.47	59.49	51.08	5.98	1.86859	2.34922	75.51	22.25	48.84	16.46	66.83	63.28	5.98	2.06213	2.33147	74.74	22.48	28.19	6.78	58.3
108	67.35	81.59	65.09	97.59	70.48	18.76	2.90273	2.688	67.38	24.93	97.08	63.79	100.23	79.16	8.96	2.86385	2.94117	67.26	24.98	81.44	62.23	87.9	65.56	9.62	2.93939	2.78044	67.74	24.8	80.14	61.4	95.44	65.91	8.94	2.79417	2.72246	67.28	24.97	82.38	59.25	96.1	64.28	9.5	2.74472	2.71335	67.82	24.77	77.87	62.58	94.55
109	75.66	34.93	15.01	72.67	67.24	21.7	2.20175	2.97673	75.72	18.87	67.33	49.74	76.12	73.39	19.15	2.59775	2.82347	75.92	18.82	60	39.14	76.21	75.17	17.26	2.40004	2.93158	75.35	18.97	71.47	52.88	78.43	78.53	20.33	2.77835	2.97187	75.43	18.95	81.03	52.77	85.38	86.89	19.11	2.6728	2.98761	75.74	18.87	61.93	43.75	78.92
110	80.35	28.73	8.64	68.33	65.08	16.23	2.63693	2.56551	80.79	20.94	53.55	24.71	71.99	71.88	7.15	2.65779	2.74322	80.76	20.95	43.22	23.65	69.15	69.09	7.53	2.74364	2.51179	80.74	20.95	49.12	28.41	71.07	71.17	9.79	2.74646	2.65826	80.27	21.07	60.83	32.2	73.5	75	10.57	2.73434	2.63226	80.77	20.94	37.25	17.18	68.89
111	58.93	59.73	47.43	61.46	57.28	16.27	2.78073	2.78382	59.47	28.45	98.23	57.59	83.38	87.45	7.82	2.95458	3.3733	59.69	28.35	79.3	51.77	75.2	77.03	6.57	2.80409	2.91841	59.1	28.63	74.34	53.18	69.88	68.48	8.82	2.79972	2.8445	59.64	28.37	73.88	51.21	69.42	66.71	6.56	2.86306	2.85805	59.21	28.57	65.85	48.22	67.79
112	56.33	66.61	51.51	68.17	75.45	13.04	2.72856	2.35927	56.69	29.56	90.85	60.43	73.81	75.77	10.73	2.73013	2.68446	56.44	29.69	69.24	52.45	65.3	69.2	9.17	2.75296	2.35162	56.42	29.7	72.44	54.24	68.14	72.26	10.46	2.79449	2.3867	56.51	29.65	71.49	50.63	65.19	66.07	10.35	2.58135	2.36359	56.28	29.77	66.87	50.71	66.84
113	118.51								68.46	24.68	38.86	18.32	45.1	42.19	4.7	2.18213	2.44871	68.29	24.74	45.07	19.87	46.42	43.14	4.13	2.11661	2.45156	68.49	24.67	43.78	21.08	48.39	46.13	5.9	2.39219	2.45431	68.12	24.8	50.07	24.55	51.72	48.94	5.54	2.49256	2.77929	68.5	24.66	29.83	9.38	44.94
114	57.77	52.19	32.17	67.91	55.21	15.11	2.69642	3.04665	58.08	28.92	69.95	51.59	67.39	66.23	7.03	2.94226	2.87104	57.83	29.05	58.19	41.2	60.45	59.22	5.7	2.92826	3.00409	57.93	29	60.27	38.8	61.88	60.99	6.78	2.896	2.96788	59.01	28.47	85.89	41.13	90.36	86.52	5.93	2.91861	3.01801	57.86	29.03	51.98	33.2	59.51
115	71.61	32.59	13.91	59.08	54.93	12.11	2.2599	2.48008	72.17	23.28	44.3	24.12	57.51	58.4	4.11	2.25467	2.50088	71.84	23.38	47.17	27.27	56.03	56	4.12	2.44646	2.50858	71.98	23.34	47.95	29.49	58.67	59.37	5.4	2.34758	2.45874	71.67	23.44	47.16	26.6	59.06	59.7	5.23	2.51499	2.44163	72.06	23.31	37.78	16.51	58.82
116	99.48	16.68	1.91	50.13	48.58	9.25	1.61395	2.50194	99.44	16.89	59.94	10.48	68.11	70.11	3.66	3.48543	3.40032	99.94	16.81	34.04	13.38	49.22	47.21	3.92	1.78611	2.44782	99.29	16.92	63.35	18.4	71.57	68.44	4.76	1.95525	2.4429	99.13	16.94	68.6	17.66	74.03	65.82	5.22	3.35986	3.38268	99.76	16.84	23.45	4.3	49.81
117	86.25	20.57	2.21	50.35	45.18	13.19	2.04696	2.57407	86.78	19.36	35.02	12.69	50.41	45.7	4.3	2.17266	2.59577	87.12	19.28	52.93	33.88	54.31	49.92	4.83	2.36063	2.68946	86.79	19.36	40.86	19.1	50.9	47.52	3.82	2.25125	2.63008	86.43	19.44	43.66	19.46	53.65	49.25	4.72	2.34768	2.49606	86.84	19.34	28.68	8.83	48.79
118	87.35	36.84	17.48	59.76	62.37	15.88	2.76563	2.96179	87.16	19.27	52.43	32.96	61.53	63.8	4.92	2.64194	3.01494	87.71	19.15	46.22	25	60.05	62.05	6.46	2.7447	2.99448	87.67	19.16	54.97	32	62.21	64.35	5.78	2.74473	2.95259	87.26	19.25	54.08	34.1	61.96	63.67	5.15	2.73068	2.97631	87.73	19.15	42.29	22.75	58.53
119	88.46	31	10.77	47.92	42.69	11.03	2.50135	2.54844	88.7	18.94	42.84	20.97	51.38	47.09	4.72	2.47226	2.74562	88.82	18.91	39.9	21.24	48.17	44.03	3.79	2.58172	2.58432	88.72	18.93	49.83	32.12	51.37	47.27	5.03	2.54811	2.54828	88.37	19.01	48.79	28.21	53.39	50.16	4.96	2.57931	2.81017	88.86	18.9	33.24	12.98	46.77
120	74.56	46.26	28.69	55.97	49.59	14.12	2.80892	2.72713	74.48	22.55	59.31	39.81	59.82	57.08	6.67	2.61891	3.03433	74.53	22.54	52.02	35.14	57.24	54.84	7.11	2.79071	2.68019	74.48	22.55	58.29	37.35	60.69	59.03	6.63	2.78349	2.8388	74.72	22.48	62.76	42.55	62.66	59.46	6.21	2.777	2.6604	74.47	22.55	49.19	33.13	56.84
121	59.71	76.75	62.28	66.54	66.33	17.06	2.72382	2.74222	59.98	27.94	89.38	64.68	72.18	73.75	6.66	2.93299	3.03434	59.95	27.96	78.89	57.58	68.27	69.15	7.16	2.72654	2.88324	59.87	28	79.63	61.57	68.48	68.57	7.76	2.7768	2.85233	60.06	27.9	82.88	63.32	70.01	70.88	7.43	2.77786	2.9604	59.87	27.99	74.08	56.44	66.27
122	78.5	50.8	35.41	66.11	66.91	16.13	2.71051	2.94628	77.43	21.69	63.01	41.3	60.42	58.42	6.39	2.43987	2.77485	78.29	21.46	59.93	41.64	65.16	64.4	5.34	2.61317	2.73031	78.04	21.53	58.57	43.2	61.19	59.6	6.04	2.5492	2.54564	78.24	21.47	68.89	39.56	69.8	68.9	7.04	3.07212	3.35379	78.12	21.5	54.48	37.21	59.46
123	81.94	23.54	2.33	34.16	33.57	10	2.30408	1.98358	81.75	19.58	53.14	35.29	45.32	44.05	9.8	2.53039	2.50235	82.07	19.5	53.57	34.76	44.58	44.37	9.95	2.64043	2.04368	81.98	19.53	55.2	39.32	44.86	44.98	11	2.55765	2.34179	81.51	19.64	60.18	37.82	49.19	49.48	11.59	2.74466	2.61309	82.13	19.49	44.45	23.77	40.92
124	79.59	27.37	6	42.33	39.86	11.61	2.11294	2.45507	79.56	20.29	61.66	43.6	53.02	50.79	11.87	2.43371	2.50438	79.73	20.25	49.43	32.31	48.8	46.44	10.57	2.33347	2.41807	79.6	20.28	62.16	43.39	52.28	50.48	11.84	2.38897	2.45071	77.75	20.76	84.97	51.33	80.68	70.14	13.89	2.88859	3.30767	79.78	20.24	46.97	28.79	48.08
125	78.55	42.36	26.47	39.6	39.64	12.64	2.54957	1.97142	77.28	19.25	75.07	53.47	56.26	54.29	16.04	2.82467	2.90743	78.48	18.95	63.9	48.08	48.73	48.77	14.02	2.86126	2.72382	78.4	18.97	78.84	51.32	54.42	55.1	15.35	2.65791	2.22373	76.97	19.32	90.42	55.01	73.23	61.68	14.23	2.93713	3.20098	78.44	18.96	61.84	41.8	46.54
126	75.27	43.88	27.12	58.79	55.87	16.12	2.33258	2.79125	75.25	22.45	52.68	31.35	55.54	52.86	6.43	2.38382	2.82795	75.46	22.39	55.73	34.76	60.14	57.37	6.29	2.42114	2.70481	75.24	22.45	55.11	37.22	57.26	54.78	7.32	2.44345	2.71032	75.34	22.42	54.36	37.98	58.45	54.94	6.44	2.52773	2.69808	75.31	22.43	48.83	33.07	56.32
127	73.38	42.66	27.14	47.94	46.55	13.08	2.44531	2.28267	73.56	22.95	68.31	35.62	61.52	59.41	8.4	2.60446	2.62958	73.44	22.99	53.11	36.36	50	49.02	7.1	2.39643	2.33027	73.6	22.93	63.92	42.77	54.44	53.13	10.52	2.4627	2.26881	72.48	23.29	77.8	48.4	70.19	64.4	8.89	2.69219	2.61235	73.69	22.91	51.87	33.85	49.49
128	76.63	51.87	36.73	59.12	57.67	14.94	2.94198	2.97254	75.84	22.34	90.55	55.15	76.41	75.69	7.78	2.71581	3.19917	76.68	22.1	62.72	44.8	60.12	57.41	5.6	2.86323	2.82107	76.6	22.12	64.08	46.08	61	58.75	6.52	2.88576	2.92579	76.74	22.08	69.95	47.54	66.52	65.08	7.28	2.96197	2.91672	76.73	22.08	58.32	43.81	59.71
129	71.07	63.6	39.79	131.23	86.96	33.85	3.21176	3.03936	73.11	23.15	71.63	50.43	132.94	88.11	14.05	3.04655	2.82127	73.28	23.1	65.55	45.17	132.2	86.21	16.63	3.02275	3.03593	72.99	23.19	71.78	45.69	130.38	84.53	22	3.23888	2.90283	71.85	23.56	80.02	47.91	130.66	90.2	18.67	2.95052	2.59995	73.21	23.12	66.07	41.49	129.78
130	76.54	43.13	25.69	56.62	53.28	12.18	2.72264	2.43669	74.74	22.5	101.7	63.8	83.88	81.57	8.22	3.13618	3.23314	76.69	21.93	53.43	35.66	57.91	55.43	7.61	2.85406	2.37134	76.41	22.01	57.36	37.18	57.73	55.71	6.69	2.72748	2.5409	76.32	22.04	57.67	39.43	56.94	55.41	6.27	2.72675	2.69325	76.65	21.94	48.25	31.45	55.47
131	76.43	28.73	7.76	48.89	48.46	13.41	2.08654	2.38489	76.54	21.95	42.45	22.32	52.45	51.27	4.68	2.09527	2.39403	76.52	21.95	42.72	25.7	51.76	50.04	5.59	2.26665	2.3441	76.62	21.92	47.35	28.57	51.94	50.69	4.85	2.20817	2.35382	76.4	21.99	48.13	24.61	56.1	56	5.96	2.43761	2.4316	76.71	21.9	34.49	14.71	49.88
132	69.27	58.32	43.43	64.62	56.79	15.62	2.98005	2.23109	69.6	23.86	68.75	45.74	70.1	63.06	6.74	2.85844	2.91667	69.51	23.89	61.96	45.12	64.04	57.6	9.31	2.70625	2.19215	69.53	23.88	69.39	51.51	66.79	60.35	8.57	2.89831	2.13903	68.1	24.39	73.51	52.61	69.77	69.8	7.97	2.8393	2.84749	69.49	23.9	62.9	49.19	65.04
133	71.26	56.08	34.75	51.27	47.15	9.48	2.67171	2.34871	72.13	23.29	65.53	46.33	56.48	57.29	6.16	2.79539	2.7784	72.63	23.13	65.06	44.81	56.72	57.66	6.06	2.81008	2.68467	72.13	23.29	64.42	47.12	55.51	56.45	7.45	2.85108	2.5349	72.16	23.28	72.3	50.17	59.69	59.91	6.86	2.81239	2.86573	72.23	23.25	57.1	42.2	53.55
134	67.01	33.18	12.81	71.35	56.51	8.45	2.11707	2.01469	67.23	24.93	70.59	47.29	67.38	64.62	4.79	2.54401	2.09001	67.29	24.91	54.83	34.28	61.99	58.68	4.66	2.33421	2.1733	67.39	24.87	49.18	24.05	64.01	60.52	4.95	2.34068	2.1714	67.55	24.81	64.56	34.26	74.92	78.49	6.3	2.48193	2.22773	67.47	24.84	45.77	18.52	66.03
135	62.22	35.15	14.48	39.93	38.78	10.1	1.83232	2.50791	62.05	24.19	81.97	54.84	63.52	63.67	14.43	2.8737	2.6715	62.29	24.09	58.63	41.86	46.85	46.05	12.15	2.41666	2.57926	62.3	24.09	69.63	45.82	51.98	52.09	13	2.26705	2.56486	62.66	23.95	77.91	53.2	57.71	59.36	13.33	2.7349	2.9821	62.26	24.11	59.83	38.48	47.47
136	59.41	58.72	42.44	90.36	89.8	16.19	2.73287	3.01971	59.66	28.39	84.86	59.83	80.16	77.87	7.85	2.81111	2.68865	59.8	28.32	69.89	50.29	79.43	73.98	6.93	2.76495	2.8447	60.05	28.2	68.26	50	85.01	77.06	8.37	2.80044	2.92879	59.94	28.26	68.7	46.32	76.9	72.78	8.35	2.83094	2.98935	59.99	28.23	63.1	46.36	83.3
137	60.68	26.19	6.26	30.82	27.39	6.86	2.05971	2.14186	60.52	25.7	60.53	36.29	47.99	45.39	11.05	2.77651	2.19995	60.7	25.62	49.46	27.62	37.98	35.3	9.1	2.56236	1.98055	60.71	25.61	61.69	43.9	43.44	41.21	11.22	2.67538	2.05088	60.64	25.65	62.87	41.85	45	41.54	11.59	2.69943	2.32329	60.74	25.6	48.49	26.48	39.72
138	75.15	28.7	7.3	47.08	47.64	10.5	2.12463	2.58279	74.99	22.4	49.08	29.51	52.21	51.49	5.02	2.38459	2.50899	74.86	22.44	45.9	26.14	50.2	48.78	5.69	2.30302	2.43786	75.18	22.34	42.14	22.33	50.15	49.06	5.5	2.33286	2.52861	74.94	22.41	50.11	29.1	57.5	56.5	5.77	2.20464	2.269	75.25	22.32	36.9	15.84	50.1
139	75.63	56.16	35.29	76.99	76.81	19.89	2.88364	3.1933	75.76	22.02	70.89	52.05	74.95	72.71	7.76	2.77684	3.18375	75.68	22.04	61.58	40.73	73.41	71.13	7.02	2.86899	3.10647	75.55	22.08	70.88	47.59	77.21	75.3	9.45	2.91412	3.28952	74.16	22.49	88.05	54.74	86.02	82.82	9.71	2.85005	3.46671	75.79	22.01	66.04	42.01	77.33
140	86.14	26.46	6.37	52.18	48.81	12.78	2.27254	2.27756	85.5	19.57	63.74	44.16	59.11	56.4	6.63	2.66498	2.66596	86.54	19.33	42.53	21.81	53.65	50.44	5.8	2.28657	2.47037	86.19	19.41	48.66	25.9	55.07	52.38	7.58	2.4286	2.32156	86.16	19.42	46.88	26.9	53.42	51.23	6.13	2.29008	2.44733	86.35	19.37	38.15	16.75	52.68
141	76.83	26.41	3.03	37.57	36.83	10.71	2.05732	1.60756	76.94	21.83	37.3	16.67	39.96	39.2	4.65	2.21545	1.58035	76.95	21.83	38.91	16.81	41.3	40.66	3.35	2.26357	1.86552	76.86	21.85	44.39	21.57	42	40.69	3.78	2.29839	1.73552	76.89	21.85	38.88	16.81	40.15	39.79	4.15	2.19833	1.64856	76.92	21.84	32.73	10.48	38.99
142	72.39	36.71	17.74	51.89	43.19	14.81	2.31842	2.6092	72.52	23.16	49	31.19	51.86	44.83	5.1	2.4462	2.3748	72.52	23.16	52.62	35.34	52.19	44.54	6.31	2.65079	2.44088	72.59	23.14	50.55	31.99	53.5	46.07	5.42	2.45326	2.60668	72.57	23.15	48.09	29.83	52.51	45.22	5.58	2.45969	2.52563	72.6	23.14	41.96	24.75	51.04
143	59.63	59.46	43.12	63.46	60.85	12.59	2.80796	2.33391	59.75	28.05	73.31	51.17	62.07	59.8	5.04	2.93312	2.84023	59.95	27.95	66.23	49.42	58.78	55.98	6.05	2.88244	2.48253	59.69	28.07	64.98	50.2	58.4	56.89	6.4	2.85289	2.62923	60.06	27.9	65.11	48.43	58.54	56.79	6.54	2.91776	2.72732	59.7	28.07	59.74	47.51	57.22
144	73.64	24.98	4.02	49.65	51.86	10.87	1.6507	2.44365	73.7	20.58	58.79	42.31	54.78	57.41	12.61	2.56309	2.51667	73.75	20.57	54.05	38.21	52.93	53.63	12.61	2.11294	2.42221	73.79	20.56	60.73	40.46	53.33	53.71	12.71	2.42883	2.46303	73.16	20.73	66.47	43.43	62.04	65.44	12.62	2.5876	2.63249	73.93	20.52	47.63	27.3	52.28
145	88.51	23.03	3.75	40.06	38.49	10.68	2.35432	2.26564	88.46	19.11	50.17	20.07	46.03	39.22	3.48	2.44697	2.20213	88.49	19.1	38.37	16.43	39.9	38.4	3.46	2.52354	2.18831	88.58	19.08	39.22	17.84	39.85	38.54	3.59	2.4271	2.35234	88.47	19.1	50.15	19.23	50.08	48.79	3.24	2.41343	2.15491	88.62	19.07	27.94	7.13	37.16
146	63.29	41.13	23.56	36.74	35.43	10.25	2.71897	2.56276	63.29	26.83	48.35	30.12	39.01	38.65	3.99	2.7558	2.49899	63.35	26.8	55.65	36.93	41.88	40.56	4.77	2.68487	2.50837	63.32	26.82	55.76	37.63	41.77	41.32	4.99	2.81265	2.6245	63.24	26.85	56.53	36.79	43.84	43.55	4.98	2.83111	2.49571	63.31	26.82	47.12	32	38.89
147	83.64	20.76	2.37	49.17	40.77	12.6	1.88711	2.3112	83.52	20.03	67.82	24	66.67	62.16	7.52	1.78233	3.28415	83.6	20.01	40.74	20.8	52.2	46.71	6.73	2.24482	2.60812	83.72	19.98	64.09	31.88	59.52	51.78	9.2	2.49711	2.49915	83.22	20.1	60.41	30.2	70.73	68.45	7.36	2.26143	3.04869	83.83	19.96	39.9	13.87	52.49
148	65.91	36.15	15.65	49.99	50.25	12.56	2.50204	1.83213	66.31	25.22	64.84	38	58.65	59.27	5.84	2.66518	2.85076	66.25	25.24	52.71	31.8	53.89	54.63	5.26	2.57462	2.51428	66.36	25.2	50.35	27.6	52.04	51.68	6.83	2.35062	2.09701	66.7	25.07	62.68	35.25	62.37	60.39	6.07	2.59789	1.94057	66.32	25.21	38.49	17.02	48.31
149	79.65	31.35	10.34	55.59	44.58	13.03	1.9683	2.56491	80.21	20.94	70.34	42.96	61.95	57.15	4.19	2.76819	2.74929	80.49	20.87	43.2	22.35	52.76	44.12	4.67	2.12561	2.4959	80.54	20.86	47.91	26.96	53.97	49.93	4.87	2.33532	2.55506	80.29	20.92	49.81	30.7	55.82	50.15	5.32	2.34311	2.75423	80.58	20.84	39.71	17.87	50.69
150	82.58	46.56	31.46	63.57	62.86	15.68	2.82463	2.54259	82.43	20.38	88.43	43.49	83.88	84.51	6	3.02109	2.94295	82.84	20.28	54.91	37.47	63.58	61.83	6.5	2.86418	2.36883	82.97	20.25	54.44	39.33	65.24	63.09	6.87	2.73652	2.50849	82.65	20.32	59.61	39.64	64.91	62.54	6.16	2.77765	2.60259	82.94	20.25	48.52	31.52	62.44
151	75.5	50.35	25.49	68.61	71.41	13.77	2.72819	2.85917	75.54	22.24	67.51	41.5	75.45	77.29	7.38	2.58804	2.68519	75.65	22.21	57.36	37.62	66.92	68.62	5.42	2.46512	2.64219	75.65	22.2	62.76	32.92	69.57	71.18	5.53	2.70754	2.72051	75.35	22.29	58.52	38.25	68.88	69.85	5.96	2.41052	2.55995	75.76	22.17	56.44	27.91	68.26
152	67.5	48.78	31.97	70.7	72.62	15.24	2.83346	3.02909	67.48	24.84	63.98	44.24	73.07	74.52	7.54	2.8236	2.98176	67.75	24.74	54.75	36.36	71.57	72.63	7.55	2.84077	2.94825	67.7	24.76	58.87	39.16	72.14	73.18	7.76	2.82387	2.94428	67.71	24.75	58.75	39.86	71.84	72.02	6.83	2.82	2.95787	67.73	24.75	53.26	36.18	69.12
153	75.39	43.01	24.2	50.38	43.96	12.82	2.48618	2.31328	75.22	21.08	58.71	40.39	52.41	48.19	10.24	2.54696	2.23121	75.41	21.03	57.8	41.18	54.28	49.04	12.8	2.46123	2.3898	75.59	20.97	76	55.26	60.59	55.92	13.35	2.61859	2.40855	74.76	21.21	74.48	55.61	68.21	56.13	14.07	2.62026	2.82225	75.67	20.95	60.89	45.11	55.24
154	67.82	40.94	22.47	54.79	48.79	12.31	2.56879	2.95987	67.46	24.94	82.21	50.83	65.31	61.88	5.28	2.79024	3.23067	67.73	24.84	58.47	37.37	56.7	53.2	6.93	2.53376	2.88368	67.62	24.88	66.28	41.37	59.03	54.85	8.8	2.77446	2.9536	67.37	24.97	59.81	35.06	54.82	52.02	6.15	2.52475	3.356	67.68	24.86	49.41	32.12	53.02
155	66.26	50.83	38.9	55.23	47.11	13.92	2.75461	2.52325	64.99	25.84	117.26	67.61	88.98	84.1	7.7	2.91594	3.41308	65.92	25.48	64.47	45.49	61.54	55.93	6.57	2.83343	2.55465	66.04	25.44	69.55	47.75	59.86	56.63	8.79	2.8056	2.47873	65.77	25.54	86.29	49.53	77.26	69.18	8.19	2.70929	2.88	66.26	25.35	62.32	43.54	57.86
156	78.57	37.28	8.58	57.31	52.4	14.96	1.93171	2.80393	79.06	21.25	41.64	22.41	58.01	55.77	4.77	2.02325	2.75621	78.84	21.31	41.74	22.99	58.41	56.55	5.6	2.14345	2.65482	78.82	21.31	41.93	22.49	55.62	55.17	5.3	2.18101	2.8011	78.99	21.27	46.06	24.34	60.14	58.28	5.7	2.26581	2.79432	79.05	21.25	33.69	10.34	55.32
157	63.93	55.52	37.8	54.66	52.17	11.23	2.73326	2.75989	63.66	26.43	78	45	64.59	55.74	4.53	2.67694	2.62867	64.12	26.24	59.25	40.94	53.85	52.13	5.86	2.64663	2.59132	63.95	26.31	59.11	40.27	52.92	50.58	5.86	2.47986	2.33514	64	26.29	57.53	36.81	52.8	51.11	4.53	2.71134	2.69081	64.01	26.29	55.57	38.31	51.94
158	78.52	74.12	44.87	50.98	50.51	11.51	2.48586	2.12267	76.59	21.34	84.66	56.05	71.64	64.95	12.45	2.66485	3.00834	78.02	20.95	71.07	50.52	50.8	49.87	13.21	2.71755	2.36299	77.78	21.02	79.42	54.34	55.46	54.3	14.04	2.47795	2.00719	76.38	21.4	95	60.5	71.09	70.89	12.58	2.96905	3.45088	77.89	20.99	74.02	46.04	51.31
159	76.49	39.6	19.8	54.39	52.07	13.79	2.58429	2.86	75.43	18.07	71.47	50	57.24	54.88	14.14	2.6546	2.72903	76.21	17.89	69.74	46.96	57.51	56.49	14.85	2.44772	2.70675	75.76	17.99	67.73	52.83	58.01	57.43	13.29	2.6458	2.95578	75.9	17.96	101.53	54.7	77.48	75.65	13	2.67801	2.64965	76.13	17.9	64.94	43.38	58.45
160	84.61	22.95	2.93	39.26	35.98	10.35	2.32556	2.40197	84.24	18.73	56.02	37.56	48.05	45.74	13.51	2.45017	2.39012	84.52	18.66	50.16	32.97	45.78	42.4	11.81	2.44312	2.31001	84.35	18.7	55.47	36.52	47.44	45.29	10.65	2.52554	2.33826	83.64	18.86	66.28	36.06	59.53	59.64	14.06	2.78665	3.24926	84.46	18.68	43.4	22.31	43.3
161	73.1	34.33	13.28	36.24	34.13	10.22	2.22873	2.16283	73.07	19.14	65.01	45.83	49.5	47.28	14.35	2.60215	2.80429	73.09	19.13	60.73	42.82	47.11	45.1	12.32	2.42504	2.2097	73.12	19.13	70.12	46.33	50.74	49.55	12.16	2.52167	2.18718	72.81	19.21	67.77	44.75	51.93	50.09	14.95	2.57066	3.11618	73.26	19.09	59.65	40.64	46.13
162	71.65	74.64	54.12	77.2	73.04	20.06	3.05272	2.68295	70	23.61	90.55	58.77	80.28	78.46	9.64	2.86883	3.3005	71.53	23.1	75.65	55.05	76.49	73.17	8.23	2.94186	3.18278	71.38	23.15	84.93	59.26	78.55	75.31	9.03	3.06177	2.91837	70.59	23.41	89.06	48.83	83.92	79.74	10.19	2.82327	3.34849	71.7	23.05	79.53	55.34	75.89
163	75.86	48.21	29.41	60.01	60.02	15.57	2.75555	2.54193	75.8	22.16	79.92	46.06	75.01	74.75	6.37	2.74781	2.79909	76.21	22.04	59.7	42.66	60.66	60.23	4.95	2.81163	2.51735	75.9	22.13	72.37	42.44	66.44	67.71	7.61	2.82487	2.48283	75.66	22.2	76.21	45.34	70.82	67.86	5.78	2.81582	2.57854	76.01	22.1	64.39	41.78	62.53
164	98.19	8.48	0	31.74	23.75	7.18	1.46672	2.17655	98.26	17.1	30.28	7.95	34.22	27.85	2.95	2.07044	2.48558	98.5	17.05	27.75	5.32	33.02	26.3	3.21	1.74257	1.91503	98.45	17.06	34.38	13.13	35.16	29.98	3.31	1.854	2.1377	98.1	17.13	42.29	12.59	47.76	29.46	3.9	1.96468	2.12228	98.4	17.07	18.26	2.16	30.51
165	102.23	10.76	0	17.98	17.79	5.49	1.88429	1.59999	101.74	16.22	57.81	31.82	46.91	32.71	6.55	2.23404	1.71139	102.1	16.16	54.28	28.41	44.61	46.12	6.87	2.33082	1.63012	101.91	16.19	51.33	32.82	34.52	35.46	7.27	2.24527	1.68215	97.9	16.85	77.5	36.21	131.6	45.57	9.18	2.53818	2.33512	102.08	16.16	36.5	16.89	27.21
166	69.26	44.78	25.69	76.87	74.34	17.26	2.46743	3.02529	69.37	24.21	52.13	31.07	74.67	69.74	7.21	2.54435	2.50043	69.42	24.2	49.16	31.68	72.87	67.91	7.07	2.50088	2.49124	69.48	24.17	50.96	32.35	72.76	66.69	7.87	2.42961	2.81183	69.01	24.34	56.31	35.07	73.75	69.01	7.08	2.44874	2.59981	69.41	24.2	46.63	26.69	72.53
167	96.12	16.37	0.66	31.98	30.15	9.31	1.82827	2.53268	96.33	17.36	45.62	15.58	42.44	42.2	3.39	2.25452	2.87146	96.03	17.41	49.84	23.76	42.82	40.14	3.95	1.97791	2.532	96.62	17.31	42.64	17.27	37.99	37.63	3.6	2.14004	2.57441	95.96	17.43	80.6	23.78	73.6	63.94	4.28	2.61762	2.8426	96.64	17.3	30.77	6.48	34.41
168	75.67	43.79	26.59	77.38	76.57	12.07	2.45989	3.03687	75.21	22.28	88.1	51.61	85.16	75.03	6.07	2.46578	3.22575	75.57	22.18	69.47	33.57	64.48	56	3.99	2.44105	3.06151	75.72	22.14	56.55	34.29	58.45	57.66	4.61	2.6641	3.08102	75.47	22.21	71.53	35.84	66.83	60.49	5.07	2.68229	3.161	75.92	22.08	49.75	27.84	61.23
169	64.41	51.9	41.37	59.3	54.19	14.67	2.83044	2.25193	64.51	26.04	55.59	39.46	58.88	55.12	5.36	2.80933	2.48012	64.55	26.02	59.48	42.14	60.9	57.13	5.88	2.82045	2.46619	64.58	26.01	69.38	50.34	64.45	60.33	6.6	2.95165	2.50379	64.59	26.01	67.87	51.65	65.91	61.5	5.48	2.88314	2.683	64.55	26.02	57.56	42.09	60.25
170	72.47	51.17	28.91	66.45	60.03	13.31	2.49346	2.99258	71.73	19.92	88.91	56.62	84.27	75.93	18.22	2.6713	2.86745	72.06	19.83	73.99	51.72	74.45	66.24	15.85	2.77903	2.99424	72.12	19.81	87.83	57.45	78.08	74.36	18.83	2.91861	2.97381	71.06	20.11	133.35	69.18	140.44	134.22	18.38	2.58503	3.1368	72.39	19.74	85.89	55.65	76.45
171	56.3	58.78	46.82	49.63	41.53	8.75	2.40173	2.22191	56.5	25.97	73.82	53.76	56.96	51.39	15.56	2.63467	2.61708	56.41	26.01	81.47	58.42	61.38	56.2	14	2.65638	2.64323	56.39	26.02	86.16	59.21	62.75	56.23	16.35	2.6478	2.74768	56.55	25.95	81.45	58.89	60.34	54.78	15.06	2.68178	2.53161	56.4	26.01	77.04	59.65	58.18
172	67.87	38.26	18.75	59.14	53.56	14.57	2.35978	2.01961	67.53	25.06	70.13	37.65	60.64	61.19	4.81	2.56305	2.84316	67.71	25	58.46	33.46	56.15	54.98	5.11	2.51125	2.68967	67.86	24.94	51.24	31.91	52.66	49.99	5.4	2.36737	1.96232	67.63	25.03	60.19	31.78	61.05	60	6.08	2.57611	2.19181	67.79	24.97	44.75	22.01	51.69
173	91.89	19.28	0	34.9	0	3			88.81	18.92	38.77	17.61	34.4	34.94	2.85	1.9072	2.36305	NaN	NaN	38.77	17.61	34.4	34.94	2.85	1.9072	2.36305	89.15	18.84	36.74	14.78	36.42	36.6	3.22	2.06217	2.29568	89.19	18.83	64.84	15.3	59.43	47.76	3.02	2.13123	2.35195	89.18	18.84	27.86	7.79	33.25
174	59.1	53.4	28.32	70.7	68.64	15.56	2.91814	3.14043	59.46	28.25	65.35	40.55	65.65	64.32	7.27	2.61576	2.63003	59.23	28.36	73.45	47.03	68.95	67.84	6.29	2.77296	2.9847	59.4	28.28	59.42	37.02	65.94	66.25	7.61	2.6168	3.18375	60.52	27.76	91.45	45.05	92.81	91.03	5.31	2.60678	3.14511	59.38	28.29	59.8	35.25	69.91
175	87.38	18.7	1.99	41.26	40.25	11.57	1.44778	2.53808	87.35	19.34	65.81	16.7	56.59	43.73	3.8	2.12057	2.75881	87.56	19.29	50.86	17.82	47.75	40.19	3.8	1.91593	2.54515	87.23	19.37	43.3	20.66	44.35	40.76	4.77	1.95684	2.64262	87.05	19.41	67.69	26.48	66.2	52.43	4.41	2.13306	2.7064	87.47	19.31	31.89	6.91	41.66
176	89.74	24.34	5.1	42.17	43.02	9.83	2.08654	2.24618	89.09	18.88	57.6	25.28	56.92	60.61	4.51	2.15512	2.79547	89.36	18.83	70.12	27.13	59.22	62.97	5.63	3.35397	3.3518	89.8	18.73	47.5	24.75	46.35	46.56	6.4	2.31359	2.4452	87.66	19.19	70.92	27.36	74.88	79.37	7.78	2.68508	3.31124	89.68	18.76	37.77	18.5	43.65
177	73.93	36.78	16.09	64.77	59.7	16.1	2.20642	2.71005	72.4	23.38	77.21	43.82	73.71	67.87	10.95	2.53624	3.28802	74.03	22.86	51.9	30.94	64.09	57.41	9.71	2.53168	2.67603	74.01	22.87	61.7	37.2	67.23	62.2	9.87	2.7019	2.71507	72.69	23.28	79.93	44.44	79.97	73.9	9.89	2.66029	3.41378	74.04	22.86	52.07	27.7	65.84
178	72.4	58.1	42.86	65.74	62.95	18.89	2.57944	2.97275	72.53	21.32	75.59	56.51	70.37	69.21	17.61	2.75935	3.11897	72.44	21.34	70.18	50.53	66.99	64.61	15.64	2.33461	2.8781	72.53	21.31	79.76	56.45	70.41	69.15	14.79	2.49672	2.75617	71.57	21.6	84.51	57.81	77.58	73	17.5	2.50784	2.88506	72.63	21.29	67.37	51.49	66.4
179	55.34								55.64	30.52	64.32	49.37	56.86	54.72	5.44	2.59429	2.99496	55.67	30.51	63.83	49.51	55.85	54.17	6.61	2.74318	2.98302	55.65	30.52	66	46.77	57.39	55.42	8.7	2.47413	2.9313	55.8	30.44	68.81	48.18	57.92	56.96	8.78	2.46217	2.94778	55.63	30.53	59.69	47.55	55.1
180	94.31	17.9	0.9	26.99	23.74	8.6	1.60293	1.5227	92.52	18.11	82.66	26.03	70.86	49.76	3.51	2.13567	1.94438	93.24	17.97	46.77	25.88	36.29	35.43	3.24	2.01607	2.02498	93.21	17.98	69.93	21.13	63.79	31.81	4.27	1.92809	1.78866	92.43	18.13	63.04	23.51	66.4	65.46	3.95	2.32517	2.20066	93.39	17.94	35.36	8.81	31.85
181	75.73	38.48	19.72	63.77	64.49	15.04	2.49877	2.88978	75.56	21	64.67	41.27	65.93	64	11.7	2.80821	2.93846	75.62	20.99	60.65	41.56	63.9	60.99	12.35	2.62128	2.81114	75.72	20.96	68.3	43.38	71.14	69.48	15.17	2.67593	3.07526	73.25	21.67	113.91	59.09	107.13	104.97	12.33	2.42095	2.93675	75.74	20.95	75.43	42.02	69.72
182	67.34	42.82	24.21	67.81	64.5	18.76	2.76634	2.95654	67.12	25.03	56.68	36.08	68.55	66.36	7.12	2.74584	2.96536	67.25	24.98	61.61	40	71.92	69.51	6.33	3.02209	2.98152	67.27	24.97	54.27	35.15	67.88	64.33	7.54	2.77613	3.04174	67.25	24.98	62.41	39.86	72.86	70.03	8.2	2.88116	3.04397	67.44	24.91	48.03	31	69.66
183	81.76	22.45	0.78	31.65	29.9	8.08	1.74927	2.40608	81.57	20.5	63.14	42.8	51.27	49.76	4.73	2.5812	3.13137	81.73	20.46	47.75	23.15	43.24	36.83	3.63	2.08221	2.64771	82.03	20.39	41.53	22.29	37.16	35.21	4.1	2.12888	2.42698	81.11	20.62	64.49	29.64	54.97	50.73	3.22	2.32866	2.95692	82.01	20.39	29.01	7.58	33.21
184	71.92	37.64	18.4	52.91	51.42	14.79	2.32212	2.28619	72.02	23.4	45.04	25.56	52.23	49.82	5.56	2.45428	2.18353	72.04	23.39	47.93	30.48	54.15	51.39	5.1	2.47628	2.19521	72.2	23.34	49.08	31.34	55.95	54.23	5.45	2.39301	2.24711	71.81	23.47	57.14	30.79	57.93	55.61	5.33	2.51939	2.4088	72.14	23.36	41.63	23.38	53.94
185	75.91	40.32	22.39	44.7	41.11	13.43	2.37743	2.25305	75.9	22.19	51.78	32.3	47.69	44.43	7.16	2.48566	2.60106	75.9	22.19	50.19	31.3	46.72	43.67	7.25	2.38977	2.52022	75.99	22.16	55.44	36.82	49.27	47.41	9.05	2.57674	2.33007	75.47	22.32	64.48	43.26	56.01	54.24	8.41	2.49258	2.93268	75.98	22.17	47.86	31.66	46.33
186	94.83	12.73	0	32.36	30.36	8.04	1.54469	2.31561	93.65	17.9	68.5	22.36	66.17	69.81	4.89	2.56176	3.33957	94.74	17.69	62.67	24.79	50.51	50.52	3.53	2.8426	2.80963	94.69	17.7	41.68	15.93	40.19	41.11	3.65	2.43181	2.46291	94.31	17.77	46.58	18.71	47.33	49.12	4.04	2.30886	3.11288	94.73	17.69	34.23	8.06	37.58
187	77.42	51.93	36.26	56.89	54.98	17.1	2.76741	2.39865	76.69	19.62	80.03	48.95	68.34	66.41	13.84	2.82154	2.54419	76.17	19.75	78.03	49.06	67.3	68.7	11.32	2.81684	2.28481	76.5	19.67	86.92	52.74	71.11	70.02	14.12	2.99524	2.40271	71.73	20.98	154.44	73.16	140.61	128.19	19.33	2.66609	3.59611	76.78	19.6	90.79	51.72	72.57
188	70.22	27.45	6.61	87.09	62.57	17.58	2.19285	2.3149	69.77	23.97	58.57	26.69	75.91	59.79	6.81	2.23674	2.33774	70.02	23.88	52.82	29.13	74.69	60.73	8.23	2.19562	2.4316	69.88	23.93	45.6	23.13	74.51	61.55	5.98	2.18825	2.39915	69.5	24.06	58.78	28.39	78.2	65.45	8.78	2.07044	2.53325	70.01	23.88	38.38	14.55	74.88
189	71.07	29.86	8.93	47.09	38.66	9.11	2.05419	1.47451	70.7	23.65	69.37	33.33	63.59	64.83	4.8	2.42279	2.75341	70.67	23.66	68.83	39.81	65.32	65.64	4.7	2.29526	2.65875	71.2	23.49	56.71	37.39	55.24	49.8	4.88	2.31401	2.00061	70.02	23.88	81.84	35.6	73.93	73.2	4.47	2.59264	2.64937	71.27	23.46	49.46	25.21	52.66
190	58.77	51.4	38.54	63.97	59.68	16.06	2.5649	2.87919	58.95	28.5	56.29	37.5	65.3	59.65	6.46	2.6177	2.84533	58.82	28.56	76.6	45.7	70.29	63.94	7.14	2.80109	2.58207	58.9	28.52	60.25	43.94	65.33	60.04	6.02	2.65865	2.86088	59.46	28.25	81.18	44.83	79.43	77.64	6.66	2.73224	2.86177	58.94	28.5	52.24	41.35	64.06
191	72.28	47.99	36.95	48.16	47.55	11.79	2.60476	2.15824	70.88	23.7	99.14	66.91	81.84	81.92	5.96	2.80494	3.5574	71.3	23.56	66.47	45.54	56.36	55.09	4.95	2.6701	2.50386	72.5	23.17	57.2	41.76	52.65	51.64	4.44	2.60477	2.24047	71.69	23.43	61.51	35.71	57.2	51.54	5.98	2.56147	2.35451	72.4	23.2	60.35	38.76	52.96
192	67.09	72.83	54.55	70.53	68.05	18	3.21236	2.78672	65.9	19.54	110.25	66.55	98.68	92.76	23	2.91628	3.2852	67.1	19.2	83.25	59.06	71.42	73.84	16.38	2.59883	3.18011	66.66	19.32	89.76	58.91	74.81	74.28	19.21	3.17099	3.1862	66.79	19.29	93.73	61.9	81.62	95.46	17.35			66.85	19.27	84.49	58.14	72.54
193	69.47	42.48	21.37	61.37	61.64	14.08	2.52847	2.97877	69.85	24.03	56.01	36.09	61.16	59.92	5.29	2.62784	2.78986	70.59	23.78	75.31	52.42	69.44	68.36	7.71	2.75667	3.03893	70.17	23.92	58.8	41.25	62.28	61.2	10.35	2.64347	2.84793	68.93	24.35	110.81	52.45	93.78	90.96	10.29	5.01871	5.53068	70.02	23.97	54.42	35.15	63.46
194	78.1	53.88	36.02	70.61	64.33	18.67	2.61704	2.65518	74.35	22.66	126.49	65.92	113.54	104.12	7.2	2.73632	3.34208	79.5	21.19	134.53	64.02	123.4	119.37	6.88	2.42372	3.11388	77.17	21.83	96.83	54.68	89.65	89.65	9	2.94604	2.98594	75.89	22.2	146.7	65.25	155.89	147.76	11.9	2.63306	3.33924	77.52	21.73	85.32	53.7	85.58
195	70.71	44.89	25.19	63.98	66.84	15.04	2.9557	2.86624	68.43	24.62	85.93	52.83	75.62	83.99	7.34	2.54662	2.96265	69.54	24.23	68.3	41.64	62.74	72.61	6	2.48916	2.99629	69.76	24.15	78.89	44.71	63.23	72.05	7.74	2.50845	3.04149	68.56	24.57	81.07	47.67	74.19	87.39	5.11	2.76399	3.62255	69.64	24.19	66.54	32.07	57.86
196	78.11	43.71	26.43	60.63	56.09	13.14	2.30177	2.5921	77.31	21.73	76.38	37.13	75.36	69.15	6.61	2.53363	2.86075	77.89	21.57	68.32	42.06	73.21	71.06	8.07	2.47486	2.84718	78.43	21.42	53.3	32.2	62.88	59.05	5.52	2.24095	2.62279	77.55	21.66	68.52	36.53	77.05	71.57	6.63	2.40888	3.27033	78.68	21.35	51.06	28.04	62.86
197	78.61	28.47	6.47	42.84	41.08	12.4	2.16014	2.5172	78.26	21.46	54.96	35.98	51.59	49.67	4.84	2.6616	2.65473	77.43	21.7	87.28	55.34	91.12	91.98	6.9	2.52455	3.23048	77.67	21.63	68.29	39.93	59.88	60.35	7.74	2.36431	2.55648	77.69	21.62	88.54	43.7	104.38	102.61	8	2.41002	3.47105	78.25	21.47	51.09	22.07	50.26
198	64.87	53.08	32.79	43.67	44.17	12.73	2.54596	2.09061	66.85	25.35	98.45	46.34	77.16	88.34	4.81	2.71695	2.64021	65.81	25.75	67.53	43.43	51.86	65.1	4.51	2.66538	2.89828	64.4	26.31	66.17	38.99	50.08	55.37	4.91	2.5586	2.31144	65.8	25.75	76.55	43.19	63.37	71.53	6.53	2.8843	3.17115	64.74	26.18	55.87	36.65	42.58
199	66.55	30.63	9.21	59.8	54.81	15.05	2.75067	2.58525	66.93	25.04	105.44	55.56	96.18	106.33	5.62	2.63569	3.36501	67.22	24.93	89.25	56.48	75.62	75.36	6.58	3.12359	2.56516	66.95	25.03	59.66	34.17	71.31	71.78	7.09	2.85612	2.71908	66.14	25.34	105.13	51.09	93.71	96.83	7.75	2.42635	2.78412	67.1	24.98	58.43	30.67	67.48
200									67.48	24.92	93.23	64.35	77.31	68.43	6.11	2.98395	3.28824	69.31	24.26	68.95	49.8	57.2	55.09	5.69	2.75069	2.67526	69.13	24.32	73.83	52.5	56.56	55.32	6.51	2.86956	2.85384	68.48	24.56	89.64	54.41	75.92	77.43	5.13	2.86459	3.04681	69.01	24.37	64.18	47.54	51.51
201	76.45	43.7	28.93	49.27	41.19	12.18	2.29385	2.15993	75.39	12.7	80.74	61.72	72.68	65.48	15.12	2.66829	3.16869	75.49	12.69	81.36	58.65	69.19	64.42	12.14	2.75995	2.70552	75.89	12.62	88.92	60.97	73.06	71.87	16.88	2.87234	2.69627	75.1	12.75	96.07	60.99	103.55	97.44	18.3	2.70434	3.17235	76.2	12.57	99.13	61.24	74.99
202	69.37	57.32	39.69	77.12	62.39	19.51	2.8559	2.69623	68.5	19.84	95.75	61.39	87.58	71.87	13.76	2.7553	3.1392	68.26	19.91	96.55	57.75	92.33	79.77	15.47	2.99871	2.8772	67.72	20.07	112.05	63.34	93.3	82.86	19.74	3.05054	3.29127	66.71	20.37	134.3	77.03	120.02	123.06	19.09	2.70714	3.36233	68.29	19.9	110.87	60.37	92.79
203	62.8	64.93	42.09	66.15	60.57	14.56	2.95884	2.61262	62.55	19.48	90.57	59.81	70.38	66.02	16.42	3.08143	2.77577	62.29	19.56	89.13	57.61	68.72	66.15	18.24	2.59551	2.79126	62.86	19.38	97.32	57.73	73.7	71.67	17.67	3.17527	2.80681	63.64	19.14	90.67	54.82	80.81	77.79	15.23	2.80521	3.02774	63.2	19.28	85.22	52.68	68.83
204	72.04	36.83	14.37	62.14	55.56	11.79	2.8503	2.37324	72.27	23.04	46.71	28.17	61.25	53.72	6.35	2.7584	2.44734	71.92	23.15	56.22	36.81	63.75	55.59	6.04	2.8047	2.41972	72.24	23.05	51.66	31.27	59.94	53.82	5.4	2.73926	2.67664	71.8	23.19	65.67	36.48	74.7	67.51	7.42	2.82458	2.82474	72.4	23	46.72	24.92	61.49
205	70.51	74.6	59.13	79.68	78.51	17.52	2.88866	3.00074	69.6	22.95	81.77	59.26	80.1	74.81	8.21	2.69398	2.63898	69.43	23	100.13	63.31	107.01	116.41	10	2.42496	3.33148	69.95	22.83	91.52	63.03	80.21	76.42	9.56	3.09253	2.61654	69.37	23.03	139.22	73.4	140.31	140.18	9.5	2.04052	3.23594	69.98	22.82	86.67	62.26	77.48
206	87.95	23.44	4.11	55.29	52.36	12.58	1.88434	2.7944	88.65	18.95	136.69	56.49	166.45	159.06	8.25	2.5911	3.79071	85.26	19.7	136.19	61.02	169.63	167.63	12.71	2.81497	3.13984	83.27	20.17	119.06	41.94	184.23	98.31	7.88			87.21	19.26	138.11	63.43	147.34	144.73	11.25	2.75742	3.70316	82.65	20.32	153.93	46.3	198.92
207	70.46	60.57	49.3	65.48	63.22	15.09	2.78305	2.14644	65.96	16.72	106.8	65.82	108.76	98.34	16	1.97525	3.1201	68.46	16.11	109.22	68.89	86.39	85.25	12.36	2.24189	3.22469	69.07	15.97	130.07	71.3	105	101.06	11.6	3.14341	3.38944	68.42	16.12	126.17	68.57	107.2	109.76	7.2			69.74	15.81	103.41	62.04	87.07
208	74.76	43.74	25.9	69.32	62.37	17.77	2.61204	2.98536	71.82	23.57	112.53	69.23	108.94	94.3	8.83	1.89448	2.81697	73.91	22.91	100.85	54.55	88.38	75.6	3.78			71.38	23.72	132.63	57.89	113.8	112.88	9.75			75.59	22.4	227.26	57.58	180.59	183.98	8.5			76.03	22.27	111.08	54.55	134.62
209	65.75	44.66	23.23	61.19	54.82	11.96	2.80443	2.22701	66	25.45	51.86	30.13	60.42	54.61	6.31	2.87388	2.24689	65.83	25.52	54.66	34.11	62.31	57.3	6.52	2.89623	2.28115	65.93	25.48	52.11	33.22	61.81	56.51	6.35	2.81582	2.26806	65.54	25.63	72	39.85	68.31	63.4	6.18	2.83273	3.29669	65.89	25.49	47.4	28.38	60.5
210	48.38	79.42	48.33	67.45	54.12	7.63			54.95	30.57								53.69	31.29								54.35	30.91								55.92	30.04								54.1	31.05
211	76.55	40.43	20.74	54.43	55.85	14.62	2.29892	2.69143	69.8	15.17	129.82	42.86	115.77	123.9	8.6			70.15	15.1	109.96	59.74	113.64	104.21	15.6			69.9	15.15	120.71	52.63	123.02	112.27	14.5	1.92967	3.0374	69.92	15.15	173.87	78.26	207.57	0	8			69.99	15.13	113.11	58.73	114.26
212	73.6	41	30.18	32.14	30.92	7.89	2.50028	1.23905	73.6	22.72	52.86	35.32	37.2	36.83	3.6	2.43772	1.47828	73.6	22.72	47.82	32.71	35.5	35.34	5.09	2.51394	1.53173	73.58	22.73	51.09	35.71	36.84	37.08	3.47	2.55494	1.86735	73.59	22.72	54.21	37.45	39.57	40.1	3.82	2.6337	2.2443	73.58	22.73	43.1	28.09	33.57
213	73.32	36.86	19.57	38.56	32.44	9.23	2.45068	2.16313	73.36	22.79	48.8	31.06	41.21	36.46	3.96	2.48657	2.14085	73.4	22.78	47.07	29.74	41.22	35.88	3.55	2.5327	2.12271	73.35	22.8	48.52	24.25	41.08	37.39	5.38	2.52403	2.17351	73.21	22.84	43.8	22.27	39.89	36.06	4.76	2.61869	2.22572	73.29	22.82	38.3	17.6	36.73
214	80.05	20.02	1.33	33.15	27.19	8.36	1.87111	2.18636	80.28	20.83	48.99	30.31	43.91	40.8	5.14	2.10544	2.20186	80.19	20.85	39.53	20.21	38.32	33.31	5.05	2.19698	2.18219	80.21	20.85	45.71	26.04	40.99	37.85	6.28	2.31719	2.23505	79.81	20.95	51.77	27.24	43.16	39.05	4.37	2.52001	2.1719	80.15	20.86	30.85	7.24	35.66
215	81.5	23.9	3.61	32.31	34.04	8.27	2.04332	2.39161	81.66	20.41	36.01	16.11	36.27	37.43	6.1	2.15682	2.38862	81.65	20.41	41.01	20.07	37.93	39.9	5.08	2.41911	2.4086	81.63	20.42	43.12	23.81	38.91	39.65	6.15	2.2089	2.46431	81.72	20.4	46.42	27.31	41.05	41.62	6.87	2.22412	2.5004	81.64	20.42	32.93	10.44	35.1
216	81.78	25.33	4.28	51.69	53.95	13.26	2.42195	2.10934	81.76	20.43	39.55	20	50.76	52.76	8.31	2.47637	2.13332	82.01	20.37	38.31	19.87	53.26	54.09	7.27	2.48421	2.18963	81.79	20.42	49.53	28.37	55.11	55.94	9.67	2.7105	2.25698	80.52	20.74	52.23	30.2	50.43	55.38	7.24	2.63214	2.53905	81.88	20.4	34.95	14.48	52.05
217	88.6	18.09	0.6	28.36	24.46	8.74	1.5807	2.10551	88.95	18.8	34.61	12.73	30.88	28.19	3.8	1.71003	1.98507	88.73	18.85	32.01	10.63	31.17	26.55	3.09	2.02011	1.68296	88.74	18.84	36.92	17.14	33.07	29.38	4	2.02788	2.00668	88.61	18.87	35.42	14.08	32.41	28.99	3.35	1.87933	1.95559	88.76	18.84	22.89	4.7	29.09
218	72.92	27.53	7.3	37.69	34.53	8.87	2.17751	2.19648	73.02	22.9	42.21	24.91	41.33	38.79	4.29	2.43878	2.22637	73.02	22.9	44.18	18.87	42.57	35.9	4.59	2.21288	2.14545	73.07	22.88	48.62	31.82	44.23	40.38	5.41	2.29728	2.20728	72.52	23.05	52.8	28.84	46.93	39.83	4.7	2.43447	2.56361	73.03	22.89	31.85	12.83	38.65
219	57.09	53.64	36.16	56.29	56.34	11.84	2.64885	2.37273	57.24	28.98	64.89	49.03	60.72	63.5	7.14	2.72695	2.42375	57.19	29.01	62.68	43.41	59.23	61.6	7.36	2.75185	2.4246	57.26	28.97	66.21	45.81	60.12	60.62	9.71	2.69249	2.79438	57.38	28.92	73.8	50	60.66	65.89	9.44	2.75351	2.81127	57.2	29	60.57	41.95	57.9
220	84.72	23.64	2.39	34.32	28.56	8.86	2.4242	2.21985	84.92	19.95	42.19	22.62	39.45	34.82	3.31	2.48681	2.21386	84.92	19.95	38.45	19.08	38.08	33.67	4.92	2.49638	2.05461	84.95	19.95	42.32	21.69	39.89	35.89	4	2.64696	2.13726	84.94	19.95	42.56	23.02	39.35	34.68	3.61	2.45586	2.22722	84.91	19.96	30.65	9.73	36.16
221	73.42	39.68	22.15	43.78	42.98	11.15	2.63555	2.16563	73.16	22.86	51.55	34.05	41.72	43.04	5.19	2.61288	2.11384	73.28	22.82	51.03	32.5	43.68	45.71	4.01	2.71054	2.17041	73.18	22.85	54.8	36.92	44.57	45.04	5.19	2.64616	2.09947	73.13	22.87	60.18	39.75	46.76	47.18	4.71	2.70895	2.53335	73.12	22.87	45.88	27.14	41.48
222	69.49	44.34	25.76	60.73	56.99	13.66	2.42922	2.92244	69.57	24.32	52.7	36.55	60.38	54.26	5	2.53043	2.93835	69.62	24.3	54.84	39.12	61.81	56.11	5.89	2.41096	2.87362	69.57	24.32	55.26	36.28	62.96	57.49	6.18	2.64203	2.94082	69.18	24.46	59.72	36.17	61.31	56.56	5.96	2.52798	2.87323	69.62	24.3	46.66	29.53	60.92
223	75.72	24.19	4.01	42.11	41.72	11.21	1.77714	2.61985	75.82	22.11	39.37	21.38	45.68	45.54	5.91	2.08778	2.63379	75.78	22.13	40.55	19.68	45.15	45.35	5.1	2.13088	2.64997	75.66	22.16	44.71	27.36	45.07	45.1	4.89	2.11518	2.55781	75.41	22.24	51.9	27.84	48.22	47.93	5.12	2.24684	2.59819	75.8	22.12	32.29	12.34	43.75
224	76.68	25.76	3.59	48.1	48.99	11.34	2.23343	2.65997	76.63	21.91	46.15	23.43	49.56	48.96	6.05	2.40922	2.6406	76.7	21.89	38.17	18.03	48.65	48.03	6.59	2.26588	2.69153	76.53	21.94	44.99	26.82	47.71	46.02	6.37	2.36539	2.50802	76.29	22.01	47.54	29.65	49.13	49.14	6.12	2.38657	2.60348	76.62	21.91	32.2	10.51	46.02
225	72.76	18.96	0.35	34.29	28.59	11.48	1.69002	2.22303	72.93	22.95	32.61	9.35	37.49	33.9	3.49	1.93917	2.22313	72.98	22.94	37.97	18.05	38.46	37.32	4.03	2.03747	2.23739	72.97	22.94	37.11	15.88	38.49	36.43	5.15	1.95641	2.19246	72.87	22.97	38.5	17.84	37.88	36.39	6.28	2.04139	2.17638	72.95	22.95	23.34	3.26	34.96
226	70.63	24.52	3.37	41.51	38.73	10.28	2.16029	2.12326	70.7	23.71	42.53	20.49	44.61	41.48	3.85	2.24057	2.03655	70.78	23.68	39.19	18.21	43.99	40.37	3.48	2.30229	2.06562	70.77	23.68	42.26	21.03	44.84	40.77	4.69	2.35985	2.02861	70.73	23.7	45.13	23.3	46.25	43.14	4	2.40279	2.16581	70.73	23.7	30.83	10.03	41.61
227	66.36	46.67	32.71	46.11	42.49	10	2.60091	2.5262	66.44	25.09	73.83	51.54	55.46	50.4	5.67	2.65817	2.60506	66.43	25.09	52.28	33.96	47.85	45.31	4.51	2.6766	2.48728	66.44	25.09	60.12	41.6	51.47	46.91	7.31	2.77305	2.5293	66.39	25.11	65.83	48.57	55.33	54.57	6.15	2.54158	2.42264	66.42	25.1	48.9	35.36	46.96
228	80.02	25.88	4.29	35.41	35.25	10.9	2.53193	2.14532	80.15	20.9	38.95	19.18	40.82	40.54	4.2	2.65356	2.17246	80.04	20.93	46.22	25.57	42.6	41.45	4.37	2.59948	2.07078	80.1	20.91	45.17	26.43	42.76	41.38	4.7	2.63053	2.27367	79.98	20.95	47.8	27.15	44.94	42.11	5.05	2.64809	2.15667	80.13	20.9	33.66	12.93	39.45
229	69.15	42.86	30.5	48.28	46.56	11.32	2.43141	2.25595	69.35	24.15	49.83	33.09	50.22	58.11	4.84	2.58591	2.19329	69.29	24.17	53.11	38.32	50.16	57.19	4.91	2.51917	2.19089	69.36	24.15	54.15	38.55	51.76	59.11	5.11	2.47625	2.17067	69.28	24.18	59.63	43.7	51.96	60.15	4.44	2.54662	2.17831	69.32	24.16	44.84	29.2	48.71
230	75.14	48.56	33.44	46.54	46.28	11.77	2.12778	2.6814	75.31	22.24	57.42	38.08	50.43	51.84	4.34	2.39099	2.97713	75.2	22.27	49.76	33.11	46.06	49.19	5.5	2.06554	2.67327	75.24	22.26	54.48	37.93	48.33	51.91	3.93	2.27464	2.69167	75.14	22.29	54.12	35.99	48.8	52.41	5.92	2.26602	2.69807	75.19	22.28	45.33	31.62	44.98
231	82.71	26.41	4.46	45.01	39.17	9.63	2.50365	3.13053	82.9	20.21	38.1	16.36	46.34	54.5	3.6	2.54052	3.13674	82.93	20.2	39.7	16.92	47.59	43.35	3.13	2.60994	3.15821	82.81	20.23	42.71	21.3	48.61	57.58	3.87	2.62775	3.17678	83.13	20.15	46.4	21.36	46.45	43.51	3.9	2.58306	3.218	82.89	20.21	31.72	8.51	45.91
232	66.91	53.79	44.32	46.55	43.94	11.91	2.72145	2.36414	66.67	25.12	75.34	51.88	60.39	63.79	6.32	2.9156	2.77838	66.93	25.03	63.63	43.35	50.51	46.68	4.71	2.80059	2.34941	66.93	25.03	60.9	46.69	49.06	44.64	5.61	2.60862	2.59201	66.84	25.06	67.87	46.69	52.79	49.76	5.65	2.94343	2.45433	66.94	25.02	55.15	44.44	46.22
233	93.97	14.88	0.67	20.23	18.07	6.34	1.41913	1.8327	94.15	17.79	30.7	8.85	26.14	26.97	4.4	1.82354	1.93075	94.13	17.8	33.94	12.7	27.54	27.71	3.75	1.9747	1.92402	94.1	17.8	35.57	14.52	28.68	28.25	3.02	1.94369	1.92967	93.99	17.82	36.24	15.09	29.06	28.71	2.97	2.02763	2.0421	94.11	17.8	21.39	2.69	23.24
234	64.81	42.09	23.95	55.84	49.63	11.48	2.65089	2.89543	64.75	25.87	56.33	32.52	54.39	58.86	4.33	2.92411	2.94398	64.8	25.85	52.13	31.13	56.96	55.07	6.62	2.69316	2.86207	64.72	25.88	56.84	35.43	58.04	56.09	5.54	2.79626	2.86247	64.68	25.9	57.43	32.53	59.87	56.21	5.21	2.75673	2.85988	64.69	25.9	45.18	24.31	54.53
235	65.2	29.88	7.58	36.11	32.97	9.81	1.94797	1.85058	65.08	25.74	46.35	20.9	43.35	33.32	5.33	2.08232	1.93867	65.26	25.66	40.95	16.08	39.26	31.34	3.76	2.38196	1.8861	65.2	25.69	50.97	26.88	43.15	36.36	5.64	2.32921	1.82763	64.9	25.81	69.1	37.55	52.94	47.07	6.05	2.60999	2.5614	65.23	25.67	39.44	18.36	38.68
236	86.33	26.28	3.99	31.3	28.42	8	2.23218	2.03266	86.41	19.39	36.95	18.08	34.57	33.68	3.91	2.32777	2.07332	86.45	19.38	37.92	18.08	35.17	33.81	3.95	2.31131	2.11005	86.34	19.4	42.9	24.33	36.34	34.53	4.28	2.46394	2.02424	86.29	19.41	44.48	25.24	37.1	35.17	3.88	2.38509	2.09753	86.43	19.38	32.88	10.47	33.15
237	63.65	53.72	42.25	56.52	50.72	11.77	2.83447	2.2675	63.55	26.36	57.43	41.27	54.85	53.26	6.49	2.79451	2.11431	63.57	26.35	59.88	44.44	57.11	55.6	5.62	2.81473	2.27566	63.55	26.36	63.6	47.39	58.2	54.27	6.94	2.78401	2.48514	63.98	26.18	75.01	47.56	69.75	81.35	5.88	2.91388	2.24846	63.55	26.36	55.63	45.2	55.71
238	82.54	24.35	3.25	25.96	23.28	7.88	2.0821	1.83296	82.67	20.26	35.73	15.85	30.31	28.79	3.54	2.25343	1.82808	82.66	20.26	38.43	16.41	30.83	29.48	3.72	2.1294	1.84354	82.62	20.27	41.79	22.74	32.5	30.04	3.93	2.24802	1.77909	82.26	20.36	48.4	25.53	36.43	32.19	4.72	2.27166	1.91777	82.62	20.27	30.88	11.11	27.64
239	78.71	31.04	11.6	34.96	34.36	10.32	2.32272	2.44428	78.74	21.27	43.24	22.44	39.22	36.21	4.12	2.36592	2.40744	78.72	21.28	42.38	19.94	39.09	36.53	4.88	2.41939	2.40596	78.67	21.29	47.55	29.41	41.46	38.35	4.21	2.48852	2.46235	78.74	21.28	48.29	29.51	41.68	41.9	4.14	2.50823	2.43331	78.69	21.29	36.29	17.48	37.61
240	118.41								69.32	24.16	60.91	42.02	59.72	56.23	5.61	2.86657	2.86651	69.57	24.08	59.86	42.07	60.03	60.72	5.44	2.92473	2.86288	69.59	24.07	64.88	47.43	62.01	60.67	6.07	2.94206	2.87416	69.33	24.16	63.43	44.31	60.25	58.95	5.49	2.85561	2.89609	69.62	24.06	54.02	40.36	60.39
241	76.94	31.71	10.42	41.33	36.89	12.04	2.53228	1.91897	76.57	21.84	74.87	54.04	61.43	62.59	5.24	2.81859	2.88594	77.01	21.71	48.34	28.78	48.43	44.74	4.16	2.72307	1.9154	76.92	21.74	47.22	27.17	45.57	41.59	5.43	2.59556	1.82582	76.83	21.76	51.32	31.64	48.85	46	4.67	2.67877	2.10995	76.9	21.74	37.87	19.2	42.77
242	66.35	27.04	4.03	48.56	56.86	10.38	1.84825	2.59719	66.14	25.28	48	21.65	55.09	66.16	4.73	2.35419	2.89504	66.2	25.26	42.89	23.4	50.24	56.55	3.75	1.92783	2.26157	66.16	25.27	49.36	28.38	51.32	61.11	5.23	2.35093	2.58392	66.19	25.26	47.87	26.58	50.56	55.52	5.19	2.21979	2.71178	66.29	25.22	34.76	12.39	49.73
243	74.22	24.86	3.6	52.07	60.89	12.13	1.95187	2.26352	74.55	22.4	50.48	23.53	60.99	72.76	4.83	2.35124	2.23947	74.55	22.4	42.79	19.19	52.71	58.74	4.61	2.12548	2.25481	74.43	22.43	46.19	26.05	53.11	59.11	5.14	2.18472	2.27891	74.96	22.28	73.61	27.23	63.42	75.76	7	2.30179	3.21535	74.5	22.41	33.03	12.73	50.58
244	66.52	55.07	46.56	51.27	40.85	10.78	2.70992	2.07284	66.45	25.12	66.76	52.56	54.49	45.56	5.22	2.71079	2.18882	66.32	25.16	62.9	47.77	54.64	45.29	7.26	2.80328	2.06715	66.55	25.08	71.4	52.79	58.24	48.75	8.36	2.80806	2.75614	66.44	25.12	67.32	51.92	56.15	47.32	6.74	2.7498	2.42726	66.58	25.07	57.94	49.58	51.57
245	67.36	36.29	13.94	64.62	79.15	14	2.4528	2.69865	67.34	24.69	54.15	31.9	62.78	76.41	5.07	2.64205	2.74132	67.45	24.65	42.4	21.67	63.8	77.61	6.18	2.50942	2.63693	67.46	24.64	51.48	31.74	65.23	78.48	5.37	2.55914	2.77247	67.43	24.66	54.38	36.82	63.37	75.04	5.82	2.56304	2.64345	67.43	24.66	42.03	18.49	63.49
246	70.83	30.45	7.6	39.01	25.33	8.8	1.52336	2.27333	71	23.53	41.38	22.44	42.54	35.42	4.55	1.93666	2.29944	70.84	23.58	39.47	19.76	39.77	31.11	5.93	1.98281	2.29028	71.03	23.52	51.44	34.25	46.4	40.65	7.5	2.17114	2.31048	70.7	23.63	57.39	33.33	46.41	38.83	7.16	2.16903	2.37703	70.99	23.53	36.36	14.96	41.14
247	63.94	28.19	5	52.95	57.63	10.04	2.16533	2.91009	63.97	26.07	84.61	43.62	77.5	86.7	5.36	2.58825	3.11966	64.1	26.02	49.26	28.88	58.07	61.2	5.83	2.4071	2.91531	63.96	26.08	50.44	29.82	56.61	63.1	6.94	2.38911	2.9584	63.87	26.12	61.75	33.67	65.82	72.05	6.25	2.57382	2.91094	63.89	26.11	35.22	15.42	51.66
248									67.19	24.88	38.05	16.27	44.56	37.28	4.02	1.74788	2.25799	67.08	24.92	47.78	21.63	43.47	39.65	5.13	1.96965	2.12581	67.17	24.89	48.98	29.44	48.42	40.44	6.92	2.1231	2.29493	67.11	24.91	47.31	27.75	42.96	38.23	5.56	2.13373	2.18921	67.23	24.87	34.31	15.14	47.11
249	80.65	43.53	22.92	47.68	51.9	11.62	2.70816	2.52768	80.68	20.72	70.51	35.25	56.49	64.86	6.34	2.84118	2.65768	80.67	20.72	52.69	35.66	49.74	51.34	7	2.74048	2.42951	80.65	20.73	58.88	41.7	51.32	54.75	7.47	2.79983	2.40883	80.31	20.82	59.12	39.75	48.65	51.38	7.21	2.71924	2.49245	80.82	20.69	49.07	34.15	49.05
250	81.05	39.58	21.19	64.76	61.05	15.15	2.52749	2.66172	81.19	20.58	59.24	40.94	66.7	67.94	8.66	2.60268	2.77073	81.25	20.56	49.19	31.03	65.14	63.92	6.77	2.5788	2.53396	81.03	20.62	56.65	39.71	67.02	64.63	8.18	2.63328	2.59129	80.85	20.67	54.07	35.34	67.39	65.56	8.9	2.65594	2.61286	81.18	20.58	46.07	24.15	63.79
251	76.2	20.6	1.14	30.03	28.08	8.68	2.02024	2.19656	76.29	22.18	35.8	14.19	34.21	33.6	3.31	2.27156	2.25602	76.3	22.18	36.42	15.09	34.81	34.42	3.41	2.25351	2.16271	76.27	22.18	40.87	19.44	36.03	35.51	3.79	2.21798	2.30769	75.94	22.28	47.54	25.8	40.66	39.24	4.67	2.61325	2.72907	76.24	22.19	29.76	6.93	32.78
252	75.55	27.8	6.92	61.05	56.19	11.81	2.08225	2.74557	75.98	22.06	41.81	22.3	64.17	61.16	4.78	2.3061	2.74815	75.78	22.12	42.86	24.15	65.81	63.57	5.57	2.25025	2.77433	75.8	22.11	44.46	25	64.81	61.87	6.51	2.32133	2.79931	76.15	22.01	51.03	27.95	64.38	61.98	6.07	2.42062	2.88967	75.91	22.08	34.3	14.29	63.28
253	69.53	48.18	37.69	46.92	45.3	11.79	2.52488	2.47309	69.54	23.9	60.97	41.53	49.56	47.97	5.92	2.60656	2.40061	69.53	23.9	55.13	39.5	48.75	47.17	5.16	2.5251	2.40586	69.55	23.89	62.27	43.91	51.88	49.37	7.45	2.47382	2.42233	69.45	23.93	74.28	48.09	60.11	55.66	6.94	2.83727	2.80017	69.61	23.87	54.35	38.94	48.7
254	66.31	42.8	25.76	55.76	51.38	14.81	2.60612	2.63714	66.46	25.5	55.96	35.66	58.12	53.56	5.59	2.7508	2.62067	66.37	25.53	51.7	34.83	57.21	53.32	5.08	2.75358	2.56348	66.41	25.52	55.14	36.2	58.81	55.11	8.54	2.69079	2.62144	66.35	25.54	58.82	37.88	59.96	54.76	6.43	2.69759	2.59656	66.35	25.54	49.05	28.81	56.81
255	66.47	52.62	40.98	60.99	53.13	17.14	2.99299	1.94645	66.28	25.65	75.08	52.11	65.78	60.26	7.18	3.11483	2.57246	66.59	25.53	59.56	43.29	62.16	55.39	8.08	3.04142	1.99506	66.53	25.55	65.79	48.37	63.15	56.76	8.26	3.04196	1.84702	66.37	25.61	66.12	45.85	63.28	56.75	7.9	2.99714	2.00582	66.55	25.54	56.16	42.89	59.62
256	68.41	43.13	28.66	44.82	40.22	14.61	2.65411	1.68699	67.57	25.08	85.88	54.73	67.22	64.08	6.23	2.81133	2.5108	68.4	24.77	51.36	34.93	46.65	41.77	5.51	2.58246	1.74974	68.4	24.77	57.44	37.9	49.84	45.31	6.4	2.72814	1.74359	68.34	24.79	57.07	37.73	49.61	45.69	5.86	2.71212	1.98932	68.41	24.77	48.57	35.24	46.07
257	102.17	11.07	0.13	25.26	23.82	5.51	1.72214	2.30382	102.4	16.32	33.41	10.49	29.85	29.84	2.99	2.08282	2.52116	102.37	16.33	32.78	11.44	31.04	31.28	3.65	2.02592	2.57777	102.29	16.34	49.14	15.05	46.24	45.01	4.46	3.01893	2.79654	101.3	16.5	68.56	21.43	67.93	67.59	4.19	2.29241	3.5741	102.4	16.32	25.69	4.58	27.46
258	67.01	39.06	22.77	45.19	37.57	11.48	2.39686	2.04427	66.91	23.95	61.6	42.05	49.07	44.49	7.01	2.65521	2.06269	67.06	23.9	53.67	37.16	49.12	41.61	5.66	2.54768	2.04673	66.99	23.93	57.83	40.08	48.62	41.31	6.54	2.3601	1.98327	66.53	24.09	65.07	40.98	54.87	47.46	6.12	2.54343	2.05671	67.06	23.9	48.46	31.08	46.4
259	72.42	26.45	4.37	46.98	48.95	10.12	2.20186	2.75693	72.71	23.1	40.24	17.7	48.92	50.53	4.61	2.38837	2.69712	72.57	23.15	39.41	17.82	46.72	48.25	4.43	2.0548	2.7824	72.56	23.15	42.12	22.66	48.08	49.52	5.93	2.24269	2.62113	72.51	23.17	44.19	20.63	49.51	51.03	5.63	2.17423	2.6662	72.59	23.14	30.04	8.38	45.71
260	77.36	27.72	6.41	39.57	38.31	10.08	1.89371	1.75838	77.51	21.83	44.5	20.37	43.37	42.86	5.04	2.24524	1.67477	77.5	21.83	39.53	20.84	40.52	40.37	3.92	2.12421	1.72518	77.52	21.83	41.76	23.19	42.38	42.32	5.47	2.16979	1.74406	77.18	21.92	49.25	23.58	47.1	47.28	4.4	1.98583	1.81124	77.5	21.83	31.22	9.72	39.28
261	70.74	30.91	10.35	37.66	34.15	9.84	2.30597	1.81338	70.58	23.97	81.65	50	61.71	62.85	4.86	2.98494	2.81838	70.76	23.91	38.88	19.82	38.43	37.33	4.52	2.2611	1.79134	70.81	23.89	47.78	27.55	42.7	41.36	4.91	2.42085	1.91376	70.67	23.94	45.43	25.48	39.5	39.08	3.82	2.36974	1.8776	70.8	23.9	33.85	12.99	38.19
262	66.74	41.39	25.74	57.77	53.09	13	2.58807	2.66084	66.66	25.11	64.16	42.8	62.42	68.55	8.66	2.80766	2.82949	66.97	24.99	51.78	38.72	61	68.3	4.77	2.72848	2.62639	66.8	25.05	59.17	41.7	60.26	66.2	6.19	2.64917	2.62916	67.13	24.93	69.93	40.35	68.91	79.1	4.98	2.68828	2.60803	66.92	25.01	49.68	30.68	61
263	67.07	49.07	32.48	64.32	56.77	14.47	2.69983	2.5886	66.95	25.02	75.53	45.75	72.92	68.98	6.09	2.81365	3.13793	67.09	24.97	57.27	37.6	62.19	55.99	6.17	2.73349	2.6457	67.21	24.92	55.45	36.4	62.4	57.64	5.84	2.79265	2.64543	67.01	25	61.63	41.84	71.04	71.95	6.32	2.80079	2.57012	67.1	24.96	47.94	31.5	59.76
264	63.16	55.21	40.94	51.37	51.12	14.17	2.75727	2.73157	63.12	26.54	66.81	45.87	56.58	60.37	4.5	2.75779	2.863	63.23	26.49	56.93	42.8	51.35	56.25	4.65	2.70908	2.63813	63.18	26.51	65.53	48.35	55.29	58.5	6.57	2.7427	2.63852	63.05	26.57	63.63	43.67	54.73	58.5	4.26	2.7352	2.50221	63.26	26.48	56.65	42.34	51.44
265	79.08	39.73	21.25	50.57	48.36	10.35	2.96641	2.72243	79.12	21.17	51.03	32.47	52.61	54.28	5.72	2.99952	2.69806	79.18	21.15	48.94	28.62	52.61	50.34	4.8	3.02503	2.60504	79.08	21.18	53.36	35.08	52.63	55.34	5.88	3.01107	2.61844	78.4	21.37	52.59	34.8	57.1	59.68	6.97	3.03903	2.64534	79.12	21.17	44.14	24.76	51.55
266	77.74	22.29	2.53	47.05	41.57	11.74	1.96685	2.614	77.94	21.49	39.97	19.61	49.36	40.57	4.45	2.01242	2.66203	78.02	21.47	36.19	13.83	49.4	45.32	5.2	2.18182	2.63832	77.91	21.5	49.7	27.67	52.75	44.49	6.69	2.49539	2.7517	77.68	21.56	50.01	29.3	53.78	44.76	5.59	2.33415	2.62837	77.97	21.48	31.24	10.75	48.01
267	83.55	45.87	24.52	67.19	74.01	15.55	2.55446	2.52843	83.41	20.04	72.38	35.53	72.7	73.65	6.52	2.57578	2.46249	83.71	19.97	49.25	31.25	66.22	73.15	6.72	2.67597	2.60291	83.58	20.01	54.68	39.08	65.61	72.13	8.14	2.57013	2.52646	83.89	19.93	54.27	36.53	67.7	73.19	6.18	2.64737	2.45318	83.81	19.95	47.7	29.57	65.68
268	81.09	51.35	37.42	67.7	64.19	18.94	2.53311	2.63579	81.41	20.54	75.23	40.23	71.85	67.65	7.03	2.75397	2.56969	81.17	20.6	59.03	42.91	65.01	62.7	7.08	2.56703	2.62927	81.48	20.52	59.73	41.09	66.33	62.12	8.12	2.56699	2.52005	80.93	20.66	71.47	41.18	67.66	59.7	6.74	2.43864	2.64449	81.58	20.5	52.47	37.29	66.82
269	97.45	16.94	0.55	31.88	32.69	8.16	1.98394	2.34729	97.54	17.14	49.86	29.87	42.76	40.81	5.15	2.46945	2.53548	97.78	17.1	31.61	10.72	34.44	33.63	4.12	2.08271	2.26682	97.58	17.14	35.14	14.07	34.04	34.72	4.49	2.28167	2.40362	97.48	17.15	51.82	18.45	49.34	57.77	3.92	2.19521	2.37938	97.78	17.1	25.12	5.13	32.67
270	75.64	57.19	42.81	52.62	52.7	13.08	2.80608	2.59388	75.42	22.18	65.02	46.42	56.23	56.4	6.53	2.76215	2.64995	75.37	22.2	62.33	43.24	51.82	51.97	7.62	2.81387	2.5381	75.38	22.2	62.86	47.64	54.52	54.56	6.75	2.80339	2.62664	74.95	22.32	79.3	48.07	67.86	67.75	8.07	2.68056	3.27226	75.43	22.18	59.78	44.22	52.42
271	80.08	19.65	1.2	41.65	37.53	11.77	2.04088	2.31262	80.13	21.14	44.62	23.17	46.14	42.28	5.61	2.21423	2.37335	79.9	21.2	38.67	17.48	43.87	39.59	5.64	2.24339	2.34811	80.14	21.14	44.07	24.58	45.63	42.31	7.39	2.2566	2.32021	79.83	21.22	56.52	26.18	51.62	48.54	6.16	2.47705	2.71894	80.21	21.12	30.33	8.76	43.02
272	65.58	59.02	45.66	72.99	72.05	16.59	2.8572	3.22424	65.68	25.76	64.07	45.82	67.17	66.41	7.03	2.84277	3.15504	65.72	25.75	65.65	49.2	68.73	68.65	6.32	2.82512	3.14832	65.78	25.72	70.05	52.85	71.71	69.21	6.66	2.95199	3.2125	65.39	25.87	72.44	51	73.57	75.3	7.14	2.77214	3.1116	65.79	25.72	62.57	47.04	72
273	86.18	43.09	20.57	59.07	55.61	13.93	2.66135	2.04696	86.51	19.59	48.41	29.27	53.51	51.54	4.34	2.69383	2.01578	86.48	19.59	47.31	29.13	53.85	51.77	4.64	2.62294	2.07401	86.44	19.6	51.16	31.72	53.65	51.89	3.78	2.7135	2.04336	86.25	19.65	55.53	30.9	58.63	56.6	4.25	2.71168	2.14854	86.45	19.6	45.06	23.95	54
274	99.01	15.32	0.75	32.45	29.7	8.94	2.16997	2.39175	99.33	17.06	32.68	11.54	35.51	33.25	3.18	2.14123	2.35293	99.39	17.05	32.51	10.75	35.4	33.2	2.93	2.2849	2.33588	99.23	17.08	37.46	16.07	37.62	36.03	3.9	2.3064	2.38419	99.06	17.11	64.23	20.97	54.95	53.34	3.77	2.28999	2.27593	99.3	17.06	24.15	4.88	33.57
275	68.22	53.11	47.37	44.92	46.33	11.77	2.6853	2.18645	68.24	23.85	56.42	44.06	46.54	47.43	4.97	2.71472	2.42375	68.24	23.85	60.96	41.67	48.89	49.99	5	2.7349	2.27298	68.08	23.9	58.76	39.42	49.17	50.12	6.27	2.76214	2.68107	68.24	23.85	73.29	55.05	60.14	62.45	6.47	2.7521	2.98133	68.13	23.89	63.46	49.31	49.05
276	64.3	66.67	53.88	71.75	68.08	21.64	2.91723	3.07935	63.3	26.42	99.69	64.66	94.31	90.24	13.56	2.91789	3.04178	64.29	26.02	73.86	52.72	70.7	67.19	11.18	2.87644	3.2576	64.34	26	74.76	54.05	73.35	70.05	13.24	2.96161	3.15653	63.72	26.25	84.71	57.36	76.33	73.9	10.78	2.89956	3.0446	64.43	25.96	72.15	54.91	72.23
277	84.24	56.25	40.55	49.96	50.38	12.84	2.60542	2.21168	83.95	20.01	57.97	38.38	49.13	49.54	5.38	2.61408	2.29986	83.91	20.02	55.09	38.01	47.46	47.83	4	2.46091	2.2174	83.96	20.01	57.56	41.4	49.61	49.37	6.54	2.52317	2.39792	83.49	20.12	71.16	41.42	53.23	52.1	6.05	2.83957	2.54274	84.12	19.97	55.17	41.34	48.64
278									77.41	21.58	67.69	42.56	56.8	54.5	4.63	2.76612	3.0008	77.44	21.57	45.53	27.81	44.01	40.52	4.55	2.37998	2.25962	77.38	21.59	52.93	32.57	47.29	43.79	5.97	2.39841	2.27441	76.9	21.72	55.52	32.3	47.52	45.57	5.15	2.65052	2.58831	77.38	21.59	41.53	19.25	42.89
279	61.31	35.77	11.48	43.71	43.93	9.68	2.56331	2.37985	61.3	27.36	53.32	32.68	47.19	47.47	6.45	2.59839	2.36171	61.32	27.35	45.89	25.95	44.42	44.74	5.72	2.54129	2.27621	61.25	27.38	54.86	34.63	47.18	46.7	5.27	2.57595	2.35224	61.33	27.34	55.77	32.78	49.25	49.03	6.21	2.65142	2.60204	61.3	27.35	43.13	20.99	45.92
280	63.79	31.64	9.27	35.2	37.37	8.42	2.24751	1.9427	63.86	26.31	46.47	27.76	40.67	41.84	4.47	2.38966	2.10988	63.84	26.31	44.12	25.51	37.63	38.59	3.69	2.45756	1.89293	63.89	26.29	44.75	25.68	40.21	41.86	3.71	2.50318	1.92335	63.86	26.31	49.23	29.37	41.07	42.02	5.31	2.40024	1.88986	63.88	26.3	36.64	14.73	37.06
281	72.65	40.09	20.34	42.38	40.79	12.33	2.75645	2.28764	72.62	23.02	64.71	45.15	51.75	59.54	5.27	2.91528	2.83899	72.47	23.07	60.25	38.19	49.91	55.89	6.07	2.76341	2.58652	72.93	22.92	62.24	40.93	49.62	53.46	6.05	2.71563	2.53148	71.52	23.37	87.18	52.03	70.27	82.6	5.14	2.79374	3.39921	72.82	22.96	56.75	36	47.92
282	68.75	72.36	48.92	75.62	74.85	18.6	3.1879	3.08415	67.95	24.65	87.62	56.95	82.66	83.78	7.72	2.89851	3.22648	68.61	24.41	73.37	48.84	76.8	81.97	7.85	3.19691	3.1646	68.68	24.39	77.54	53.64	78.77	83.81	7.49	3.1544	3.25226	68.74	24.37	79.52	51.42	80.25	85.36	9.54	3.14112	3.38108	68.7	24.38	74.2	51.48	77.74
283	64.09	96.76	67.82	72.63	71.6	20.15	3.25369	2.98179	62.84	26.66	101.24	65.93	78.6	89.25	6.78	2.63076	3.37835	63.93	26.2	88.43	65.11	69.11	73.91	6.38	3.18609	3.10025	63.92	26.21	92.66	67.37	69.66	73.32	6.77	3.19059	2.90468	63.87	26.23	89.88	65.8	70.53	74.85	6.27	3.18685	3.05596	64.07	26.14	92.86	67.06	69.54
284									67.53	24.82	51.41	27.92	66.25	60.93	4.98	2.63369	2.54926	67.65	24.77	44.59	23.25	63.52	55.74	6.43	2.67298	2.53224	67.64	24.78	49.99	30.97	64.2	55.66	5.1	2.44643	2.545	67.31	24.9	50.14	29.61	63.76	58.11	6.78	2.48644	2.5747	67.64	24.78	38.53	20.7	62.63
285	75.54	24.86	3.25	47.6	40.97	13.43	2.14879	2.68896	75.76	22.11	44.72	24.4	53.47	53.95	6.79	2.24415	2.70326	75.79	22.1	36.21	16	48.87	47.62	4.56	2.20145	2.69349	75.71	22.13	41.86	18.86	49.81	55.24	5.52	2.23606	2.74782	75.68	22.13	42.26	20	49.27	56.36	4.68	2.37923	2.77584	75.74	22.12	31.59	9	48.15
286	73.39	24.38	3.02	50.94	41.63	9.97	2.23623	2.31133	73.34	22.84	52.84	23.55	59.79	59.09	4.81	2.75115	2.68291	73.53	22.78	47.01	21.07	54.95	49.44	5.11	2.47109	2.33572	73.52	22.78	45.6	24.91	53.64	43.9	5.64	2.41363	2.20656	73.67	22.74	46.23	28.25	54.83	45.84	4.66	2.29774	2.24642	73.58	22.77	32.64	9.79	51.48
287	71.12	30.66	9.43	52.7	26.83	11.08	2.1919	1.90342	70.58	23.69	70.81	49.55	56.64	51.58	4.59	2.61144	2.58426	70.69	23.66	49.8	21.67	44.33	32.16	3.71	2.28713	2.00915	70.86	23.6	47.89	25.31	48.5	35.08	4.32	2.3276	2.21733	70.88	23.59	51.95	29.66	47.75	35.5	3.16	2.37947	1.95794	71.01	23.55	34.5	13.31	47.59
288	71.67	39.49	22.1	55.03	56.55	14.11	2.40695	2.9146	71.7	23.32	52.09	35.32	55.82	59.04	4.96	2.56747	2.88998	71.86	23.27	52.25	31.52	59.21	62.84	5.61	2.53062	2.90692	71.76	23.3	54.08	35.94	57.72	59.02	8.29	2.6043	2.93793	71.45	23.41	55.31	35.86	55.08	56.65	5.53	2.53737	3.04736	71.72	23.32	44.98	28.02	54.69
289	79.57	35.05	13.09	39.32	38.64	9.34	2.45106	1.65523	79.11	17.01	66.05	44.86	53.05	51.87	13.56	2.73407	2.5777	79.51	16.93	56.74	42.8	49.58	49.39	12.62	2.90527	2.34784	79.29	16.97	71.77	54.51	54.61	57.21	10.64	2.82325	2.61086	78.71	17.1	72.83	49.47	62.6	70.11	11.81	2.6958	3.06085	79.66	16.89	61.56	42.86	50.18
290	76.88	32.25	12.54	60.44	64.71	16	2.28012	3.02037	76.35	21.85	46.43	21.63	55.01	58.59	6	2.41868	2.99585	76.58	21.79	42.7	22.96	52.53	52.83	5.06	2.35365	2.89533	76.72	21.75	49.31	32.17	55.38	56.67	4.98	2.4628	3.02801	76.32	21.86	59.56	33.48	64.29	70.56	4.75	2.54792	2.97545	76.83	21.72	39.89	19.25	53.45
291	74.27	40.06	18.77	59.87	55.66	15.44	2.58309	3.11062	74.4	21.7	69.7	44.49	65.5	68.41	10.25	2.73337	3.02196	74.31	21.73	54.04	35.34	59.97	58.22	11.36	2.55715	3.17149	73.89	21.85	71.88	45.69	71.06	73.31	13.71	2.70544	3.01204	72.95	22.13	124.77	58.67	123.45	92.92	19	2.36771	2.9844	74.02	21.81	66.44	39.3	65.95
292	76.3	19.61	1.05	42.61	39.7	9.53	2.00771	2.42966	75.99	22	48.61	24.39	50.01	51.32	4.57	2.34422	2.45926	76.17	21.94	33.95	12.41	43.76	42.29	4.6	2.21275	2.35245	76.25	21.92	50.11	28.14	48.95	47.56	5.87	2.38175	2.33216	76.36	21.89	47.4	22.5	47.91	44.44	5.48	2.31746	2.14857	76.36	21.89	28.27	7.14	43.52
293	85.9	17.83	0.62	34.11	22.91	8.5	1.74005	1.31723	86.01	19.44	39.73	18.39	38.42	32.35	3.19	1.76997	1.49248	86.06	19.43	35.39	13.44	37.06	31.1	3.64	1.98146	1.40993	85.85	19.48	39.81	21.16	39.39	33.92	3.54	2.18333	1.83715	86.28	19.38	37.66	15.59	39.48	31.1	4.93	2.10718	1.69329	85.95	19.46	25.01	5.61	34.92
294	56.79	59.47	40.71	72.7	57.83	15.48	2.41223	3.01672	57.13	29.57	91.24	61.6	75.5	66.76	7.45	2.85708	3.05873	57.23	29.52	64.93	38.31	72.25	55.76	5.33	2.70554	2.94749	57.09	29.6	66.85	47.2	67.39	56.83	7.1	2.71369	3.12101	57.02	29.63	66.28	46.21	65	57.25	9.85	2.79483	3.11082	57.03	29.63	56.16	39.12	66.33
295	65.6	49.87	32.64	69.02	68.41	15.62	2.32652	2.74724	65.57	25.77	68.78	43.5	73.21	71.78	6.62	2.44807	2.91934	65.94	25.62	61.95	42.71	71.15	72.16	5.61	2.4697	2.95143	65.85	25.66	64.19	43.31	70.2	72.84	8.37	2.50331	2.94823	65.58	25.76	65.86	42.64	72.21	74.81	7.85	2.61711	3.01522	65.79	25.68	54.69	37.38	68.85
296	80.15	42.09	22.97	66.36	51.9	13.8	2.74695	2.79163	80.46	20.84	51.79	31.58	65.38	55.34	6.48	2.8171	2.79742	80.78	20.76	53.76	32.72	67.29	56.91	6.98	2.75161	2.81257	80.53	20.82	51.38	33.13	65.44	55.69	7.98	2.82332	2.82547	80.67	20.78	54.84	33.33	69.46	58.56	7.32	2.68656	2.78176	80.48	20.83	43.44	24.4	63.29
297	64.54	43.82	31.7	39.41	37.79	11.81	2.59334	2.25132	64.22	26.06	93.52	51.96	69.05	65.33	5.69	2.81788	2.86967	64.27	26.04	60.29	39.62	45.65	44.67	3.86	2.63085	2.69597	64.43	25.97	77.7	52.16	55.16	55.02	7.75	2.86783	2.27367	64.51	25.94	87.16	49.48	62.54	61.39	5.57	2.70308	3.28412	64.46	25.96	62.07	40.5	46.65
298	86.55	22.44	1.97	35.5	34.51	8.95	2.4331	2.20658	86.47	19.6	47.45	16.19	40.44	39.09	3.62	2.47949	2.53238	86.44	19.6	40	19.68	37.13	35.98	4.31	2.31961	2.24281	86.65	19.56	39.85	19.39	38.21	37.59	3.51	2.53265	2.27114	86.23	19.65	57.9	23.9	49.49	46.98	3.78	2.52809	2.31517	86.61	19.57	38.44	7.52	41.38
299	78.81	15.14	0	38.63	36.97	10.55	1.75785	2.43565	78.96	21.25	34.84	13.47	42.46	40.27	4.93	1.96232	2.49192	78.96	21.25	38.32	17.4	43.65	41.47	4.15	2.26338	2.41953	78.99	21.24	35.51	13.61	42.05	39.64	5.65	2.0553	2.46422	78.88	21.27	39.67	16.51	43.46	40.85	5.75	2.15461	2.3467	78.93	21.25	23.89	3.85	39.65
300	79.55	45	27.79	57.53	51.08	16.79	2.7561	2.47432	79.62	21.25	56.66	35.44	58.42	55.85	5.95	2.94649	2.84569	79.6	21.25	49.5	30.53	55.34	52.09	6.82	2.83806	2.35305	79.55	21.27	58.43	40.1	59.27	57.98	8.41	2.97175	2.3737	79.52	21.27	56.35	36.76	58.22	55.53	7.13	2.71726	2.60169	79.63	21.24	48.02	29.28	56.49
301	70.73	46.72	32.74	55.01	52.81	14.1	2.56704	2.64044	70.77	23.58	56.96	38.55	57.63	52.45	8.77	2.6318	2.68139	70.74	23.59	59.27	42.8	57.04	52.83	7.37	2.60754	2.6874	70.56	23.65	60.3	42.25	56.81	50.76	7.4	2.69953	2.47438	70.15	23.79	68.62	45.74	65.1	55.3	8.96	2.7174	2.90176	70.67	23.62	51.9	35.09	53.81
302	90.49	13.52	0	37.38	34.39	11.52	1.43854	2.59179	90.56	18.71	42.94	9.96	45.54	44.69	2.99	1.79982	2.58087	90.67	18.68	41.53	10.13	43.69	41.54	3.61	3.63794	3.68796	90.62	18.69	34.75	12.53	41.16	38.84	4.75	1.93105	2.6273	90.48	18.72	51.87	13.19	48.05	46.47	3.09	3.19149	3.19586	90.72	18.67	19.96	1.99	38.07
303	84.9	29.18	9.16	43.01	41.95	10.78	2.30425	2.89856	85.01	19.93	41.74	22.67	45.45	44.96	4.27	2.3759	2.98544	85.18	19.89	40.86	20.76	44.76	44.3	4.85	2.3423	3.00623	85	19.93	45.29	24.77	46.46	46.11	4.57	2.53715	2.94149	84.89	19.96	45.77	25.46	46.14	45.67	4.72	2.238	2.8987	85.05	19.92	33.66	13.52	43.6
304	76.24	33.01	11.11	60.06	59.79	16.56	2.21235	2.70041	76.19	21.91	49.34	25.1	63.93	68.74	6.56	2.41385	2.65274	76.3	21.88	50.12	28.78	62.78	67.13	6.48	2.34737	2.66972	76.24	21.89	56.53	33.08	64.45	69.46	7.76	2.48264	2.66067	76.08	21.94	56.08	34.27	65.05	69.28	10.38	2.62356	2.74131	76.33	21.87	41.7	20.08	61.2
305	68.4	42.23	19.63	54.12	51.46	10.22	2.36167	2.56079	68.88	24.39	57.35	32.47	61.9	59.75	5.33	2.62292	2.62843	68.98	24.35	53.5	31.1	50.76	48.85	5.56	2.36879	2.65933	68.69	24.46	54.3	31.19	52.72	50.75	5.29	2.32722	2.46881	68.83	24.41	58.45	33.45	52.8	51.21	4.45	2.39249	2.5527	68.61	24.48	46.19	23.96	52.08
306	65.2	61.76	48.68	64.27	61.38	11.08	2.95046	2.62328	64.99	25.78	77.94	51.77	68.6	70.88	5.97	2.61568	2.73116	65.21	25.69	62.53	48.13	61.78	71.29	5.5	2.788	2.21972	65.2	25.69	65.9	48.13	63.66	71.46	5.15	2.75931	2.32399	65.34	25.64	63.84	46.34	61.2	68.86	5.88	2.81554	2.45773	65.2	25.69	58.94	46.37	61.14
307	83.51	35.5	14.45	49.38	49.04	10.97	2.42244	2.26397	83.34	20.02	57.34	24.15	62.97	79.05	4.68	2.48392	2.45953	83.89	19.89	42.49	23.13	50.31	54.19	5.35	2.53387	2.26482	83.42	20	49.56	29.79	49.54	52.76	5.75	2.54958	2.4933	82.82	20.15	52.79	30.45	49.79	54.39	4.77	2.4754	2.11049	83.49	19.98	42.44	21.68	50.75
308	62.11	53.15	39.13	64.1	64.37	14.94	2.87215	2.4227	61.91	26.99	63.34	41.59	57.64	55.5	5.54	2.74341	2.79721	61.91	26.98	59.99	40.52	60.35	52.46	4.85	2.82	3.11569	62.1	26.9	67.2	43.83	60.16	57.18	5.36	2.9993	2.58873	62.09	26.91	68.05	43.95	64.19	56.58	4.15	2.87845	2.53129	62.2	26.86	57.65	40.83	61.22
309	76.44	48.69	34.29	48.14	48.23	12.52	2.91412	2.37947	76.68	21.84	61.76	45.3	53.29	53.99	5.76	2.85639	2.62126	76.83	21.8	58.15	46.76	52.75	54.04	6.13	2.95251	2.75083	76.74	21.83	57.38	38.41	52.11	52.73	6.17	2.9113	2.4304	76.82	21.81	63.2	46.62	54.25	51.75	6.13	2.80411	2.69733	76.8	21.81	52.44	38.31	49.96
310	78.47	35.59	16.1	55.98	57.78	11.72	2.39799	3.05895	78.13	16.15	67.92	44.88	63.63	66.92	15	2.48732	3.04655	78.22	16.13	58.5	38.91	61.92	65.28	15.18	2.54638	2.88077	78.08	16.16	72.37	52.59	66.21	69.11	15.75	2.85175	3.05794	78.31	16.11	85.86	55.07	73.38	82.34	14.86	2.61895	3.43295	78.32	16.11	63.52	44.77	63.63
311	82.45	28.71	7.47	42.84	44.22	11.44	2.26026	2.6652	82.24	18.6	65.01	42.47	54.47	50.75	10.4	2.57386	2.6233	82.78	18.48	55.08	40	48.91	48.35	12.65	2.58019	2.51411	82.62	18.51	67.99	45.26	54.12	56.82	12.5	2.82498	2.81517	80.01	19.12	105.74	57.72	93.02	90.59	10.33	2.84724	3.33725	82.72	18.49	50.82	34.14	48.77
312	69.19	54.2	44.19	55	55.53	12.95	2.73793	2.26757	68.84	23.82	98.24	59.49	78.79	81.15	11.36	3.10153	2.81964	69.22	23.69	64.34	49.59	57.06	55.92	7.15	2.77549	2.31262	68.94	23.78	71.41	53.13	63.05	59.03	10.71	2.82501	2.19786	68.15	24.06	79.08	49.09	79.4	85.14	10.38	2.80526	2.66645	69.1	23.73	65.72	47.95	58.21
313	73.51	35.72	16.36	51.78	52.25	12.55	2.44094	2.74077	73.08	22.88	78.53	45.05	71.38	78.08	5.64	2.85695	3.16513	73.55	22.74	48.76	32.94	52.75	56.39	5.45	2.65376	2.63603	73.56	22.73	51.67	34	56.36	59.41	5.46	2.67926	2.66636	73.45	22.77	52.9	33.75	55.36	61.03	5.88	2.72478	2.97984	73.56	22.73	42.07	24.22	54.67
314	79.45	18.73	0	36.78	33.92	6.62	1.88683	1.82145	79.64	20.99	43.34	25.27	41.68	37.79	3.81	2.32	1.93414	79.71	20.98	38.61	16.37	40.12	35.5	4.27	2.15418	1.85661	79.46	21.04	40.78	22.66	39.02	37.19	4.23	2.17684	1.84621	79.06	21.15	54.42	26	49.43	40.4	4.4	2.25549	2.07591	79.48	21.03	29.28	6.09	35.81
315	61.79	47	31.9	51.66	51.86	12.26	2.60956	2.59387	61.8	22.04	76.23	50.96	63.36	65.64	14.93	2.87435	2.84932	61.68	22.08	66.02	45.28	58.14	58.59	11.83	2.59699	2.70085	61.59	22.11	83.57	57.29	63.84	63.01	11.76	2.78219	2.77	62.56	21.77	89.67	54.35	72.22	76.41	15.42	2.73728	2.99053	61.67	22.08	71.52	51.39	59.92
316	79.02	34.12	12.88	46.63	51.73	13.45	2.46713	2.55123	76.86	21.7	92.13	60.14	77.72	80.6	6.95	2.80202	3.27416	78.97	21.12	48.78	30.71	49.32	53.97	5.98	2.57067	2.57556	78.92	21.13	52.58	32.58	51.23	55.46	7.36	2.76368	2.67363	78.86	21.15	55.23	34.2	54.62	56.91	6.27	2.62186	3.06994	79.02	21.11	42.28	24.81	46.89
317	71.79	38.4	14.46	64.96	61.32	13.85	2.67512	2.81439	71.8	23.56	46.45	25.97	54.5	53.08	8.21	2.73354	2.59823	71.82	23.55	50.76	28.89	59.79	60.73	8.75	2.79585	2.75125	71.68	23.6	54.06	33.4	55.97	55.42	8.11	2.77207	2.77725	71.48	23.66	54.9	31.26	58.17	58.52	7.03	2.62257	2.90606	71.79	23.56	44.35	20.34	58.57
318	79.56	49.13	18.98	72.06	52.27	13.96	2.85751	2.9082	80.95	20.93	52.91	31.66	70.56	56.85	6.35	2.68449	3.26687	80.84	20.96	57.41	25.74	74.94	63.48	5.36	2.77095	3.25561	80.76	20.98	52.63	29.06	70.55	55.09	6.23	2.6978	3.0591	80.28	21.11	51.47	26.22	71.09	54.09	5.62	2.70907	3.2004	80.78	20.98	45.45	18.86	70
319	63.17	76.98	56.24	71.13	69.68	17.5	3.23041	2.66264	62.21	27.19	101.43	64.62	86.44	88.32	7.94	2.68955	3.58133	63.03	26.83	79.25	55.93	67.86	66.67	6.31	3.03778	2.63197	63.09	26.81	84.33	56.88	70.03	70.5	7.95	3.12855	3.28943	62.57	27.03	84.2	55.75	74.7	71.16	5.85	2.94245	3.18909	63.08	26.81	78.01	58.09	69.67
320	70.26	46.62	40.42	54.46	48.31	11.52	2.40367	2.66519	70.3	23.83	63.31	45.49	44.81	45.85	4.27	2.43154	2.28169	70.46	23.77	58.25	40.84	47	49.3	4.17	2.41587	2.60154	70.37	23.8	62.21	48.21	44.09	41.67	5.25	2.57719	2.4722	70.12	23.89	58.35	38.85	44.07	45.94	4.08	2.57918	2.75143	70.46	23.77	52.33	38.31	42.43
321	71.91	52.18	37.06	49.47	45.88	14.21	2.77987	2.02926	71.58	23.47	62.93	39.48	53.83	49.49	5.25	2.78767	2.01161	71.58	23.47	58.97	41.67	53.47	48.85	4.7	2.81224	2.03838	71.88	23.37	62.2	41.61	50.71	49.39	5.87	2.75737	2.01292	71.72	23.42	59.22	40.13	50.04	46.47	6.25	2.68692	1.98695	71.94	23.35	55.09	39.42	49.2
322	83.7	39.95	21.11	78.35	75.14	16.29	2.44325	2.81397	84.42	19.84	66.55	44.57	84.46	75.95	8.66	2.66522	2.77174	84.72	19.77	48.88	27.38	78.9	75.59	7.95	2.53217	2.81996	84.3	19.87	47.54	28.98	76.45	72.77	8.75	2.46052	2.88388	85.24	19.65	57.82	34.1	79.04	79.41	7.85	2.52524	2.89614	84.68	19.78	41.23	22.39	77.2
323	57.88	66.78	48.56	60.92	60.76	13.56	3.05715	3.18023	58.28	28.74	76.73	53.77	63.06	70.33	6.67	2.99552	2.91005	58.09	28.83	64.59	47.06	58.14	62.39	5.69	3.00219	3.01522	57.99	28.89	68.84	52.78	59.51	64.96	5.05	3.0053	2.89129	58.19	28.79	73.65	49.06	62.33	65.58	5.92	2.84864	3.46598	58.04	28.86	65.94	46.67	62.66
324	83.25	20.38	0.76	28.13	24.66	7.75	1.87175	1.84454	83.21	20.14	42.83	22.31	34.67	32.17	3.08	2.25059	1.90129	83.29	20.12	36.21	15.9	32.56	29.61	4.09	1.97868	1.88986	83.26	20.13	38.67	16.67	33.95	30.77	3.52	2.11324	1.80298	83.09	20.17	39.51	20.11	34.33	30.75	3.92	2.2763	1.77452	83.21	20.14	23.81	2.7	28.93
325	65.34	81.61	67.08	71.42	66.3	16.27	2.9407	2.28443	64.18	26.05	107.66	66.67	86.91	80.58	9.22	3.14817	2.7978	64.77	25.81	83.56	65.24	70.58	68.46	6.39	2.97107	2.41908	64.84	25.79	78.67	64.02	65.63	66.55	6.94	2.85244	2.14603	64.75	25.82	82.08	60.3	69.15	67.57	7.41	2.91172	2.50172	65.15	25.66	81.92	64.63	69.9
326	100.03	11.56	0.27	25.91	21.82	7.08	1.44592	1.97011	99.65	14.63	59.87	33.23	53.52	32.54	9.52	2.27859	2.03535	100.4	14.52	61.21	28.14	55.13	31.48	10.81	2.03519	2.19103	100.44	14.52	52.08	36.36	38.08	36.04	9.46	2.0291	1.90644	97.79	14.91	115.85	38.32	104.59	111.18	8.27	3.39729	3.43223	100.36	14.53	40.78	21.68	33.61
327	77.98	44.58	32.07	45.98	43.8	10.78	2.56908	2.24657	77.74	18.91	61.01	43.17	51.6	48.36	12.95	2.64974	2.52609	77.65	18.93	65.25	46.18	51.26	48.96	14.53	2.69443	2.33467	77.52	18.96	63.47	45.11	50.17	45.43	12.14	2.69592	2.23259	77.08	19.07	83.69	51.81	70.95	69.42	14.92	2.75847	3.12887	77.69	18.92	60.59	40.78	49.32
328	75.04	30.22	8.57	49.76	47.05	11.24	2.15972	2.71777	74.97	19.2	68.34	47.56	58.17	57.74	13.72	2.57795	2.55721	74.97	19.2	60.69	39.68	55.53	52.43	12.4	2.4794	2.91669	74.88	19.22	61.47	44.26	54.5	51.69	12.89	2.39707	2.63072	74.3	19.37	83.07	48.15	69.19	61.6	15.83	2.41283	2.41454	75.09	19.17	51.48	32.18	55.9
329	81.76	42.46	23.68	53.88	65.3	10.52	2.82929	2.9882	81.48	20.52	57.31	38.46	53.55	60.88	5.96	2.3966	2.73222	81.64	20.48	50.93	33.94	52.66	60.56	3.76	2.60961	2.79294	81.8	20.44	51.31	36.06	54.76	64.89	6.59	2.55417	2.96172	81.11	20.62	71.19	42.57	64.66	68.33	5.68	2.80611	3.15394	81.86	20.43	47.47	32.51	53.71
330	75.39	29.05	7.45	35.13	40.19	8.84	2.09927	2.63706	75.51	21.95	56.85	29.1	41.97	37.74	4.14	2.34571	2.41105	75.4	21.99	48.57	27.72	38.86	38.6	4.39	2.20159	2.44004	75.24	22.03	55.77	36.08	42.19	43.77	5.57	2.58106	2.75773	74.29	22.32	68.39	35.26	51.16	46.37	5.27	2.20566	2.29962	75.34	22.01	46.06	23.22	36.85
331	67.62	65.03	42.52	74.93	78.16	15.94	2.90098	3.29799	67.64	24.72	67.71	43.89	65.81	71.08	7.66	2.80276	3.23378	67.94	24.61	64.24	42.54	65.68	64.98	5.2	2.69686	3.05279	67.55	24.76	65.38	41.63	63.32	58.62	6.17	2.61079	2.84085	67.81	24.66	67.45	41.87	67.66	65.09	8.16	2.66754	3.10995	67.97	24.6	66.04	44.58	69.44
332	77.9	31.26	13.06	45.23	38.36	10.81	2.17929	2.30073	76.73	21.79	75.54	50.6	74.73	66.47	6.04	2.75667	2.89419	78.31	21.35	50.53	28.88	49.08	40.24	5.56	2.28632	2.22978	78.19	21.38	50.84	30.71	50.11	43.17	4.62	2.35436	2.50106	77.6	21.55	52.46	35.45	53.09	49.38	5.39	2.29274	2.49488	78.27	21.36	37.32	18.68	47.08
333	75.13	38.38	18.57	54.93	43.79	13.38	2.51656	2.51622	74.76	22.08	59.71	40.34	59.41	49.32	9.36	2.62071	2.58727	75.16	21.96	50.19	31.94	57.1	48.22	9.78	2.60593	2.5291	74.7	22.1	60.3	38.11	59.27	50.45	11.14	2.64943	2.49787	73.15	22.56	69.89	42.15	62.71	57.12	11.09	2.37836	3.16625	75.03	22	54.41	31.82	57.5
334	67.51	34.69	15.88	38.51	37.28	9.46	2.42104	2.05165	67.37	25.07	52.52	31.36	50.01	51.51	4.01	2.44713	2.57306	67.57	24.99	48.27	27.47	40.67	40.07	5.06	2.58816	2.63262	67.59	24.99	49.29	31.72	39.48	37.74	4.86	2.38968	2.33163	67.84	24.89	55.94	33.72	44.62	42.7	6.84	2.33474	2.27453	67.64	24.97	38.83	20.2	37.06
335	69.45	52.62	37.55	60.79	62.93	19.29	2.60566	2.47904	69.79	23.98	69.19	45.15	63.56	62.38	5.95	2.71525	2.46186	69.82	23.97	61.53	43.62	61.15	60.4	7.18	2.61828	2.47685	69.77	23.99	66.35	52.52	65.42	63.84	6.83	2.79717	2.51871	69.49	24.08	69.02	49.58	66.03	62.29	7.18	2.61329	2.52445	69.82	23.97	58.15	45.78	60.85
336	72.42	38.31	22.68	48.7	54.88	12.86	2.7839	2.23729	72.35	23.08	66.47	38.54	60.84	72.65	5.15	2.53989	3.22844	72.51	23.04	53.41	33.6	52.14	57.66	5.52	2.77455	2.19396	72.52	23.03	56.7	38.56	53.42	60.91	6.58	2.79639	2.49579	72.17	23.14	64.53	35.92	62.78	73.11	7.96	2.83395	2.86911	72.51	23.03	47.01	27.87	50.01
337	86	24.39	2.5	37.61	40.23	10.35	2.36099	2.06405	85.95	16.9	60.73	45.39	47.94	51.31	12.3	2.58674	2.23674	86.15	16.86	56.6	39.34	49.82	53.86	12.41	2.58167	2.38356	86.16	16.86	57.91	42.51	49.8	52.04	11.52	2.63309	2.4109	82.68	17.57	105.89	57.62	97.14	90.22	13.82	2.80664	3.58899	86.21	16.85	51.93	34.32	47.07
338	79.7	27.43	7.02	34.71	35.08	8.57	2.14076	1.77641	79.73	19.45	58.59	43.49	47.41	46.22	9	2.57543	2.01712	79.89	19.41	51.21	33.21	41.01	41.29	12.22	2.46069	1.98865	79.61	19.48	62.92	43.94	46.42	46.28	13.25	2.50376	2.28544	79.05	19.61	65.6	43.9	50.69	47.93	11.44	2.57805	2.40271	79.8	19.43	44.34	26.86	38.79
339	74.18	67.66	45.26	94.94	84.71	18.33	3.14366	2.94235	73.91	22.52	99.61	51.85	102	85.59	12.67	2.81259	2.93693	74.06	22.47	71.4	46.55	92.22	82.12	11.1	3.1361	2.9636	74.46	22.35	82.22	51.82	96.21	88.48	13.78	3.13845	3.31852	73.22	22.73	95.92	55.19	105.5	103.9	18.4	3.09616	3.10454	74.46	22.35	72.05	47.83	95.5
340	80.41	28.42	8.34	41.97	41.11	12.19	2.13941	2.29533	80.37	21.03	42.14	22.07	44.39	44.36	4.67	2.14255	2.2804	79.73	21.2	61.06	34.27	62.4	63.57	6.73	2.3684	2.28119	80.4	21.03	45.45	24.3	46.19	45.79	5.45	2.31584	2.26472	80.03	21.12	73.57	32.82	66.58	67.44	5.38	2.35065	2.44801	80.39	21.03	36.14	16.12	43.68
341	69.57	36.29	16.64	50.68	42.53	15.26	2.3284	2.3469	69.58	24.35	58.87	31.78	56.47	55.27	4.83	2.09384	2.86648	69.38	24.42	53.37	33.16	52.51	45.96	5.69	2.49668	2.93215	69.37	24.43	57.27	36.47	54.73	48.04	6.22	2.45889	2.34813	69.42	24.41	70	39.3	62.04	57.25	6.6	2.55528	2.63092	69.48	24.39	48.55	26.67	51.74
342	74.06	52.88	32.19	91.4	80.52	20.06	2.65519	2.77195	74.52	22.27	62.77	41.46	88.49	81.3	8.47	2.81873	2.97572	74.82	22.18	60.51	40.14	90.16	79.31	8.06	2.69023	2.80488	74.59	22.25	58.24	40.77	88.27	77.72	8.47	2.63708	2.78971	72.27	22.96	75.88	41.43	91.79	87.09	10.05	2.90797	3.20113	74.59	22.24	57.59	35.97	88.14
343	71.27	22.17	2.09	51.45	38.44	13.09	2.13849	2.42398	71.73	23.56	43.29	19.41	57.51	49.15	5.38	2.22227	2.38546	71.17	23.75	50.49	18.16	59.13	51.58	5.7	2.37302	2.42693	71.54	23.62	46.09	24.86	56.7	49.14	6.7	2.33834	2.37791	71.08	23.78	52.51	23.71	56.7	50.73	6.05	2.37236	2.30835	71.56	23.62	32.03	9.85	53.25
344	85.28	24.83	5.26	46.93	45.87	12.48	1.8902	2.89466	85.27	19.66	54.98	23.43	53.51	53.51	4.16	2.55901	2.6579	85.69	19.56	41.99	21.25	46.39	45.24	5.18	1.99647	2.625	85.74	19.55	41.62	22.57	47.22	46.32	5.42	1.92947	2.63892	84.74	19.78	55.77	28.52	48.72	48.09	3.95	2.09916	2.87218	85.73	19.55	29.67	9.79	44.45
345	82.98	18.13	0.88	40.37	37.22	10.39	1.79851	2.40596	82.73	20.25	45.02	19.51	43.78	54.63	3.13	2.21216	2.49973	83.03	20.18	33.68	12.65	41.29	40.1	3.39	1.99528	2.43374	82.81	20.23	41.51	18.41	43.29	42.87	5.1	2.14345	2.42936	83.08	20.17	36.69	13.64	43.37	42.53	3.91	2.17026	2.3765	82.74	20.25	24.84	3.79	38.78
346	65.12	46.2	29.11	80.39	68.81	17.6	2.45437	2.69675	64.77	25.14	82.07	52.23	82.47	71.84	6.97	2.60034	3.07418	64.99	25.05	70.36	48.76	80.73	69.33	8.73	2.74233	3.0252	64.93	25.07	68.02	46.41	77.75	66.16	8.46	2.61242	2.30395	64.78	25.13	93.75	54.21	100.27	87.93	6.72	2.5192	3.01134	65.01	25.05	72.58	47.2	81.95
347	62.98	59.66	45.14	59.71	57.79	15.18	2.72443	2.54238	62.93	26.56	60.09	44.72	59.6	54.23	5.88	2.83085	2.47195	63.1	26.49	66.78	49	62.63	56.21	5.68	2.80348	2.75141	63.04	26.51	70.06	50	62.91	55.57	7.55	2.74678	2.5757	63.01	26.53	76.76	56.31	66.43	63.17	7.69	2.89592	2.76644	62.97	26.55	63.85	45.38	60.54
348	77.59	28.21	5.19	42.77	38.09	11.6	1.88739	2.79318	77.82	17.86	68.32	48.28	57	55.3	13.79	2.76638	2.7795	77.56	17.92	62.74	43.97	57.55	60.03	14.33	2.64548	2.84901	77.57	17.92	66.46	45.78	56.45	50.21	13.89	2.64691	2.6707	77.45	17.95	65.94	51.2	57.93	56.49	15	2.70633	3.22841	77.79	17.87	63.66	42.7	53.71
349	76.71	35.24	14.58	65.7	34.88	12.04	2.02914	2.35959	77.34	21.45	44.78	26.28	66.58	41.26	9.17	2.35913	2.48344	77.26	21.47	47.93	26.91	64.13	42	6.27	2.36594	2.41607	77.27	21.47	49.04	31.48	68.92	40.24	10.84	2.28298	2.51299	77.66	21.36	74.23	37.13	88.94	79.65	12	2.29037	3.55498	77.35	21.45	45.86	26.16	67.07
350	63.44	68.41	52.08	63.05	57.39	16.17	3.01078	2.0235	63.48	25.34	75.84	54.02	65.13	59.03	12.45	3.02356	2.53672	63.14	25.48	73.82	51.08	63.26	57.48	11.07	2.9786	2.34153	63.12	25.48	86.97	60.17	68.2	63.5	15.41	3.12519	2.52622	62.91	25.57	91.9	61.51	76.12	74.2	11.22	2.96013	2.82298	63.25	25.43	78.07	57.25	64.8
351	65.16	45.22	25.38	49.8	49.73	11.04	2.54981	2.98421	64.33	26.04	90.25	53.57	76.79	74.82	5.32	2.77658	3.41819	65.17	25.7	55.06	33.33	53.62	56.91	5.02	2.53424	2.96354	65.25	25.67	55.86	37.87	52.68	57.99	5.36	2.64139	3.06439	65.23	25.68	59.98	37.34	54.01	60.51	5.26	2.67743	3.05415	65.19	25.7	54.78	34.03	52.24
352	107.13	18.76	3.26	38.8	39.08	6.67	2.08554	2.95004	107.34	15.07	42.67	17.65	42.53	38.25	5.97	2.19496	2.87063	107.15	15.09	57.75	18.55	51.78	60.31	8.65	3.47634	3.54532	107.06	15.11	46.66	25.88	41.02	41.83	7.66	2.30677	2.92598	93.22	17.35	139.1	51.3	214.03	160.92	12.89	2.60291	2.96223	107.17	15.09	39.11	14.96	38.15
353	62.69	44.47	30.08	34.6	31.53	7.9	2.31696	1.9039	62.59	26.71	58.09	39.34	41.49	39.27	6.24	2.41842	2.069	62.45	26.76	64.58	42.57	44.13	41.13	5.97	2.65668	2.47637	62.69	26.66	60.2	42.92	41.6	39.32	5.79	2.46638	1.94022	62.59	26.71	56.52	38.12	42.9	39.17	6.07	2.57199	2.15936	62.56	26.72	56.78	37.1	39.47
354	84.14	22.75	3.52	32.32	29.98	7.2	1.85842	2.24373	84.16	20.1	36.58	15.48	34.05	33.41	4.03	1.85824	2.23702	83.91	20.16	46.3	16.5	41.62	42.28	4.16	2.21759	2.62901	84.01	20.14	40.73	18	34.9	33.7	3.75	2.20836	2.26649	83.98	20.15	45.56	21.91	38.35	36.08	3.59	2.16253	2.15302	84.15	20.1	28.22	7.97	33.72
355	58.31	44.57	27.41	49.37	49.88	10.83	2.49932	2.66649	58.35	28.72	75.4	44.86	58.76	58.38	7.96	2.80481	2.7007	60.25	27.81	72.21	38.5	74.46	73.64	6.48	2.43886	2.53802	58.57	28.61	57.19	35.87	52.7	53.3	6.22	2.57615	2.68793	58.5	28.65	72.68	45.15	56.92	56.82	7.39	2.71236	2.77044	58.54	28.62	49.92	30.22	49.89
356	79.42	36.65	16.76	64.65	56.57	16.98	2.64456	2.82037	80.03	21.15	59.58	27.99	71.69	62.64	8.92	2.67806	2.80844	79.87	21.19	56.3	31.93	74.73	71.18	10.05	2.69393	3.02398	79.78	21.21	54.73	34.5	63.98	60.86	9.84	2.74491	2.67463	78.81	21.47	77.27	38.91	77.09	74.16	10.98	2.73638	2.73526	80.01	21.15	52.82	24.78	65.59
357	82.3	34.52	12.8	33.67	30.96	10.21	1.71625	1.78696	80.69	20.76	68.04	44.3	52.46	40.65	3.82	2.54149	2.31118	82	20.42	50.7	28.43	38.78	30.94	4.69	1.85473	1.74076	82.47	20.31	58.19	34.38	43.15	34.89	4.66	2.13309	1.794	81.84	20.47	55.24	35.23	40.57	35.93	4.57	1.98936	1.88326	82.45	20.31	43	20.49	36.02
358	69.02	27.64	5.71	55.04	44.31	14.79	2.55357	2.9171	68.94	24.23	40.02	17.41	54.31	50.18	6.61	2.65257	2.86813	68.56	24.37	47.84	25.48	53.51	49.37	5.91	2.57025	2.77559	68.89	24.25	45.8	23.6	54.59	51.17	5.36	2.60454	2.81134	68.64	24.34	55.21	31.22	59.88	58.36	5.53	2.58846	2.74561	68.96	24.23	34.79	14.07	53.61
359	73.29	28.27	5.48	57.45	40.56	12.89	1.55437	2.64823	73.61	22.82	37.89	16.05	53.52	42.31	3.46	1.97155	2.60351	73.83	22.75	38.69	18.82	58.15	43.86	4.37	1.87326	2.65893	73.79	22.77	39.75	16.36	58.21	43.88	5.61	1.87812	2.70223	73.92	22.73	47.4	25.53	59.9	47	4.77	2.12343	2.68028	73.84	22.75	28.97	9.17	57.12
360	66.23	59.81	37.1	61.19	55.75	11.32	2.65732	2.19019	66.42	25.17	80.45	52.79	65.34	61.96	7.62	2.70458	2.50909	66.36	25.19	68.47	48.6	61.93	54.56	7.68	2.68256	2.41009	66.21	25.25	68.14	49.27	60.65	50.15	8.24	2.66916	2.23121	66.23	25.24	67.58	47	64.75	59.11	9.91	2.78019	2.33153	66.38	25.19	62.79	40.64	60.64
361	86.88	17.27	1.23	37.13	32.49	7.27	1.81644	2.0214	86.2	16.51	65.11	45.42	49.25	53.29	11.95	2.43109	2.26837	86	16.55	72.62	32.97	57.94	51.28	8.3	2.11919	2.10161	86.25	16.51	59.43	40.48	45.07	42.88	12.29	2.5347	1.95075	82.3	17.3	92.1	47.26	95.6	95.19	11.31	2.54283	3.29292	86.58	16.44	50.5	31.08	41.53
362	61.37	62.26	45.73	61.97	53.89	11.19	2.68168	2.52451	60.88	27.29	73.08	51.11	63.12	57.36	6.7	2.73414	2.52944	61.48	27.02	65.7	45	58.99	58.02	5.82	2.71577	2.74403	61.36	27.07	68.89	50.25	61.63	58.92	9.18	2.71202	2.76427	60.96	27.25	71.34	48.13	59.84	59.39	7.67	2.70053	2.89012	61.51	27.01	64.44	47.47	60.1
363	86.02	13.64	0	25.26	28.43	5.55	1.34223	1.59649	86.18	19.4	32.08	10.29	29.96	32.11	3.18	1.72518	1.62138	86.12	19.41	35.34	13.27	31.36	34.37	3.52	1.82853	1.53161	86.15	19.4	40.12	20.07	33.67	35.16	4.24	1.89337	1.61584	86.2	19.39	42.06	21.13	36.34	40.25	4.75	1.97896	1.91997	86.15	19.4	23.09	5.16	27.31
364	66.83	32.7	10.95	53.83	49.21	12	2.31758	2.55434	66.46	25.42	69.06	42.6	63.63	59.89	5.79	2.60707	2.76687	66.69	25.33	51.02	30.84	56.1	49.68	5.09	2.39104	2.6207	66.8	25.29	52.5	31.54	54.74	49.42	5.19	2.32964	2.61532	66.31	25.48	62.23	35.36	56.64	53.56	5.59	2.64745	2.7673	66.89	25.26	41.38	19.42	52.91
365	67.18	33.96	11.96	49.9	46.73	11.38	2.28533	2.53029	67.34	25.16	47.53	26.63	53.09	49.95	4.72	2.33696	2.52616	67.03	25.28	48.14	28.21	52.07	48.24	5.92	2.60734	2.52838	67.2	25.21	50.56	31.85	52.52	48.42	6.33	2.34897	2.5718	66.74	25.39	63.34	39.61	60.98	57.81	5.16	2.46225	2.56404	67.06	25.26	39.77	21.22	51.44
366	90.7	24.55	3.69	30.02	26.92	8.52	1.9882	1.7439	89.84	18.83	67.92	28.33	64.19	58.65	3.26	2.68279	3.10686	90.08	18.78	46.19	25.54	37.46	35.29	3.38	2.15134	2.00771	90.59	18.68	40.33	17.64	33.68	30.51	3.27	2.02991	1.93586	89.64	18.88	67.59	20.57	52.41	49.21	2.67	2.48966	2.92928	90.57	18.68	30.82	9.7	29.59
367	79.54	30.55	9.09	48.14	41.68	12.17	2.45743	2.55631	80.07	20.95	43.94	27.8	50.21	43.95	6.41	2.57657	2.37979	79.91	20.99	66.82	33.2	66.83	63.4	5.24	2.7637	3.46228	79.9	21	43.65	22.68	50.65	44.01	7.48	2.48296	2.42455	80.08	20.95	52.47	27.47	55.3	48.4	4.33	2.6481	2.98165	79.88	21	35.79	14.42	47.82
368	80.35	28.68	7.56	53.48	41.84	13.02	2.26487	2.69236	79.75	21.25	92.64	42.37	83.35	79.47	7	2.46027	3.5978	80.3	21.1	43.74	25.39	53.24	43.35	5.62	2.43921	2.57749	80.07	21.16	63.93	32.8	59.6	45.61	6.02	2.39594	2.83217	84.75	19.99	66.63	28	76.88	75	6.7	2.38335	2.68797	80.14	21.14	63.46	25.57	57.32
369	67.91	45.04	26.2	62.79	63.93	14.95	2.65434	2.64624	69.57	23.86	86.66	49.3	83.44	82.17	5.54	2.87787	3.00674	68.17	24.35	52.4	31.45	58.03	58.07	5.68	2.35742	2.78914	68.11	24.37	53.46	34.31	60.07	60.23	6.25	2.44568	2.73691	67.83	24.47	90.68	52.43	83.41	77.66	6.9	2.80081	2.9734	68.16	24.35	49.54	31.32	57.36
370	78.57	41.41	23.51	60.09	62.21	15.46	2.71331	3.13049	78.3	21.41	58.22	35.48	65.74	68.3	5.87	2.69268	3.13802	78.48	21.35	50.95	32.22	60.55	62.38	5.41	2.66195	3.10753	78.61	21.32	56.12	33.02	64.44	66.81	7.32	2.64495	3.14649	78.5	21.35	57.5	35.56	62.34	63.38	6.87	2.70654	3.08334	78.47	21.36	44.4	25.15	59.47
371	60.88	44.01	25	58.47	53.12	12.65	2.51717	2.52503	60.81	27.47	99.27	63.32	82.54	93	5.88	2.88812	2.73601	61.78	27.04	96.74	57.89	75.22	76.87	6.88	2.7837	3.15199	60.99	27.39	72.34	43.01	61.96	55.16	6.93	2.41941	2.36483	60.86	27.45	85.31	60.34	66.98	67.49	5.32	2.62448	2.90099	60.7	27.52	68.73	40.58	57.15
372	88.29	39.75	18.94	68.8	53.35	12.67	2.35259	2.08704	88.05	19.08	62.91	36.5	80.34	73.75	6.11	2.53898	2.43414	88.94	18.89	47.87	27.56	71.16	61.9	4.6	2.4456	2.0992	88.95	18.88	52.81	31.43	70.54	61.65	6.75	2.47873	2.25435	88.76	18.92	49.81	30.16	70.79	61.68	6.77	2.44121	2.1754	88.91	18.89	43.9	23.3	69
373	75.51	49.72	35.71	57	54.66	15.61	2.09188	2.61535	75.78	18.93	84.39	58.06	67.09	65.36	13.63	2.63344	2.88888	75.82	18.92	62	41.53	59.85	58.3	15.56	2.49599	2.60277	75.66	18.96	71.65	54.75	62.22	64.21	13.88	2.83266	2.79152	74.94	19.14	90.49	65.64	74.65	68.77	13.67	2.62053	2.85139	75.82	18.92	63.87	47.81	59.04
374	76.32	52.62	40.14	55.73	53.85	12.95	2.27852	2.36743	76.27	21.92	59.76	48.53	54.86	48.5	4.96	2.30261	2.38502	76.37	21.9	59.01	42.09	54.62	50.54	6.49	2.39319	2.38243	76.15	21.96	60.23	41.95	54.67	51.95	5.96	2.40785	2.45401	76.12	21.97	70.14	41.06	68.21	71.67	6.68	3.06842	3.59051	76.31	21.91	52.36	38.41	53.47
375	77.47	42.36	26.3	54.65	50.05	15.25	2.39512	2.52962	77.57	21.16	79.72	55.71	66.98	65.12	8.79	2.8082	2.91054	77.66	21.14	59.59	38.05	57.74	56.2	8.72	2.31963	2.47638	77.34	21.23	67.86	46.25	61.08	59.4	10.7	2.64719	2.69491	76.96	21.33	64.88	42.52	62.37	60.17	10.63	2.58277	2.84594	77.42	21.2	55.88	37.17	57.44
376	71.87	24.22	3.75	36.34	29.64	6.84	1.99856	2.68247	71.81	23.33	40.94	22.88	36.05	41.98	3.32	2.06221	2.51593	71.77	23.34	54.78	31.56	43.09	44.17	3.43	2.33995	2.48035	71.75	23.35	40.27	18.73	36.46	42.59	3.27	2.2589	2.52741	71.6	23.4	47.63	24.24	41.59	48.4	4.83	2.42254	2.58571	71.82	23.32	29.53	8.79	34.08
377	72.87	43.42	21.25	82.32	81.82	15.22	2.49571	3.36638	72.72	22.99	59.25	31.94	78.33	76.68	7.48	2.43353	3.58253	72.89	22.94	54.36	29.86	75.4	70.6	6.94	2.24706	3.35932	73.12	22.87	53.72	34.72	76.37	71.63	8.04	2.45788	3.3389	72.33	23.11	58.41	36.71	73.22	75.06	6.71	2.51999	3.25858	73.13	22.86	46.86	27.95	73.66
378	70.84	46.25	26.76	49.64	48.67	13.34	2.57436	2.438	71.96	23.42	57.52	40.73	55.3	54.63	6.63	2.7848	2.46972	72.11	23.37	69.83	41.96	63.14	57.26	6.05	2.93304	2.28237	71.73	23.49	69.33	43.89	61.09	58.56	6.82	2.87118	2.4674	70.44	23.92	72.44	45.01	63.13	59.87	5.8	2.70957	2.48649	72.06	23.38	57.37	41.49	56.08
379	102.66	10.69	0	18.19	20.6	4.83	1.33586	1.70062	102.63	15.37	45.77	27.42	31.06	31.04	8.89	2.16997	1.77452	102.67	15.37	45.69	27.49	33.01	34.76	8.51	2.14996	2.12067	102.51	15.39	46.12	26.9	31.93	34.13	9.06	2.00505	1.88292	98.27	16.06	143.03	45	145.19	105.9	10.58	3.60804	3.56894	102.81	15.35	36.33	18.01	27.12
380	60.38	59.8	41.74	70.38	54.68	14.44	2.75971	2.86987	60.04	27.85	107.07	69.92	83.86	92.39	7.88	3.01751	3.14885	60.32	27.72	80.73	52.2	75.89	69.33	6.31	2.83745	2.90528	59.73	27.99	73.83	50	69.82	67.42	7.87	2.91498	2.94814	60.68	27.55	88.66	54.05	82.92	85.98	6.77	2.59233	2.77015	59.9	27.91	75.33	52.88	69.99
381	76.82	53.78	43.36	52.18	52.25	14.35	2.1113	2.28691	75.15	22.19	84.52	53.64	71.46	66.05	9.5	2.81133	3.12439	76.62	21.77	71.52	51.69	55.98	56.12	5.94	2.44166	2.40024	76.37	21.84	66.36	47.12	53.29	56.44	9.14	2.33965	2.54636	81.94	20.35	124.68	58.96	110.1	86.09	6.75	2.59864	3.46501	76.29	21.86	61.04	42.71	50.81
382	59.36	38.7	19.92	48.34	45.7	7.97	1.90499	1.96872	59.19	28.23	50.36	31.14	48.89	58.12	3.82	2.25457	2.42213	59.21	28.22	63.91	34.06	51.64	62.26	4.69	2.33776	2.0086	59.17	28.24	51.22	33.63	44.52	47.75	4.05	2.2619	2.01565	59.15	28.24	47.77	26.03	42.91	48.86	4	2.22027	2.10456	59.21	28.22	40.63	19.74	43.75
383	61.33	72.98	57.54	64.68	64.26	15.81	2.86542	2.66593	61.76	27.12	81.83	62.5	64.37	64.53	5.36	2.64596	3.16853	61.35	27.3	79.39	57.89	63.16	64.33	6.18	2.61365	3.0612	61.52	27.23	75	61.14	62.44	63.68	5.73	2.88042	2.95381	61.7	27.15	78.05	54.55	63.51	65.84	6.86	2.6521	3.0713	61.51	27.23	69.02	53.49	59.84
384	68.73	60.32	47.27	58.92	55.21	15.12	2.81774	2.76227	68.04	16.15	108.13	65.94	96.82	102.52	17.38	2.93989	2.97655	68.79	15.98	84.39	54.75	70.13	62.18	14.8	3.04305	2.76635	68.39	16.07	87.64	55.71	70.32	65.58	12.94	3.14355	3.16234	68.64	16.01	89.63	57.47	67.56	67.8	14.58	2.96	3.05979	68.71	16	91.29	58.94	69.07
385	80.44	36.7	14.62	55.14	46.41	11.62	2.21392	2.49647	80.14	19.43	57.05	33.5	65.3	55.74	12.18	2.27319	2.65007	80.9	19.24	50.39	29.89	59.14	51.97	10.92	2.31952	2.37497	80.88	19.25	63.73	40.89	59.72	50.81	13.29	2.4056	2.68797	80.18	19.42	125.22	56.52	118.72	141.18	12.64	2.31825	3.65734	80.9	19.24	48.77	29.28	55.7
386	69.3	87.94	60.64	87.31	78.58	20	3.37394	2.9454	67.8	24.41	103.96	63.93	94.41	90.35	8.74	2.60718	3.29066	68.79	24.06	81.73	58.8	74.89	72.19	7.47	2.95186	3.36634	68.5	24.16	90.54	59.16	80.1	79.91	10.09	3.26617	3.09733	68.56	24.14	82.22	57.74	78.77	76.02	9.36	2.87097	3.03468	68.66	24.11	92.96	62.84	80.24
387	81.32	20.1	0.8	48.69	48.45	13.04	2.14051	2.56487	81.59	20.73	48.85	15.75	51.3	51.28	3.98	2.23282	2.53855	81.63	20.72	39.89	17.89	51.42	50.59	5.44	2.19229	2.54958	81.78	20.68	39.36	18.56	50.75	50.07	6.05	2.27878	2.63841	81.52	20.74	41.52	16.92	50.77	48.84	5.79	2.2393	2.52587	81.76	20.68	27.71	5.16	47.84
388									75.74	22.08	115.42	65.25	96.63	90.47	7.93	2.93483	3.43265	76.94	21.73	60.7	41.29	61.38	61.17	5.2	2.75927	2.8408	77.15	21.67	64.91	42.64	64.45	67.87	6.6	2.55252	2.96179	76.35	21.9	74.46	45.71	70.52	78.9	6.39	2.7589	3.14277	77.35	21.62	59.45	38.92	60.33
389	68.06	45	30.83	53.14	54.49	14.11	2.41409	1.43233	68.82	24.3	85.17	55.91	75.62	67.49	8.13	2.72495	2.16197	67.65	24.72	62.41	44.71	52.84	53.76	5.36	2.30337	2.00022	68.07	24.57	60.61	38.03	55	58.16	6.29	2.44898	1.8827	67.41	24.81	75.78	46.41	64	60.77	6.5	2.31433	2.08048	67.95	24.61	47.77	29.58	51.11
390	73.88	36.45	18.84	42.49	49.13	7.29	2.25571	1.88007	72.62	17.28	82.28	62.24	57.53	51.92	11.59	2.71604	2.61352	72.92	17.21	82.38	51.11	56.89	52.3	11.31	2.50873	2.87063	73.37	17.11	83.89	56.25	54.45	58.85	10.95	2.64049	2.06841	72.12	17.4	99.68	65.55	102.97	102.47	13.33	2.77344	2.99537	73.47	17.08	75.09	52.23	47.61
391	60.72	63.7	48.48	91.7	101.96	16.57	2.78807	3.3225	61.37	26.9	79.8	48.78	93	97.13	8.68	2.78623	2.89145	61.49	26.84	67.67	49.46	92.31	96.65	5.19	2.83036	3.14128	61.53	26.83	80.73	55.19	92.77	98.66	8.36	2.88072	3.10865	61.34	26.91	96.95	59.84	102.26	103.79	9.14	3.01642	3.20498	61.42	26.88	68.77	51.89	93.47
392	69.69	40.61	22.71	70.47	55.73	16.85	2.36376	2.76833	69.2	23.92	84.6	47.98	98.86	88.64	11.19	2.69664	3.48711	69.79	23.72	71.72	46.38	77.61	68.98	14.27	2.47246	2.70959	69.63	23.77	75.57	43.54	81.21	75.26	15.27	2.39464	2.72114	70.39	23.52	100.77	58.57	107.28	95.83	14.82	2.43982	3.18586	70.31	23.54	63.32	36.29	75.15
393	79.76	47.34	26.94	45.34	46.56	11.92	2.35172	2.77898	76.67	20.33	91.65	68.75	77.05	82.43	14.13	2.75108	3.27689	79.48	19.61	65.25	42.8	52.41	56.22	14.76	2.57136	3.24648	79.33	19.65	68.44	53.93	53.45	49.6	10.11	2.41111	2.7988	80.04	19.47	71.83	50.26	59.6	60.9	13.57	2.6965	3.08488	79.36	19.64	58.2	40	48.23
394	62.08	41.63	19.83	49.02	46.12	5.83	2.46795	2.83293	62.22	21.96	73.11	47.21	64.06	64.24	14.14	2.84548	2.99352	61.91	22.07	64.52	39.9	52.72	52.48	13.93	2.4711	2.6831	61.91	22.07	66.4	45.37	54.12	53.17	10.3	2.6255	2.67146	62.03	22.03	63.05	40.38	55.3	48.46	12.29	2.23065	2.29084	62.19	21.97	59.38	36.53	56.51
395	63.18	63.16	48.52	77.31	63.58	15.87	2.84636	2.69459	62.77	16.27	104.52	59.62	85.75	87.16	17.44	3.13273	2.87004	62.72	16.28	88.56	62.71	75.55	74.72	17.8	2.90949	3.04935	62.79	16.27	94.58	62.84	76.04	70.22	16.73	3.28665	2.49317	64.15	15.92	89.25	58.78	75.43	73.74	13.2	3.04405	3.159	63.33	16.13	96.64	60.82	77.11
396	79.73	50.55	32.55	59.97	49.81	13.59	2.68506	2.49403	79.13	19.43	71.88	46.02	69.14	60.79	12.61	2.73852	3.03544	80.19	19.18	73.06	50.88	69.31	61.3	14.31	2.84675	2.72768	79.43	19.36	93.47	61.25	72.64	63.12	12.68	2.88387	2.62189	73.44	20.94	135.01	77.08	137.1	125.23	12.25	1.72567	2.59741	79.73	19.29	90.91	55.02	71.86
397	79.73	50.55	32.55	59.97	49.81	13.59	2.68506	2.49403	79.13	19.43	71.88	46.02	69.14	60.79	12.61	2.73852	3.03544	80.19	19.18	73.06	50.88	69.31	61.3	14.31	2.84675	2.72768	79.43	19.36	93.47	61.25	72.64	63.12	12.68	2.88387	2.62189	73.44	20.94	135.01	77.08	137.1	125.23	12.25	1.72567	2.59741	79.73	19.29	90.91	55.02	71.86
398	110.41	5.71	0	21.08	21.03	4.51	0.710117	2.12303	107.88	15.49	48.09	12.84	106.31	29.53	2.83	1.54258	2.02865	109.12	15.31	72.68	21	80.06	71.9	3.72	2.12107	2.09353	110.48	15.12	37.34	15.43	30.06	29.52	3.87	1.73576	2.05549	106.43	15.7	74.38	20.22	119.06	67.2	4.56	2.98869	2.96504	110.59	15.11	26.23	5.31	26.58
399	78.52	34.54	13.31	44.14	48.58	10.14	2.41427	2.72125	78.63	19.17	61.39	39.39	53.13	54.33	9.67	2.45005	2.77494	78.53	19.19	66.42	45.23	56.53	64.21	9.31	2.78919	2.80872	78.26	19.26	77.22	50.64	62.1	67.63	12.42	2.73322	2.9346	73.49	20.51	130.74	57.69	135.79	140.34	19.75	2.17	3.44634	78.37	19.23	79.62	49.6	61.18
400	72.15	53.68	37.94	59.88	61.67	15.5	2.84895	2.93686	69.27	24.25	98.41	62	88.86	86.19	6.86	2.82459	3.35122	71.97	23.34	69.09	49.4	62.7	64.42	5.81	2.92222	3.2213	71.9	23.36	77.43	48.57	65.64	67.46	7.24	2.80071	3.19705	72.22	23.26	77.4	50	75.82	78.39	6.95	2.65113	3.17758	72.05	23.31	64.18	43.83	58.91
401	68.99	36.7	14.45	45.01	50.38	10.28	2.36521	2.28632	68.94	24.25	57.91	33.47	48.95	52.51	5.51	2.50711	2.31471	69.1	24.2	54.18	32.24	53.43	60.24	6.65	2.51488	2.457	68.97	24.24	53.04	31.67	49.3	51.62	5.02	2.31587	2.18537	68.96	24.25	51.5	29.83	49.85	54.27	4.98	2.58379	2.45414	69.13	24.19	42.56	24.5	46.7
402	83.28	20.97	1.29	34.51	35.53	9.18	2.12349	2.66722	79.33	20.98	107.11	62.24	103.33	103.07	8	2.81471	3.65143	81.82	20.35	77.98	39.34	72.15	72.32	6.13	2.57364	2.90644	82.75	20.12	61.23	35.08	49.2	53.75	5.33	2.66385	2.83469	78.6	21.18	119.59	47.29	125.83	105.11	8.67	2.46888	3.49712	82.56	20.16	53.98	24.44	42.9
403	68.51	25.48	4.12	47.31	32.84	11.89	2.19421	1.8273	68.36	24.71	46.18	24.11	50.74	42.12	6.48	2.21762	2.5534	68.38	24.7	59.72	31.73	59.87	51.15	6.96	1.35698	2.31737	68.48	24.66	44.37	24.11	48.5	40.34	6.81	2.16471	2.45484	67.48	25.03	77.6	39	71.14	67.45	5.9	2.58025	3.40537	68.6	24.62	38.31	13.72	50.04
404	72.29	52.01	35.59	49.47	49.02	11.38	2.27135	2.71387	72.3	23.11	52.66	32.5	44.69	45.22	3.96	2.31547	2.52693	71.98	23.21	59.29	39.85	48.42	50.35	5.34	2.31863	2.90116	72.31	23.1	55.67	40.07	46.12	47.39	4.79	2.3814	2.58403	72.47	23.05	55.06	37.45	46.35	47.04	5.47	2.25365	2.59446	72.35	23.09	49.61	32.5	44.66
405	78.22	33.55	11.3	44.63	41.53	10.85	2.59966	2.0291	77.19	18	73.04	52.43	60.64	59.24	11.63	2.83589	3.02025	77.62	17.9	69.54	48.42	59.42	52.06	15.86	2.7598	2.66557	77.18	18	82.58	53.67	59.92	60.15	14.6	2.89425	2.03579	70	19.84	178.42	75	155.19	159.99	16.25	2.78882	3.8638	77.53	17.92	78.31	49.56	59.89
406	91.42	13.86	0.58	25.63	25.49	7.46	1.38166	2.22316	91.37	16.06	47.72	31.01	37.15	36.24	10.57	2.02259	2.20216	91.41	16.05	64.02	26.88	45.68	36.27	10.03	2.12885	2.27473	91.46	16.04	51.02	33.23	38.99	39.85	9.24	2.0816	2.375	91.79	15.98	69.54	34.69	53.52	63.26	12.95	2.69301	2.86014	91.62	16.01	40.45	20.12	34.59
407	72.55	37.58	18.01	58.23	49.72	12.41	2.52009	2.46498	71.48	19.58	99.41	59.88	82.08	72.45	15.73	2.73329	3.07406	71.08	19.69	81.2	53.07	72.13	62.19	8.57	2.87492	2.87975	70.75	19.78	94.15	61.99	77.24	68.96	13.23	2.95232	2.71516	70.97	19.72	136.8	65	124.89	127.5	15.25	2.02788	3.16073	70.88	19.75	101.87	56.87	76.72
408	97.01	21.46	3.6	84.37	36.51	10.34	2.25859	2.1726	86.67	19.24	64.38	27.64	97.77	35.47	3.92	2.34036	2.18777	86.1	19.37	60.42	21.21	84.17	33.92	3.9	2.27985	2.15039	87.2	19.12	44.58	18.52	46.44	35.53	3.28	2.30395	2.14971	87.44	19.07	73.94	27.32	94.08	45.86	5.27	2.36778	2.19106	89.15	18.7	35.26	11.5	42.81
409	92.37	15.48	0.58	37.56	44.35	8.68	1.65639	2.85047	90.27	18.53	73.37	27.48	73.34	103.6	3.23	2.79775	3.87953	91.48	18.28	50.51	26.52	46.36	53.33	4.44	2.43943	3.01703	92.17	18.14	49.08	20.68	45.35	54.74	3.76	2.58894	2.9943	91.22	18.33	57.19	22.61	52.55	70.58	3.92	2.56334	3.23368	92.31	18.12	41.84	15.67	43.29
410	74.26	59.68	48.2	84.84	60.21	18.6	2.59639	2.91211	72.55	22.92	103.05	60.12	102.81	107.6	9.67	2.75848	3.43577	73.15	22.73	108.1	69.23	107.3	109.6	7.71	2.63036	3.54524	73.57	22.6	77.65	57.98	81.19	67.12	7	2.72134	3.08636	72.24	23.01	97.91	57.28	100.03	106.02	8.67	2.69087	3.4641	73.5	22.62	79.89	57.14	82.61
411	87.8	26.33	7.03	50.04	36.82	12.62	2.16897	2.40971	85.37	19.52	70.58	46.36	72.26	66.24	7.6	2.44576	3.1742	86.68	19.23	51.11	32.32	56.58	47.29	6.22	2.54172	3.07206	87.1	19.14	63.96	35.29	56.65	51.84	8.54	2.41837	2.34031	84.5	19.72	93.63	42.5	94.7	93.81	8.47	2.67022	3.58515	87.31	19.09	44.43	20.98	51.9
412	53.76	78.17	57.32	71.63	74.32	10.31	2.67204	2.45567	56.99	29.39	108.63	65	106.86	142.27	7.63	2.09767	2.74734	56.07	29.88	85	58.42	85.42	76.34	6.38	1.93105	2.53921	55.44	30.22	90.79	61.9	81.83	94.68	8.47	2.64506	3.16422	56.5	29.65	83.58	59.18	75.47	86.97	6.19	2.27047	2.52209	55.02	30.44	88.54	61.74	76.77
413	86.1	28.94	9.02	49.02	44.69	12.27	2.51566	2.31566	81.15	20.81	84.67	47.04	93.69	100.43	5.93	2.8161	3.46107	83.91	20.12	76.73	34.92	75.28	83.94	5.78	2.80111	3.03179	85.07	19.85	75.33	37.5	65.63	69.12	6.07	2.59533	2.29946	82.19	20.54	90.21	46.37	103.63	119.7	5.79	2.6246	3.55621	85.43	19.76	42.14	20.99	50.61
414	76.93	42.62	24.39	47.49	48.22	12	2.64327	2.6022	75.89	11	86.56	59.56	65.62	63.65	11.42	2.67269	3.09787	75.96	10.99	84.31	57.64	70.95	75.1	13.18	2.87408	3.15835	75.67	11.03	102	56.43	73.13	72.15	9.4	2.92491	3.01116	76.42	10.92	111.72	53.91	83.66	85.59	12.89	2.9675	3.25684	76.81	10.87	109.68	64.42	76.41
415	71.43	62.44	43.03	66.87	64.49	18.56	3.3119	2.49571	69.8	24.25	109.31	62.63	96.44	90.89	10.05			70.38	24.05	94.16	55.6	79.18	82.72	6.3			71.14	23.79	94.41	55.36	82.33	83.42	7.02			70.83	23.89	101.31	55.8	94.77	93.18	9.93			72.02	23.5	79.78	52.57	70.16
416	75.34	33.42	14.05	47.67	44.1	13.95	2.345	2.53292	73.49	22.79	122.04	56	125.99	158.4	9.69	2.27166	3.29144	77.32	21.66	144.09	63.22	136.15	133.23	12.57	2.14132	2.48756	75.37	22.22	118.1	53.19	113.66	138.55	15.83	2.81739	3.33272	76.83	21.8	187.59	80.7	190.29	195.78	11.6	2.69787	3.6966	75.77	22.1	116.87	52.75	115.39
417	74.75	32.59	14.39	40.55	46.06	10.33	1.74414	2.28963	74.56	19.76	75.14	51.5	60.67	61.09	12.32	2.86064	2.56086	75.12	19.61	69.18	46.95	61.71	65.14	16.46	2.84566	2.89785	74.29	19.83	70.1	49.21	58.92	61.36	11.29	2.65872	2.49663	73.77	19.97	103.28	61	89.17	88.11	12.63	2.74461	3.34068	74.68	19.73	76.13	46.22	59.32
418	65.76	41.32	21.35	55.53	53.31	10.31	2.44517	2.9702	65.82	25.45	44.85	23.55	54.74	59.59	3.94	2.27063	2.91225	65.8	25.46	47.99	27.91	56.06	61.82	4.18	2.44458	2.91725	65.83	25.45	51.07	31.66	57.35	63.51	4.56	2.50752	2.94159	65.66	25.51	59.02	31.89	60.03	67.38	3.86	2.73289	3.16785	65.84	25.44	44.11	24.23	56.6
419	50.35	86.07	54.22	70.75	60.86	7.64	0.694605	2.60818	54.07	30.98								53.56	31.28								54.07	30.98								54.85	30.54								53.81	31.13
420	67.11	67.99	55.38	52.45	49.01	13.26	2.9997	2.10985	67.28	17.78	149.9	73.91	101.39	100.87	6			66.37	18.02	90.45	59.09	55.01	54.49	4.6			67.01	17.85	125.1	71.43	95.54	78.48	12.5	2.12356	2.93611	73.25	16.33								68.31	17.51	127.26	70.73	89.44
421	75.22	35.14	15.66	54.13	50.47	14.84	2.28854	2.92045	76.34	13.8								77.62	13.57								74.24	14.19								78.47	13.43								75.43	13.97
422	73.15	38.26	21.39	35.57	33.44	9.22	2.35176	2.21537	73.19	23.12	53.73	33.97	41.5	38.52	5.7	2.48746	2.27149	73.23	23.1	47.45	27.49	39.11	36.57	4.26	2.4826	2.22953	73.12	23.14	50.13	31.81	40.04	37.58	3.85	2.44383	2.63371	73.16	23.12	49	28.02	40.71	38.09	4.27	2.56673	2.29846	73.18	23.12	41.26	23.02	36.62
423	71.34	40.81	26.65	50.08	44.6	13.67	2.33214	2.32572	71.42	23.59	51.77	33.5	52.48	48.1	4.33	2.45785	2.29088	71.41	23.59	50.17	31.33	52.67	48.99	5	2.45882	2.34712	71.4	23.6	54.86	37.47	53.46	49.51	6.95	2.45411	2.36006	70.85	23.78	58.02	39.14	55.47	51.96	5.21	2.55948	2.61895	71.35	23.61	45.19	25.82	50.61
424	80.56	19.3	0.69	31.43	29.45	8.57	1.90091	1.81823	80.73	20.93	39.24	18.01	36.8	35.55	3.85	2.24569	1.90849	80.74	20.93	35.57	13.17	35.68	33.51	4.82	2.12326	1.85661	80.77	20.92	43.39	20.73	38.39	36.86	4.67	2.23381	1.90179	80.69	20.94	47.72	27.13	39.44	37.8	5.68	2.08547	1.96694	80.74	20.93	30.09	10.26	33.97
425	88.37	16.16	0.08	26.68	25.3	7.18	1.62118	2.24311	88.45	19.16	35.87	15.4	32.36	31.63	3.13	1.8595	2.27914	88.44	19.16	31.79	10.25	30.94	30.41	3.19	2.05633	2.24856	88.42	19.17	39.12	18.37	33.84	33.29	3.6	1.92038	2.28905	87.99	19.26	54.95	20.72	47.4	38.92	3.61	2.25693	2.28708	88.44	19.16	26.44	5.98	29.13
426	88.9	18.76	1.18	38.67	35.07	9.84	1.89531	1.99273	89.18	18.84	34.03	13.32	41.02	38.2	3.23	2.02567	2.04926	89.18	18.84	34.55	12.14	41.62	38.25	3.04	1.97745	1.97465	89.05	18.86	50.48	14.53	46.99	45.51	3.18	2.28017	2.16518	89.09	18.86	37.99	17.46	40.94	38.9	4.8	2.17234	2.23586	89.16	18.84	23.64	4.11	39.28
427	70.32	26.81	5.71	37.23	29.4	10.44	2.33047	2.2194	70.33	23.88	38.31	17.48	39.52	31.68	3.76	2.27339	2.20793	70.35	23.88	40.95	23.62	41.02	33.75	4.25	2.5061	2.22118	70.34	23.88	43.47	22.15	42.03	35.43	3.54	2.49557	2.22246	70.34	23.88	47.11	27.53	43.72	37.06	3.52	2.55961	2.29627	70.31	23.89	33.86	14.2	38.87
428	64.79	66.75	56.03	54.73	54.14	16.21	3.04586	2.17187	64.39	26.08	80.31	56.13	62.34	63.09	9	3.08397	2.85988	64.72	25.94	69.36	53.33	56.06	54.98	8.14	2.95152	2.32701	64.62	25.98	70.42	51.54	57.07	57.55	8.65	3.02345	2.55652	64.65	25.97	73.91	57.76	59.02	58.02	8.18	2.98758	2.80485	64.64	25.97	68.25	54.36	55.09
429	70.75	31.35	8.66	30.84	29.04	7.15	2.20585	2.32307	70.89	23.69	53.09	30.91	40.55	40.13	4.82	2.60759	2.32638	70.95	23.67	45.76	27.27	35.92	34.27	4.24	2.32769	2.26781	70.94	23.67	46.19	25.53	35.79	33.54	4.4	2.27309	2.30546	70.72	23.75	57.62	33.2	42.8	43.05	3.67	2.51753	2.84955	70.91	23.68	35.14	14.63	31.75
430	76.83	29.41	7.97	33.37	31.54	9.13	2.06606	1.28892	77.03	21.81	43.68	13.79	42.44	30.18	3.39	2.12031	1.31994	77.12	21.78	41.46	19.55	36.95	34.87	4.72	2.22209	1.3831	77.14	21.78	45.13	24.86	37.97	36.43	4.08	2.20753	1.49748	76.46	21.97	51.84	22.81	42.45	37.93	4.21	2.40674	2.13341	77.15	21.77	33.01	12.89	33.11
431	70.46	34.23	15.66	42.64	38.79	9.25	2.10931	2.46994	70.61	23.76	59.51	40.27	50.75	48.95	6.23	2.49716	2.45186	70.52	23.79	46.46	27.1	42.63	40.59	5.75	2.20585	2.49758	70.64	23.75	54.27	35.4	48.09	46.32	5.87	2.1782	2.50953	70.16	23.91	58.68	36.4	51.24	48.26	8.48	2.2397	2.63695	70.65	23.75	40.34	18.46	43.87
432	74.21	50.41	31.43	56.43	54.07	14.04	2.66503	1.9825	73.95	22.68	61.7	45	58.13	55.64	6.29	2.61936	2.05408	74.07	22.64	56.09	39.09	56.57	54.22	6.62	2.74696	2.10168	74.04	22.65	61.28	39.51	60.2	57.51	8.55	2.80436	2.16158	73.48	22.82	65.32	46.92	61.5	59.69	7.46	2.51849	3.00114	74.04	22.65	56.42	38.99	56.91
433	77.46	50.9	40.98	56.41	54.14	15.29	1.91645	2.53356	77.81	21.59	61.98	46.47	57.43	54.49	6.14	2.41491	2.73578	77.62	21.64	52.49	36.47	55.19	52.4	4.4	2.06565	2.53295	77.81	21.59	61.13	44.12	57.53	55.12	7.1	2.00458	2.54774	77.47	21.68	54.52	36.5	55.1	53.45	6.17	2.10006	2.49826	77.78	21.6	50.09	37.07	53.86
434	93.16	19.16	1.69	24.98	26.52	4.37	1.98421	2.62293	94.42	17.79	44.84	8.45	44.75	43.58	2.54	3.40837	3.3587	94.56	17.77	32.33	9.66	27.68	28.06	2.53	2.41358	2.42007	94.61	17.76	37.01	15.35	29.9	30.39	4.18	2.37018	2.63801	94.5	17.78	33.58	10.77	30.05	30.67	2.35	2.16708	2.84308	94.52	17.77	22.63	3.67	25.88
435	81.81	28.35	6.48	43.6	43.82	10.46	2.00406	2.43562	82.04	20.48	42.73	24.27	47.08	47.19	4	2.27985	2.50181	82.04	20.47	35.81	15.22	45.35	45.66	3.75	2.32764	2.50438	82.04	20.47	42.76	21.51	47.73	48.23	5.92	2.30516	2.53551	81.77	20.54	48.13	28.24	48.95	48.82	4.24	2.22147	2.5175	82.06	20.47	32.94	11.87	44.99
436	64.62	63.09	55.26	48.94	52.73	14.31	2.94355	2.69753	64.63	25.22	97.99	65.41	71.92	77.69	9.89	2.84945	3.33063	64.71	25.19	70.08	55.49	54.2	58.52	7.74	2.9599	2.85861	64.55	25.25	86.07	53.96	60.94	62.97	15.67	3.0328	2.78465	64.36	25.33	103.53	62.6	79.73	79.71	14.67	2.64132	3.46933	64.55	25.25	77.36	54.83	55.65
437	71.6	28.4	5.83	39.13	35.48	10.33	1.9966	2.4734	71.68	23.41	49.67	28.84	43.86	45.03	7.29	2.40919	2.68575	71.72	23.4	39.06	20.1	41.54	38.77	5.94	2.2223	2.48612	71.73	23.4	45.18	26.4	43.72	43.8	8.23	2.19758	2.48386	71.5	23.47	56.76	37.31	48.3	47.03	7.81	2.38737	2.64673	71.73	23.4	35.96	15.79	40.45
438	80.91	31.72	11.9	42.24	36.5	11.74	2.15461	2.43167	81.16	20.55	39.94	20.38	41.39	39.32	6.07	2.13586	2.44758	81.22	20.53	44.83	23.37	44.06	40.2	5.14	2.36975	2.36842	81.13	20.56	42.77	26.15	43.58	41.17	5.44	2.33951	2.45871	81.34	20.5	58.8	31.66	50.75	51.24	5.88	2.38012	2.60157	81.15	20.55	34.69	14.01	40.04
439	74.75	36.02	16.1	51.23	50.91	12.68	2.53042	2.75767	74.75	22.41	51.08	33.94	50.57	49.81	3.9	2.5302	2.99119	74.63	22.45	48.16	31.83	50.69	49.59	4.99	2.68417	2.72641	74.8	22.4	51.67	33.13	53.23	53.3	5.6	2.67478	2.79014	74.55	22.47	54.77	30.1	52.09	52.1	6.82	2.51184	2.84126	74.81	22.4	42.87	24.27	50.44
440	91.08	27.9	6.06	37.01	36.26	10.24	2.48646	1.95279	91.14	18.43	40.09	21.78	40.59	39.85	4.01	2.47933	1.96534	91.07	18.44	39.02	20.83	40.13	39.31	4.4	2.55542	1.93937	90.86	18.49	41.94	22.11	41.9	41.43	4.75	2.51516	2.05782	90.77	18.5	41.28	23.85	39.59	39.09	3.03	2.57938	2.26649	91.02	18.45	33.2	12.5	39.15
441	75.82	26.14	5.03	45.87	46.67	10.56	2.04092	2.31584	76.2	22.02	40.82	21.05	45.78	46.08	4.76	2.26705	2.33379	76.11	22.05	40.33	21.33	45.64	46.4	4.97	2.23462	2.31444	76.17	22.03	46.38	28.49	49.54	50.52	5.85	2.29892	2.54578	75.28	22.29	55.94	30.08	52.39	54.17	4.33	2.49681	2.49261	76.21	22.02	37.26	16.24	46.08
442	75.32	25.35	4.76	57.41	57.06	12.34	2.03181	2.43815	75.52	22.24	38.96	15.84	55.86	54.37	4.55	2.12323	2.44629	75.48	22.25	39.34	19.28	56.94	56.04	4.83	2.13833	2.48207	75.43	22.27	50.36	32.5	58.3	57.38	7.13	2.29418	2.4763	75.05	22.38	58.86	32.49	60.03	58.99	5.67	2.43658	2.59556	75.62	22.22	34.25	12.01	57.43
443	70.3	32.61	12.61	37.79	38.02	7.59	2.25244	2.28181	69.67	24.11	69.92	42.42	56.07	56.42	5.52	2.49498	2.22181	70.41	23.86	43.13	26.07	40.8	41.11	4.04	2.30544	2.23086	70.34	23.88	43.59	22.43	40.46	40.75	4.29	2.22709	2.33512	70.43	23.85	49.69	29.56	42.62	43.06	5.32	2.48074	2.26785	70.4	23.86	34.02	13.89	37.91
444	70.44	43.65	27.93	51.36	51.36	11.93	2.30615	2.34357	70.62	23.79	51.94	36.5	53.77	52.9	4.81	2.2838	2.28274	70.58	23.8	51.83	32.92	53.76	52.31	5	2.38514	2.30304	70.55	23.81	55.06	38.44	53.78	52.98	6.29	2.44627	2.39662	70.64	23.78	53.03	35.94	53.72	52.7	5.35	2.37179	2.35694	70.59	23.8	46.4	32	52.02
445	68.94	43.08	24.23	59.07	49.17	13.08	2.61258	2.17878	69.28	24.25	53.51	32.89	61.39	52.43	5.45	2.60755	2.35816	69.15	24.29	49.76	30.72	59.56	50.03	4.16	2.71368	2.10816	69.14	24.29	56.08	37.34	60.93	53.26	5.11	2.74639	2.30317	68.7	24.45	59.15	33.94	65.97	57.22	6.32	2.59617	2.54432	69.21	24.27	46.17	29.78	59.52
446	87.07	21.49	0.48	24.56	24.88	7.55	2.05945	1.66876	87.26	19.2	37.43	18.27	29.6	30.15	3.56	2.12018	1.7214	87.18	19.22	33.47	11.69	28.35	28.83	3.36	2.29433	1.70723	87.28	19.2	38.95	19.19	31.26	31.95	3.48	2.30957	1.77517	86.81	19.3	42.9	18.49	36.24	36.75	3.38	2.29726	1.73894	87.25	19.2	27.79	5.99	26.32
447	69.4	39.34	21.28	66.07	56.96	14.35	2.55615	2.5697	69.45	24.19	54.85	35.84	66.73	59.57	6	2.48457	2.68732	69.66	24.11	47.12	27.67	67.58	59.34	6.25	2.58482	2.61367	69.67	24.11	52.04	31.61	69.71	60.66	5.87	2.59579	2.52319	69.34	24.22	59.4	39.02	70.04	62	8.47	2.68017	2.61338	69.68	24.11	44.21	24.92	66.77
448	74.49	45.51	30.35	67.79	65.4	15.78	2.47592	2.80098	74.52	22.61	48.69	31.57	64.59	61.93	7.22	2.48144	2.79224	74.56	22.59	48.38	29.85	64.84	61.35	6.61	2.47782	2.87162	74.49	22.62	55.19	36.36	66.18	61.98	6.84	2.71376	2.73381	74.55	22.6	52.89	34.62	68.35	65.86	8.49	2.53745	2.97287	74.61	22.58	47.6	30.1	64.73
449	68.34	67.64	52.43	71.44	67.47	18.67	2.83884	3.34253	67.83	24.84	88.05	57.74	76.85	77.27	6.82	2.95136	3.19515	68.27	24.68	71.62	53.59	65.09	60.36	7.26	2.66099	2.97574	68.22	24.7	71.92	52.72	66.61	64.97	7.95	2.49212	3.10534	68.62	24.56	79.23	53.71	70.17	66.21	7.51	2.62836	3.03013	68.55	24.58	67.99	50.27	65.84
450	78.24	29.9	9.11	56.57	55.58	14	2.10954	2.60894	78.04	19.26	66.07	46.9	69.46	73.48	17.71	2.79283	3.05388	78.42	19.16	56.13	37.95	61.85	63.72	15.21	2.4246	2.60288	78.1	19.24	71.89	50.24	67.04	68.65	18.86	2.73761	2.68495	76.16	19.73	101.78	55.2	90.02	88.52	17.08	2.46878	3.31414	78.44	19.16	57.49	38.22	62.56
451	73.91	37.6	18.74	58.91	54.42	15.86	2.40432	2.79265	73.68	23.07	81.83	53.58	75.74	74.85	6.53	2.59179	2.91303	74.27	22.88	49.63	27.33	61.26	57.42	5.32	2.46528	2.84579	74.21	22.9	53.95	32.69	61.96	58.3	7.39	2.53228	2.78737	74.21	22.9	58.52	33.26	63.79	59.53	6.95	2.52732	2.73332	74.15	22.92	41.34	21.03	57.48
452	63.4	56.77	44.13	51.26	45.84	13.27	2.52889	1.77305	63.28	26.77	60.4	41.39	47.88	46.53	5.88	2.56914	1.89785	63.36	26.74	55.07	42.36	45.86	44.32	4.56	2.63728	1.8714	63.38	26.73	56.8	41.09	47.18	45.77	6.38	2.57549	1.90276	63.29	26.76	61.17	43.17	50.31	47.2	5.69	2.59042	1.96797	63.4	26.72	51.31	39.41	45.99
453	57.21	63.24	48.83	58.8	52.61	16.41	2.62307	2.65639	57.28	29.14	83.53	57.08	68.97	64.92	14.61	2.84938	2.43938	57.28	29.13	69.46	49.04	61.36	55.18	11.09	2.81964	2.58724	57.28	29.13	75.42	53.35	64.18	58.14	12.73	2.87284	2.51843	57.68	28.94	87.12	56.65	67.97	62.48	12.68	2.80518	2.95086	57.3	29.13	69.91	48.66	62.22
454	75.31	22.85	2.4	53.76	42.27	14.18	1.72518	2.60038	74.86	22.61	60.24	35.22	63.17	53.32	7.83	2.52017	2.90768	75.46	22.43	38.25	18.62	55.41	43.75	7.51	2.09163	2.52231	75.27	22.49	52.18	31.25	57.93	47.66	8.64	2.25295	2.55266	74.76	22.64	65.14	33.65	64.14	51.83	7.82	2.46075	2.69654	75.41	22.45	40.6	16.2	55.74
455	72.14	27.23	5.95	48.52	43	13.78	2.34112	2.59419	72.42	23.34	42.48	22.44	51.57	47.19	6.14	2.45793	2.74396	72.4	23.35	50.03	28.45	53.61	48.8	7.49	2.50177	2.71168	72.41	23.35	51.31	33.3	53.75	49.42	8.99	2.62404	2.74701	70.84	23.86	90.74	43.02	78.82	78.51	9.16	2.40149	2.72132	72.4	23.35	41.63	21.11	51
456	82.78	16.54	0.26	26.75	21.91	7.28	1.96478	1.41547	82.99	20.27	36.36	15.2	31.99	27.75	4.91	2.09015	2.4711	83	20.26	47.72	29.12	37.18	33.98	6.02	2.15546	1.95202	82.89	20.29	60.65	42.86	43.13	40.14	7.08	2.50413	1.88167	76.39	22.02	122.95	48.67	135.45	136.86	8.73	2.54484	3.2205	82.86	20.3	39.64	15.91	34.13
457	86.27	22.69	2.46	36.5	34.37	9.49	2.47235	2.49877	86.43	19.43	57.83	32.97	46.9	45.76	5.08	2.35149	2.61848	86.57	19.4	40.26	20.16	38.81	37.25	4.22	2.53297	2.47823	86.57	19.4	41.92	22.98	39.58	38.65	4.22	2.51546	2.60246	86.1	19.51	44.61	23.58	42.12	39.72	4.25	2.55619	2.27098	86.63	19.39	30.97	8.48	36.66
458	68.34	33.65	15.17	36.54	35.13	9.26	2.14734	2.03407	68.47	24.53	50.72	29.08	42.67	42.14	4.72	2.45585	2.46593	68.5	24.52	41.58	19.93	38.33	37.14	3.81	2.44373	2.10721	68.57	24.49	51.79	30.1	42.9	40.33	5	2.50267	1.92962	68.48	24.52	53.87	34.39	44.92	44.27	4.54	2.22953	2.3493	68.51	24.51	41.74	23.43	38.82
459	69.8	46.1	30.4	60.21	60.56	15	2.53213	2.50667	69.82	24.05	58.57	36.57	62.66	63.35	7.38	2.61891	2.56581	69.63	24.11	56.42	39.8	58.23	59.53	7.63	2.66902	2.47563	69.93	24.01	62.13	44.37	63.08	63.32	9.18	2.71104	2.45315	69.32	24.22	67.31	41.7	63.17	62.43	7.88	2.59454	2.95968	69.92	24.01	52.74	35.44	61.11
460	68.44	43.32	25.31	63.18	56.15	16.25	2.26401	2.70185	68.66	24.47	50	31.21	62.89	56.48	4.4	2.42606	2.7543	68.75	24.44	50.96	36.81	62.45	57.16	4.6	2.37638	2.75818	68.75	24.43	55.01	37.13	63.39	56.89	6.16	2.40466	2.73858	68.18	24.64	63.34	40.43	62.74	57.64	5.67	2.48619	2.76623	68.77	24.43	45.88	27.83	61.66
461	101.7	11.99	0.84	32.94	29.91	6.49	1.36511	1.47246	101.7	16.52	29.46	6.77	33.64	30.12	2.75	1.8223	1.75496	101.65	16.53	30.61	7.28	33.31	29.74	3.05	1.45682	1.54888	101.66	16.52	38.81	16.03	33.79	29.64	3.61	1.87198	1.67164	101.38	16.57	54.78	16.63	46.37	46.3	3.08	2.18136	1.72296	101.68	16.52	23.6	3.48	30.05
462	73.96	27.28	4.57	46.29	40.07	10.03	1.98914	2.21601	74.4	22.58	38.57	16.32	46.96	41.41	5.12	2.01127	2.31304	74.09	22.67	40.06	18.92	46.91	41.48	5.76	2.09625	2.37099	74.28	22.61	47.61	31.25	50.32	45.76	7.02	2.20265	2.34321	74.02	22.69	51.02	27.67	48.6	44.92	6.65	2.31954	2.21693	74.31	22.61	34.6	13.82	46.7
463	75.21	27.59	7.19	53.38	54.48	9.63	2.34811	2.59717	75.18	21.84	65.93	36	64.56	0	6	2.85403	2.78775	75.15	21.85	38.5	19.72	52.24	0	3.97	2.38636	2.59403	75.21	21.84	46.78	26.24	54.02	0	4.73	2.43651	2.63608	75.37	21.79	52.93	32.77	54.96	0	5.45	2.4514	2.6185	75.21	21.83	34.14	14.08	50.57
464	80.47	54.52	26.97	54.71	54.13	10.68	2.32527	2.59203	82	20.48	54.95	33.97	53.28	53.86	4.58	2.40286	2.75285	81.87	20.52	54.87	32.04	54.39	55.68	6.37	2.35734	2.47167	82	20.48	56.24	37.26	54.48	55.2	4.07	2.44229	2.61171	81.93	20.5	57.42	37.24	55.56	55.58	5.03	2.44668	2.93227	81.94	20.5	52.21	28.15	53.44
465	70.76	43.19	28.36	39.37	36.94	11.59	2.40744	2.13165	70.85	23.34	59.79	37.62	46.31	44.75	5.2	2.49752	2.11604	70.98	23.29	52.17	34.48	42.01	41.73	5.25	2.69374	2.34713	70.95	23.3	66.98	45.39	48.28	48.82	6.35	2.78375	2.35717	69.47	23.8	88.26	43.55	63.05	63.07	5.84	2.74989	3.40567	70.93	23.31	61.4	38.99	45.47
466	71.63	36.1	18.05	46.46	43.47	12.56	2.59623	2.3676	71.66	23.42	49.43	32.4	48.68	46.51	5.65	2.68395	2.32787	71.72	23.41	47.73	29.7	49.01	45.79	6.13	2.69453	2.33343	71.56	23.46	54.27	36.59	49.44	45.62	7.95	2.6333	2.44604	71.29	23.55	52.62	29.96	50.55	50.61	6.32	2.55233	2.43061	71.71	23.41	45.07	27.74	47.89
467	71.5	51.64	37.39	51.93	49.86	13.52	2.71793	2.22616	71.32	23.55	58.42	40.97	53.54	51.95	5.1	2.71696	2.46984	71.53	23.48	62.2	42.01	53.96	52.07	6.15	2.83098	2.21056	71.42	23.52	65.2	49.37	52.93	51.84	6.6	2.80604	2.3878	71.41	23.52	69.05	46.23	59.13	55.9	5.53	2.9104	2.48118	71.55	23.48	56.34	41.8	53.06
468	70.44	38.36	18.21	50.56	52.06	10.18	2.41684	2.5789	70.73	23.73	54.28	32.74	53.68	55.05	7.05	2.56549	2.68907	70.58	23.79	51.43	35.85	53.61	54.12	6.13	2.54651	2.56739	70.7	23.75	52.59	34.16	53.9	54.15	6.87	2.50741	2.61132	70.69	23.75	64.76	39.48	58.13	58.78	8.77	2.70785	2.74328	70.66	23.76	46.13	27.16	52.25
469	69.01	43.22	23.24	58.63	55.09	13.67	2.70736	2.66443	68.68	24.41	68.97	42.07	65.42	62.73	7.1	2.879	2.84379	68.97	24.3	55	36	60.8	57.92	6.02	2.82548	2.70265	68.78	24.37	61.42	37.79	62.38	59.48	7.89	2.81872	2.59316	68.61	24.43	64.39	38.81	62.05	61.07	6.73	2.90141	3.09155	69.01	24.29	54.36	31.73	61.26
470	72.57								73.84	22.75	66.97	46.25	60.95	59.63	7.16	2.81588	2.21558	73.99	22.7	48.12	30.28	53.53	51.59	7.81	2.67296	2.13985	73.94	22.72	51.52	33.23	55.26	53.12	7.55	2.74671	2.56092	74.43	22.57	50.21	28.97	56.67	53.16	6.31	2.58066	2.28925	74.14	22.66	44.2	26.13	53.52
471	69.18	37.9	17.13	67.77	69.79	14.91	2.05285	2.62953	69.37	24.17	48.94	27.24	67.41	66.21	5.39	2.5629	2.90687	69.2	24.22	43.21	21	63.1	59.84	4.85	2.25025	2.6048	69.35	24.17	50.05	27.6	66.5	66.76	6.87	2.34612	2.65907	69.35	24.17	65.14	35.04	71.74	71.78	6.4	2.71553	3.32237	69.52	24.11	41.85	21.34	67
472	70.7	37.24	14.93	59.88	52.79	14.61	2.47398	2.52824	71.06	23.64	46.12	25.85	59.09	52.24	6.04	2.42369	2.5452	71.03	23.65	43.93	23.82	60.24	52.28	5.16	2.3362	2.39919	70.98	23.67	48.5	26.98	57.84	52.19	6.87	2.3439	2.55274	71.36	23.54	69.02	35.31	72.79	69.49	6.47	2.72167	2.51073	71.19	23.6	40.26	20.62	61.14
473	88.95	21.69	1.43	34.88	35.08	9.59	1.7356	1.63296	89.34	18.8	37.39	16.17	38.35	37.72	3.8	1.89597	1.63959	89.33	18.8	36.79	16.38	38.2	38.12	3.48	2.14161	1.65273	89.35	18.79	40.25	21.89	40.51	40.12	3.88	2.10452	1.73552	88.58	18.96	41.6	19.71	38.09	37.76	4.61	1.95134	1.50352	89.32	18.8	27.62	5.42	36.23
474	84.55	23.04	3.76	30.76	28.51	8.7	2.06198	2.19515	84.6	19.76	46.25	19.84	44.48	43.3	3.9	2.3625	2.31563	84.5	19.78	38.64	20.16	35.34	33.41	3.47	2.25105	2.22386	84.55	19.77	41.27	20.49	36.3	35.37	4.83	2.32081	2.18013	84.83	19.71	50.26	29.65	41.61	39.21	5.21	2.26385	2.03028	84.52	19.78	32.49	12.73	33.89
475	118.62								71.02	23.65	74.14	54.62	65.88	60.69	6.21	2.9323	2.74639	71.1	23.63	60.27	44.26	60.06	54.08	6.19	3.00646	2.79294	71.43	23.52	65.03	45.19	61.17	55.76	6.52	3.05048	2.63416	71	23.66	71.7	48.86	67.77	59.55	6.97	2.95232	2.84911	71.53	23.48	54.1	38.49	58.33
476	72.66	34.3	14.07	55.75	56.76	15.97	2.64664	2.52311	72.58	23.28	71.76	43.77	66.36	67.61	5.47	2.62299	2.63635	72.83	23.2	51.1	32.8	59.61	59.03	5.76	2.80615	2.50756	72.77	23.22	50.4	34.13	58.97	58.84	6.88	2.73119	2.52559	72.8	23.21	50.87	33.33	59.27	58.43	5.68	2.79503	2.64955	72.83	23.2	39.58	21.7	56.44
477	78.05	42.23	17.65	44.39	41.33	12.12	2.67758	2.37769	77.44	18.95	70.96	45.4	59.05	59.97	13.54	2.75289	2.52144	78	18.82	58.42	40.34	49.45	47.89	14.65	2.73805	2.31486	77.89	18.84	70.89	49.57	54.68	53.83	15.21	2.68512	2.42339	77.65	18.9	77.31	50.38	60.26	61.34	14.89	2.70863	2.73591	78.1	18.79	58.77	36.52	50.28
478	71.61	41.22	26.74	63.5	51.62	16.03	2.76483	2.40266	71.2	23.64	72.6	44.92	67.24	61.91	7.28	2.5896	3.47555	71.26	23.61	59.51	38.29	62.53	55.92	9.14	2.76577	2.48309	71.15	23.65	67.16	45.83	64.64	60.85	10.8	2.84532	2.78866	70.96	23.71	71.74	44.77	73.63	63.68	12.48	2.9329	2.57491	71.21	23.63	55.07	34.07	63.23
479	74.53	51.82	40.67	63.39	61.43	16.69	2.84909	2.65075	74.38	22.75	66.04	46.35	62.15	62.69	5.29	2.76524	2.74669	74.51	22.71	60.79	45.28	62.31	63.16	6.85	2.85731	2.61588	74.47	22.72	59.18	41.75	61.49	62.75	8.16	2.80125	2.61241	74.25	22.78	69.69	46.14	68.24	70.3	7.25	2.81541	2.56135	74.69	22.65	56.7	39.58	61.86
480	78.49	21.12	0.83	39.98	36.9	11.02	1.6113	1.99352	78.65	21.49	52.72	33.2	49.23	47.73	7.4	2.17237	2.00182	78.59	21.51	47.6	26.03	46.5	43.95	5.65	2.20946	1.99515	78.56	21.52	53.3	32.04	48.57	45.67	8.96	2.24886	2.0667	76.16	22.2	95.58	45.89	95.71	90.22	7.82	3.03128	3.574	78.64	21.5	39.75	17.21	44.7
481	76.68	38.83	20.15	51.94	49.6	14.04	2.3945	2.0154	76.79	21.09	56.68	38.44	55.47	51.59	10.53	2.49999	2.11471	76.85	21.08	53.81	35.62	55.17	51.54	9.86	2.51705	2.10397	76.61	21.14	72.21	47.65	62.55	59.95	14.01	2.40882	2.17872	73.28	22.1	121.37	65.06	113.7	110.39	19.56	2.12199	3.35938	76.73	21.11	62.01	38.92	58.14
482	83.92	22.66	3.3	42.22	37.04	11.97	1.7912	2.248	84.07	20.11	39.75	18.3	46.46	42.59	4.86	1.98005	2.27152	84.21	20.08	46.86	24.49	48.26	44.22	4.44	2.05702	2.27193	84.17	20.08	44.86	21.29	46.99	43.46	6.03	1.89237	2.32054	83.86	20.16	67.18	25.9	58.55	53.81	6.08	2.02053	2.28425	84.23	20.07	31.99	10.89	44.07
483	71.42	32.25	10.36	58.2	48.8	14.13	2.11942	2.57568	69.98	24.01	79.68	43.93	78.57	74	5	2.9382	2.90371	71.41	23.52	44.73	23.36	58.65	52.22	5.19	2.43518	2.53815	71.64	23.45	50.08	27.64	59.48	53.92	4.97	2.27346	2.57054	71.56	23.47	49.77	27.97	56.47	51.18	4.73	2.38562	2.50083	71.76	23.41	38.74	17.74	58.85
484	74.95	38.49	19.49	84.37	67.64	22.19	2.40897	2.63067	75.51	22.25	48.29	27.6	83.63	67.26	9.39	2.52373	2.63534	75.4	22.28	46.82	28.22	83.51	65.03	7.11	2.60347	2.57169	75.5	22.25	50.36	29.67	83.7	66.74	8.89	2.49385	2.61932	75.22	22.33	50.14	32.36	84.1	67.98	7.95	2.54108	2.66552	75.64	22.21	40.99	23.53	83.26
485	92.93	17.48	1.58	34.18	33.99	9.63	1.91981	2.50745	92.97	18.03	51.16	17.17	50.74	52.35	3.89	2.11671	2.56922	93.18	17.99	34.28	14.49	37	37.04	3.7	2.17502	2.43181	93.13	18	36.66	15.64	39	39.15	4.5	2.12225	2.57718	93.22	17.98	48.52	17.4	49.54	49.76	3.98	2.2491	2.97938	93.17	17.99	23.88	4.04	35.14
486	77.02	31.12	10.96	63.42	64.74	11.81	2.53076	3.16157	76.47	20.72	49.88	32.61	60.02	59.09	11.96	2.71047	3.16724	76.85	20.61	48.13	29.28	61.62	61.24	8.94	2.65656	3.13772	76.86	20.61	60.38	41.98	67.88	67.1	10.48	2.69824	3.12151	75.46	20.99	94.08	46.28	81.96	81.09	7.88	2.58434	3.2443	76.94	20.59	47.8	26.1	62.15
487	75.32	18.77	0.56	33.83	31.46	8.9	1.52517	2.3063	75.13	22.3	43.1	20.43	40.12	36.15	3.56	1.99105	2.33556	75.52	22.19	37.18	15.87	36.99	34.54	3.1	1.90784	2.34932	75.41	22.22	42.85	20.97	40.01	39.43	4.13	1.96199	2.31848	75.24	22.27	49.32	25	43.83	43.04	5.82	2.01153	2.38037	75.49	22.2	29.86	7.14	36.44
488	80.43	55.64	46.98	48.32	48.13	13.64	2.54779	2.10571	80.63	20.83	59.79	47.04	50.42	49.22	5.03	2.39058	2.48511	80.4	20.89	58	44.54	47.55	46.62	6.33	2.46204	2.10243	80.16	20.96	58.36	45.43	47.59	46.55	6.67	2.26839	2.39205	80.06	20.98	62.25	47.13	50.85	50.1	7.68	2.55471	2.0976	80.52	20.86	56.82	46.2	48.9
489	75.01	41.86	25.42	51.9	47.42	11.09	2.65065	2.06058	74.2	22.63	85.66	52.4	64.03	58.23	4.86	2.80459	2.75431	75.09	22.37	49.17	34.25	49.78	45.5	5.66	2.56685	2.11893	75.28	22.31	54.88	40.79	52.6	49.58	6.15	2.7076	2.04727	74.81	22.45	56.06	37.29	53.74	49.84	6.17	2.5574	2.14195	75.23	22.32	44.41	27.46	50.07
490	69.16	34.38	13.72	37.48	35.7	10.61	2.44852	1.98345	68.44	24.54	92.2	62.44	72.72	72.69	6.6	2.85289	2.7551	69.04	24.33	43.85	23.72	40.18	38.95	4.54	2.46058	2.06558	69.13	24.3	48.94	29.3	41.49	40.36	5.08	2.47227	2.17647	69.07	24.32	49.18	33.9	43.03	40.63	5.69	2.48307	2.06085	69.09	24.31	36.64	17.2	37.66
491									76.39	21.74	62.91	38.82	43.06	43.12	3.48	2.24704	1.98623	76.43	21.73	44.37	25.7	34.13	32.93	3.09	2.25636	1.70689	76.38	21.74	53.15	30.75	38.24	37.53	3.79	2.4239	1.58636	76.2	21.79	54.75	27.37	42.43	42.29	3.48	2.55155	2.68619	76.42	21.73	43.14	14.53	33.58
492	77.2	33.41	13.42	64.53	61.25	17.43	2.24731	2.98648	77.16	21.77	45.51	22.57	60.16	59.1	5.52	2.31342	2.863	77.12	21.78	40.69	18.89	59.84	59.17	6.23	2.32531	2.79634	77.06	21.8	47.01	24.77	61.33	61.91	7.53	2.34139	2.97376	76.98	21.82	51.55	27.8	63.17	62.45	6.3	2.35409	2.93301	77.3	21.73	36.62	15.12	61.16
493	72.73	36.02	16.67	60.69	59.69	14.91	2.20382	2.76242	73.18	22.85	56.37	38.46	62.1	60.52	5.77	2.39132	2.39799	72.97	22.92	49.51	29.84	60.98	59.78	5.96	2.4506	2.50702	72.97	22.92	48.69	29.97	61.02	58.92	6.29	2.36511	2.66123	72.84	22.96	49.86	30.48	60.57	59.63	5.1	2.36538	2.74928	73	22.91	41.71	21.12	61.11
494	68.72	52.91	40.92	52.75	51.84	16.3	2.76497	2.63621	67.94	24.67	90.89	59.17	74.85	74.84	5.62	2.77147	2.78793	68.79	24.36	60.29	42.62	54.68	54.14	5.67	2.7246	2.6553	68.7	24.4	57.8	40.4	53.69	53.17	5.41	2.70443	2.65332	68.58	24.44	65.48	45.64	58.05	57.8	6.55	2.86839	2.75022	68.78	24.37	55.5	41.61	53.68
495	90.01	22.01	2.34	46.77	41.65	14.27	1.88207	2.09503	90.13	18.64	46.19	26.89	50.06	44.44	5.57	2.12733	2.08461	90.45	18.57	35.69	14.5	47.52	42.77	4.8	2.01515	2.23424	90.4	18.58	42.66	21.29	49.21	44.28	4.45	2.12208	2.1574	90.11	18.64	57.86	18.63	61.9	54.25	6.2	2.29334	2.198	90.49	18.56	28.98	8.5	46.1
496	74.48	50.31	35.31	74.83	73.8	18.52	2.63195	2.84384	74.18	22.62	64.34	43.6	70.93	69.64	8.85	2.72629	2.66784	74.31	22.58	55.88	42.3	70.4	69.97	8.95	2.61859	2.75094	74.37	22.56	63.53	45.33	71.67	70.01	9.32	2.6694	2.6164	73.77	22.75	66.4	45.45	73.99	72.42	8.51	2.63712	2.82256	74.36	22.57	56.17	38.4	69.78
497	83.84	28.24	7.42	53.78	43.33	14.79	2.27804	2.45177	84.09	20.01	46.88	25.04	58.22	49.89	7.1	2.32249	2.56411	84.12	20	46.84	23.84	57.85	49.18	7.68	2.5524	2.59008	84.1	20.01	51.89	32.93	58.57	49.26	10.09	2.54745	2.44996	82.02	20.52	63.34	34.84	65.64	58.52	8.77	2.36201	2.46749	84.05	20.02	40.22	19.46	55.04
498	73	33.41	13.18	68.83	72.83	16.68	2.42851	3.05563	72.85	23.02	65.91	36.22	73.52	76.62	9.17	2.56548	3.53587	73	22.98	51.4	31.29	67.68	70.79	8.32	2.4951	3.08884	72.88	23.01	58.35	37.61	72.12	74.34	8.85	2.538	3.10639	72.53	23.12	83.19	44.61	88.08	94.71	9.05	2.62369	3.18139	73.06	22.96	53.68	30.1	70.21
499									70.4	24.09	39.51	18.55	52.48	45.74	6.64	2.20704	2.41328	70.17	24.17	46.31	22.74	52.35	46.01	6.87	2.11657	2.51352	70.39	24.1	47.96	26.91	53.83	47.39	7.53	2.14401	2.35929	69.62	24.36	66.25	32.9	62.8	60.78	8.64	2.31861	2.9377	70.39	24.1	36.07	14.39	51.22
500	65.79	44.7	34.2	65.78	56.02	12.36	2.55411	2.64693	65.12	25.69	69.54	46.15	58.72	55.73	7.5	2.5679	2.91571	65.7	25.46	56.01	38.85	56.11	54.87	8.51	2.6084	2.67457	65.34	25.6	69.28	49.32	59.15	58.74	7.07	2.68489	2.60457	65.08	25.7	74.96	48.1	68.59	64.9	8.5	2.91765	2.9406	65.73	25.45	64.51	44.86	61.62
501	88.84	23.32	2.15	42	38.43	10.86	2.23073	2.48527	88.42	19.02	52.44	30.63	47.9	45.91	6	2.29106	2.4979	89.07	18.89	38.46	16.7	43.43	42.51	6.44	2.39924	2.4247	88.76	18.95	44.64	24.54	43.12	41.11	5.93	2.5443	2.29283	88.64	18.98	47.55	23.79	45.86	43.06	4.45	2.36545	2.29303	88.86	18.93	33.79	10.5	40.9
502	82.52	46.25	21.85	124.17	102.24	18.48	2.75183	2.83323	82.31	20.33	74.72	42.98	124.2	100.91	15.52	2.66731	2.8662	82.73	20.23	54.43	33.52	122.45	98.63	15.65	2.7286	2.7293	82.74	20.22	74.78	40.16	125.61	105.38	16.42	2.81271	2.80598	80.53	20.78	109.86	46.84	142.69	132.81	12.53	2.50157	3.0649	82.74	20.22	63.8	30.73	121.37
503	80.72	30.25	10	51.43	52.36	12.38	2.11146	2.5858	80.59	20.75	44.66	26.2	54.26	54.67	9.38	2.29927	2.632	80.65	20.73	45.38	25.26	55.24	56.42	7.86	2.3149	2.66537	80.61	20.74	52.46	34.39	55.55	55.45	9.02	2.43996	2.9339	80.25	20.83	71.91	40.15	68.89	71.77	8.44	2.56072	2.75689	80.81	20.69	44.75	23.6	55.1
504	69.19	44.38	25.3	65.45	49.64	14.95	2.01026	2.66437	69.74	23.97	51.91	32.12	59.77	53.65	5.22	2.26281	2.70974	69.96	23.89	52.11	34.53	60.81	54.05	5.22	2.08718	2.68961	69.73	23.97	53.96	40.13	59.19	52.01	6.12	2.18898	2.67558	69.44	24.07	57.57	40.77	58.66	50.49	6.4	2.1756	2.72441	69.85	23.93	45.92	28.76	59.08
505	90.26	29.15	9.35	45.58	40.38	11.92	2.18298	1.95337	90.7	18.52	39.55	21.23	44.39	40.65	4.06	2.07365	2.02461	90.62	18.54	37.78	18.51	43.27	39.71	4.17	2.0443	1.95017	90.66	18.53	38.47	18.02	44.21	40.29	5.64	1.92454	1.97299	90.6	18.54	41.8	22.19	45.53	41.89	4.37	2.28074	2.05614	90.68	18.52	29.71	9.93	42.34
506	64.45	49.07	38.36	48.43	47.46	13.91	2.62518	1.80781	64.81	25.82	83.64	55.73	62.71	64.23	6.2	2.72602	2.52026	64.38	25.99	65.86	43.64	53.47	52.08	5.31	2.78196	1.85854	64.55	25.92	66.89	47.08	53.72	54.06	6.4	2.67563	1.79379	64.24	26.05	71.81	49.38	57.06	54.65	6.37	2.61574	2.25285	64.58	25.91	54.06	39.08	50.62
507	74.09	33.93	14.16	67.46	65.46	12.21	2.13418	2.59167	74.62	22.51	62.79	41.75	73.77	69.28	5.73	2.38055	2.691	74.61	22.51	43.59	22.05	64.45	59.89	4.68	2.23223	2.34284	75.04	22.38	50.26	29.22	69.18	65.93	6.17	2.34897	2.60058	75.01	22.39	51.8	29.61	68.77	66.58	4.77	2.54005	2.39329	75.11	22.36	38.69	17.99	67.54
508	89.7	20.17	0.94	36.69	35.87	10.12	2.01326	2.54967	89.81	18.67	53.96	17.06	46.36	44.02	3.08	2.23987	2.38164	89.78	18.67	36.68	15.52	38.69	37.88	4.53	1.99939	2.45963	89.69	18.69	39.19	19.74	38.66	37.5	4.49	2.11438	2.51749	89.24	18.78	56.81	22.15	52.82	43.63	5.37	2.14928	2.60022	89.8	18.67	26.68	4.28	35.88
509	67.11	47.98	31.75	58.36	57.42	12.15	2.76909	2.98735	66.85	24.81	58.43	40.07	56.69	54.05	5.67	2.63111	3.32362	66.87	24.8	54.81	35.04	57.22	54.85	5.85	2.57002	2.73365	67.04	24.74	57.14	40	56.85	57.03	7.94	2.71079	2.91459	65.98	25.14	82.48	42.65	65.4	65.83	5.86	2.76132	3.07235	67.09	24.72	53.21	35.81	57.74
510	68.37	83.36	59.69	71.01	70.45	16.89	3.21007	2.5008	66.98	25.06	87.19	53.91	74.99	71.3	6.6	2.79285	3.06571	67.54	24.85	84.8	64.71	71.43	70.2	7	3.20698	2.77683	67.73	24.78	89.85	60.53	71.26	70.35	8.03	3.18683	2.51811	67.26	24.95	90	62.14	70.97	72.1	7.18	3.10282	3.09046	67.74	24.77	84.1	64.36	67.74
511	63.7	32.92	10.6	62.26	56.96	13.77	2.2058	2.32362	63.92	26.2	54.23	30.28	64.07	60.82	7.92	2.42636	2.42457	63.96	26.18	46.4	26.22	62.14	60.36	6.38	2.45491	2.42282	63.82	26.24	54.19	34.88	61.71	58.41	8.06	2.6313	2.49199	64.16	26.1	67.13	39.19	71.24	68.47	6.56	2.55152	2.6656	63.9	26.21	44.52	24.39	61.42
512	74.04	38.88	18.29	51.99	53.05	12.1	2.253	2.18574	74.37	22.57	55.04	37.5	51.09	53.01	5.49	2.40949	2.2188	73.96	22.69	56.74	36.25	53.26	54.45	4.79	2.43721	2.23591	74.1	22.65	58.76	37.35	53.36	54.36	6.91	2.49217	2.21733	73.27	22.91	65.96	37.35	61.92	62.04	6.58	2.48289	2.92063	74.04	22.67	48.13	28.05	51
513	83.71	34.52	15.91	53.27	52.12	13.69	2.45818	2.9129	83.77	20.05	48.33	28.84	54.31	53.97	5.47	2.58872	2.91126	83.99	20	44.3	26.77	55.33	54.87	6.16	2.51461	2.90084	83.76	20.05	47.79	27.3	54.7	53.93	4.34	2.53362	2.59295	83.55	20.11	58.74	29.34	61.75	61.99	6.18	2.60278	2.90778	84.03	19.99	39.26	19.63	55.3
514	90.65	29.75	9.81	40.45	39.28	9.53	2.39387	1.47553	90	18.67	54.33	33.44	47.78	46.27	4	2.70468	2.46474	90.74	18.51	40.23	19.95	42.89	42.23	3.27	2.36256	1.81677	90.54	18.55	43.83	21.63	45.46	46.03	4.53	2.49834	1.54654	90.39	18.58	43.62	24.87	45.35	44.86	3.87	2.49974	2.17493	90.67	18.53	34.42	15.83	41.86
515	71.55	35	14.5	53.92	45.36	13.04	2.47126	2.43299	71.53	23.49	52.76	30.1	54.7	48.82	4.84	2.3676	2.36818	71.5	23.5	49.1	31.82	51.33	48.95	6.72	2.46895	2.38369	71.45	23.51	53.74	34.63	53.4	51.36	6.46	2.63448	2.46045	71.37	23.54	59.57	36.46	57.48	53.05	5.56	2.66407	2.52824	71.68	23.43	42.41	22.57	51.32
516	78.23	23.42	3.77	51.01	54.4	12.83	1.86052	2.85842	77.77	21.6	57.73	29.61	57.29	58.75	5.03	2.01532	2.76735	78.09	21.51	40.63	21.24	49.89	51.94	4.47	1.96956	2.74173	78.17	21.49	53	36.34	55.28	57.52	7.34	2.27946	2.80491	78.46	21.41	55.07	34.25	56.82	59.78	5.53	2.58386	2.83667	78.18	21.48	33.98	13.41	49.09
517	92.53	11.66	0	27.1	29.07	7.33	1.01828	1.93293	92.36	18.19	37.58	13.4	32.78	34.33	3.13	1.6894	2.14414	92.14	18.23	38.05	9.27	37.75	38.96	2.7	1.68574	2.01883	92.45	18.17	35.48	14.46	33.05	34.47	3.68	1.66801	1.86923	92.37	18.19	51.42	11.75	41.77	43.53	3.28	1.80902	1.97206	92.48	18.16	19.74	2.16	27.93
518	71.42	45.1	29.89	40.35	0	6.29	2.28841	2.35263	71.18	20.66	69.83	52.56	51.78	0	9.88	2.54933	2.21532	71.3	20.62	59.5	40.74	47.11	0	10.25	2.38369	2.34494	71.07	20.69	70	47.37	50.55	0	8.56	2.49988	2.1628	70.67	20.81	60.91	34.25	46.11	0	7.4	2.32447	2.14987	70.9	20.74	58.38	42.31	44.9
519	79.7	53.94	32.61	80.55	80.75	19.45	2.84906	3.24949	79.42	21.31	73.14	46.58	79.32	77.56	6.51	2.7629	2.99526	79.87	21.18	59.63	40.34	76.31	74.84	7.23	2.76529	3.12706	80.02	21.14	58.71	37.61	76.78	75.35	8.63	2.82002	3.11734	79.94	21.17	71.75	39.82	82.08	77.46	7.41	2.67012	3.10297	80.15	21.11	54.56	33.66	78.15
520	75.38	37.66	17.96	68.16	66.42	18.42	2.55238	3.08682	75.44	15.61	75.88	51.93	75.46	70.21	18.54	2.95714	3.18387	75.16	15.67	67.63	47.31	72.79	66.72	15.79	2.76252	2.99019	75.11	15.68	80.77	52.58	77.26	73.32	22.09	2.74045	3.09441	74.37	15.84	84.51	54.63	82.11	77.69	17.13	3.0376	3.16381	75.45	15.61	68.41	43.8	74.01
521	74.94	25.62	5.58	55.49	56.78	13.47	1.98722	2.81291	75.34	22.23	50.6	22.33	58.32	60.54	7.21	2.43278	2.7074	75.35	22.22	43.76	21.84	54.91	55.53	6.26	2.24979	2.87356	75.4	22.21	51.1	32.04	58.8	59.73	9.83	2.31773	2.76594	73.05	22.92	71.7	32.12	71.3	79.47	7.86	2.88613	3.42422	75.4	22.21	39.19	19.24	56.18
522	66.56	54.01	39.39	68.98	64.23	17.6	2.87206	2.47943	66.65	25.4	64.8	44.19	68.2	63.37	8.8	2.8726	2.36523	66.71	25.38	65.01	45.15	69.27	64.42	8.64	2.94185	2.35801	66.6	25.42	73.26	49.41	72.01	67.71	11.35	3.0612	2.40499	65.97	25.67	80.94	50.54	77.85	74.24	9.57	2.44275	3.00889	66.78	25.35	63.17	45.6	70.95
523	63.84	63.06	40.22	50.71	48.91	13.26	2.68052	2.31355	63.73	26.47	66.18	41.52	53.04	51.14	5.75	2.6721	2.64515	63.79	26.44	74.83	51.33	55.85	53.82	5.16	2.71209	2.68873	63.8	26.44	70.1	43.75	53.03	52.16	4.96	2.61794	2.2739	63.16	26.71	76.62	45.07	64.36	64.03	5.17	2.62124	3.29598	63.81	26.43	64.83	41.35	51.01
524	107.07	7.51	0	22.94	19.89	4.98	0.507856	0.780317	107.22	15.58	29.89	6.82	26.47	26.93	2.99	1.6852	1.72892	107.16	15.59	33.88	12.11	28.38	27.9	2.7	1.6583	1.69302	106.97	15.62	36.98	15.78	30.72	31.46	4.52	1.82698	1.73504	105.72	15.8	50.81	18.47	67.61	62.2	3.5	2.0013	2.4996	107.07	15.6	25.52	4.83	25.53
525	69.41	28.39	6.36	66.16	68.13	12.73	2.08037	2.63342	69.85	24.05	44.87	25	61.35	55.61	7.17	2.37096	2.59563	69.2	24.27	48.77	24.83	56.78	51.62	4.95	2.31574	2.65144	69.41	24.2	49.6	29.73	58.32	53.73	7.62	2.43959	2.7066	68.66	24.46	66.27	37.14	65.38	62.92	7.28	2.43072	2.78579	69.49	24.17	38.92	18.09	57.22
526	82.12	30.69	10.31	52.94	52.29	12.97	2.34577	2.42865	81.89	20.47	54.89	24.16	62.87	61.63	6.38	2.47478	2.38545	82.09	20.42	44.27	26.15	53.49	51.34	5.72	2.41772	2.24519	81.72	20.51	58.22	26.51	54.99	50.54	5.37	2.41554	2.28233	82.28	20.37	69.87	36	63.25	56.85	8.63	2.60311	2.62988	82.03	20.43	41.65	18.47	52.49
527	83.46	23.28	3.8	45.57	47.07	12.77	2.17322	3.09351	83.56	20.1	52.98	19.83	53.3	46.82	3.62	2.13392	3.1126	83.63	20.09	43.38	21.47	51.12	49.09	5.5	2.2854	3.13802	83.78	20.05	40.8	22.51	49.54	49.33	4.24	2.32203	3.1049	83.58	20.1	44.94	20.45	50.42	50.66	5.52	2.27839	3.11467	83.64	20.08	30.66	10.64	47.08
528	86.62	19.71	1.46	38.44	39.27	12.48	2.18287	2.16215	86.49	19.42	50.05	18.1	47.84	49.55	3.75	2.31063	2.18164	86.72	19.37	37.95	16.76	40.24	40.18	5.01	2.31088	2.06202	86.89	19.33	40.97	21.2	42.7	43.19	4.61	2.21426	2.1085	85.97	19.54	50.54	22.26	49.49	50.85	4.33	2.4064	2.17921	86.85	19.34	27.99	5.41	40.15
529	79.83	36.55	16.4	58.67	59.36	16.48	2.5914	2.91922	79.75	21.06	52.87	31.21	60.41	60.97	6.76	2.53745	2.87969	80.15	20.96	45.26	25.43	59.66	59.36	6.88	2.66827	2.89711	79.72	21.07	51.37	32.25	60.6	60.79	8.92	2.7059	3.10693	80.17	20.95	58.92	31.83	65.05	65.94	6.74	2.62852	2.8077	79.92	21.02	42.53	23.36	58.17
530	63.3	67.7	61	60.65	58.63	13.09	2.39841	2.77066	63.19	26.58	78.66	59.56	63.22	61.13	7.38	2.4866	2.64987	63.44	26.48	72.71	55.09	62.89	60.07	6.5	2.46648	3.21607	63.44	26.48	75.24	51.97	63.02	61.69	5.49	2.50319	2.82178	63.51	26.45	71.17	57.14	62.54	60.76	5.8	2.5494	2.85268	63.31	26.53	66.26	54.93	59.21
531									65.82	25.52	66.54	45.42	59.61	62.74	4.91	2.463	2.82641	66.07	25.42	51.02	29.33	56.4	60.14	3.96	2.51713	2.8675	66	25.45	52.46	30.54	56.68	60.23	5.25	2.54099	2.85151	66.01	25.45	56.51	34.97	57.97	60.6	6.67	2.58353	2.86603	65.99	25.45	43.73	24.58	55.74
532	78.05	33.81	4.88	46.56	45.68	10.28	2.51101	2.51008	78.22	21.43	39.83	17.66	46.92	46.47	5.08	2.48606	2.75791	78.19	21.43	50.4	25.31	50.66	50.4	5.02	2.2513	2.56964	78.08	21.46	44.63	23.93	48.77	48.68	5.84	2.38571	2.53803	77.85	21.53	52.56	27.02	50.31	51.18	5.5	2.33628	2.63307	78.28	21.41	35.47	11.34	47.73
533	66.78	39.07	8.44	83.12	66.5	17.23	2.54033	2.3517	67.63	24.98	49.94	24.32	73.32	56.88	6.18	2.29677	2.2905	67.8	24.92	40.9	20.32	76.96	59.1	6.06	2.20085	2.24588	67.82	24.91	51.53	30.42	79.8	65.52	7.64	2.4087	2.22141	67.9	24.88	60.3	29.6	83.62	71.31	7.65	2.38021	2.24279	67.99	24.85	38.73	15.63	79.31
534	76.05	24.65	3.53	42.61	35.5	11.72	2.09819	2.22165	75.78	18.95	62.27	40.48	52.24	48.45	13.47	2.71153	2.536	75.88	18.92	53.63	34.38	48.82	45.88	13.28	2.51196	1.91871	75.52	19.01	66.86	47.17	52.67	49.16	12.26	2.70925	2.03918	74.98	19.15	73.35	49.56	58.71	53.38	15.45	2.35093	2.92382	75.88	18.92	51.76	30.55	46.27
535	70.36	63.61	48.91	68.47	65.27	16.77	2.85658	2.67183	70.25	23.9	76.98	53.64	74.51	71.99	8.66	2.88077	3.12153	70.4	23.84	72.7	54.84	68.93	64.62	7.77	2.9661	2.69328	70.45	23.83	69.99	50.88	66.62	61.73	10.72	2.78916	2.58502	69.92	24.01	77.47	53.38	70.87	66.04	10.44	2.84305	2.56813	70.41	23.84	66.2	48.31	66.59
536	63.35	44.9	28.85	61.95	55.31	12.17	2.67001	2.58673	63.45	24.92	110.27	66.5	89.76	88.15	18.55	2.73687	3.0787	63.19	25.02	59.63	39.75	50.33	50.09	8.83	2.53583	2.27999	63.01	25.09	82.52	52.67	62.25	61.69	12.54	2.68083	2.66577	63.67	24.84	88.93	53.95	71.95	67.12	9	2.555	2.93394	63.02	25.09	62.02	42.24	51.36
537	71.85	38.66	19.76	61.1	47.48	17.33	2.36046	2.53898	72.12	23.01	52.94	34.26	62.63	52.06	11.76	2.48994	2.60403	72.35	22.94	55.24	35.84	66.4	56.51	10.89	2.58668	2.5932	71.99	23.05	67.67	44.6	67.93	57.96	15.41	2.81757	2.52364	70.76	23.45	108.33	52.01	100.87	93.54	12.93	2.28827	3.47867	72.13	23.01	60.68	34.54	66.74
538	68.12	41.52	27.23	60.28	48.72	15.06	2.60545	2.51191	67.5	25.03	85.02	50.14	68.86	63.34	6.1	2.77922	3.23588	68.22	24.76	58.82	39.16	63.24	57.1	7.29	2.68014	3.05877	68.31	24.73	61.28	40.91	63.88	57.73	6.68	2.7019	2.633	67.84	24.9	56.64	38.48	58.13	52.85	7.51	2.59232	2.94483	68.29	24.74	52.36	33.86	61.52
539	77.21	55.41	38.29	47.27	46.78	12.13	2.82128	2.55635	77.2	21.69	62.87	40.9	49.27	48.98	5.01	2.57236	2.7019	77.49	21.61	59.97	43.64	49.41	49.26	5.61	2.7918	2.69085	77.26	21.68	70.89	49.14	53.56	53.67	5.4	2.83921	2.60023	76.43	21.91	75.55	46.58	64.78	59.64	6.47	2.77006	3.2011	77.19	21.7	58.44	37.82	47.99
540	63.17	61.02	39.93	95.94	89.24	19	2.89231	3.55436	62.55	26.85	82.39	51.43	86.46	85.75	10.25	2.66745	3.4094	62.87	26.71	62.42	37.35	84.88	78.74	9.21	2.74127	3.55035	62.96	26.67	64.81	44.19	89.26	84.06	9.96	2.66578	3.46636	62.85	26.72	77.75	41.74	88.06	86.33	8.76	2.5325	3.63981	63.07	26.62	62.74	37.32	90.43
541	81.77	36.74	18.35	43.64	43.14	11.76	2.41313	2.54285	81.43	20.13	68.87	48.21	55.68	56.16	8.03	2.66193	2.63117	81.75	20.05	50.52	34.79	47.61	46.63	6.1	2.54537	2.5039	82.03	19.99	65.82	41.6	52.64	53.25	9.78	2.53643	2.39641	79.88	20.52	76.85	46.43	68.45	69.27	8.65	2.36116	2.79028	81.92	20.01	53.71	32.39	47.93
542	68.55	38.49	17.18	71.16	64.47	17.21	2.2757	2.82354	68.57	22.48	69.5	38.4	78.39	68.58	17.6	2.52507	2.90208	67.72	22.77	64.44	43.28	67.92	62.73	12.23	2.51339	2.81858	68.65	22.45	66.66	46.62	73.35	63.71	17.47	2.57714	2.9274	67.12	22.97	118.94	57.62	99.8	104.81	15.2	2.53533	3.54363	68.68	22.44	55.35	34.63	72.4
543	77.08	46.03	23.9	58.86	52.22	17.38	2.4727	2.72695	76.88	21.85	50.72	29.62	58.04	52.13	6.26	2.2798	2.9697	77.09	21.79	55.54	32.48	60.2	53	6.56	2.57231	2.80311	77.05	21.8	55.21	34.66	57.72	51.54	7.79	2.64861	2.72874	77.11	21.78	57.62	38.27	58.9	52.84	7.39	2.54605	2.70147	77.14	21.78	47.59	27.05	56.33
544	79.4	30.54	10.37	46.56	46.83	12.57	2.17511	2.82249	78.4	21.36	64.52	33.83	65.14	64.33	5.93	2.50009	2.92916	78.97	21.21	49.61	28.01	50.49	48.6	4.53	2.40577	2.74949	79.51	21.07	57.28	32.92	53.43	50.43	7.88	2.341	2.8269	77.49	21.61	71.53	36.97	84.64	62.81	6.64	2.43908	2.82346	79.44	21.08	43.66	18.94	49.05
545	69.79	35.42	16.72	50.81	49.18	12.69	2.34351	2.88883	69.04	24.33	85.3	50.2	76.11	75.73	6.1	2.92135	3.06081	70.16	23.94	47.22	26.97	51.96	50.56	6.49	2.32932	2.87188	70.03	23.99	51.79	31.41	55.12	53.57	5.59	2.63527	2.91255	69.73	24.09	52.92	30.99	56.01	53.26	5.82	2.59893	3.07483	69.87	24.04	51.05	22.36	53.6
546	71.82	37.65	20.37	42.71	44.94	11.78	2.1116	2.68745	71.5	20.55	74.38	53.91	59.17	63.15	14.44	2.71862	2.98087	71.82	20.46	64.28	43.25	53.1	54.64	14.06	2.51521	2.81858	71.54	20.54	68.57	47.66	55.64	57.97	13.88	2.64913	2.80489	70.22	20.93	117.16	66.09	102.31	112.27	12.89	2.78139	3.42425	71.77	20.48	62.82	46.69	52.5
547	85.52	28.95	9.7	54.44	47.79	14.47	2.53049	2.59341	84.85	19.82	60.04	24.37	67.52	61.94	5.59	2.653	2.65607	85.81	19.59	59.11	22.11	67.03	66.69	6.61	2.60539	2.59062	85.54	19.65	49.7	28.72	59.15	57	7.39	2.73856	2.7753	85.42	19.68	55.85	30.55	63.03	62.61	7.1	2.61332	3.10172	85.73	19.61	38	18.59	56.58
548	64.93	50.18	33.87	55.18	56.7	15.67	2.59088	2.66805	64.84	25.93	63.71	42.69	56.53	58.69	5.2	2.73741	2.79498	64.96	25.88	61.42	40.91	56.83	59.07	6.66	2.60243	2.69791	64.92	25.9	62.28	39.94	55.83	55.49	6.94	2.6633	2.62112	64.9	25.9	67.63	48.06	57.91	58.09	5.98	2.67167	2.53203	65	25.87	56.77	40.28	56.12
549	75.96	34.07	14.5	93.84	78.64	18.23	2.20491	2.80998	76.72	21.86	53.95	28.86	87.07	71.55	11.86	2.45957	2.83961	76.53	21.91	50.31	27.71	87.06	69	10.74	2.3818	2.76642	76.58	21.9	52.8	30.77	86.15	71.52	12.56	2.30677	2.75881	75.21	22.3	65.32	40.23	80.84	75.07	15.71	2.54007	2.70938	77.24	21.71	46.88	25.97	90.64
550	76.73	58.96	27.57	92.88	86.37	19.05	2.68898	3.0103	77.1	21.82	73.35	37.91	90.4	87.54	8	2.66777	2.98386	76.88	21.88	61.44	31.96	87.19	83.88	7.28	2.71729	3.00811	76.65	21.95	72.8	39.5	95.77	90.71	9.31	2.78097	3.01926	76.51	21.99	65.07	39.01	93.07	91.39	10.13	2.7066	2.96274	76.82	21.9	59.03	33.51	92.06
551	75.57	27.73	7.22	61.63	57.79	16.51	2.03072	2.473	75.28	21.82	63.09	36.54	64.37	58	10.28	2.52924	2.54304	75.5	21.75	49.27	28.16	58.2	54.13	9.21	2.32566	2.5038	75.44	21.77	65.12	40.15	64.48	60.75	12.63	2.4535	2.47634	73.6	22.32	111.64	56.08	101.02	99.89	12.52	2.62725	3.43225	75.62	21.72	61.07	32.79	61.87
552	74.58	30.81	7.98	40.15	40.85	9.76	1.76834	2.10609	74.51	17.48	71.23	49.46	56.44	57.08	12.26	2.40012	2.47714	74.39	17.51	66.85	45.74	53.74	54.64	13.46	2.47656	2.69469	74.5	17.48	76.71	51.14	56.73	56.84	14.18	2.46265	2.10626	74.05	17.59	73.46	53.08	54.75	53.93	13.96	2.78519	2.73657	74.62	17.46	68.91	46.14	53.4
553	70.26	47.76	33.51	51.71	51.79	14.72	2.58442	2.46485	69.77	22.78	87.57	47.44	72.9	80.73	12	2.48695	2.64546	70.28	22.62	58	37.83	52.31	52.77	11.03	2.59133	2.4764	70.32	22.61	73.1	49.85	60.45	62.4	16.19	2.81489	2.4488	69.17	22.98	102.56	58.88	82.23	84.52	15.36	2.69166	3.20673	70.38	22.59	64.83	44.67	56.92
554	81.67	25.4	6.7	35.54	35.07	9.84	1.91803	2.62952	81.92	20.5	43.16	20.23	42.23	43.22	4.34	2.09318	2.56207	81.6	20.58	42.21	21.13	36.43	36.71	5.27	2.12564	2.72269	81.82	20.53	44.89	23.67	37.82	37.2	4.58	2.19056	2.60734	80.77	20.79	53.67	29.96	45.88	46.61	5.56	2.43024	2.71159	82.01	20.48	32.05	10.67	36.48
555	57.21	54.41	41.05	58.98	57.61	8.41	2.65209	2.7372	57.03	29.42	89.1	63.19	70.68	70.88	7.96	2.79478	2.68881	57.23	29.31	60.72	43.44	59.46	55.03	7.42	2.66973	2.79182	57.42	29.22	63.11	43.27	62.25	58.42	7.69	2.65456	2.84744	57.11	29.38	67.29	46.08	62.94	59.12	7.03	2.58231	2.92575	57.34	29.26	56.08	40.57	59.23
556	64.29	31.87	10.86	38.43	31.69	8.24	2.35461	2.05026	64.28	26.13	45.02	25.86	42.41	35.61	5.11	2.42068	2.10981	64.31	26.11	47.14	28.28	43.55	37.82	4.97	2.58785	2.08636	64.29	26.12	49.56	28.38	44.14	38.57	5.4	2.33969	2.10588	64.23	26.15	51.13	30	44.88	38.75	3.85	2.47635	2.31465	64.28	26.12	36.14	16.84	39.8
557	68.69	40.12	21.54	54.43	52.84	12.54	2.71245	2.68424	68.88	24.39	73.39	38.08	67.6	67.56	6.37	2.92257	2.78536	68.85	24.4	50.75	34.38	55.34	53.67	5.89	2.80061	2.66686	68.92	24.37	57.09	37.82	57.63	56.35	5.91	2.91752	2.68013	68.89	24.38	68.67	37.32	66.21	64.82	5.28	2.8414	2.81336	68.89	24.38	45.72	30.28	54.43
558	61.47	35.99	13.27	36.7	33.92	9.29	2.09726	2.43046	61.28	23.45	94.11	60.42	72.55	73.48	12.68	2.67627	3.34699	61.57	23.34	68.12	45.67	50.79	49.93	13.09	2.80638	2.65841	61.35	23.42	80.48	54.17	56.7	56.52	13.14	2.82332	2.42272	62.35	23.05	100.18	54.15	81.1	81.72	13.53	2.77372	2.77733	61.55	23.35	70.09	46.03	52.68
559	101.35	18.86	2.52	34	31.4	7.75	1.87973	2.41825	101.07	15.79	40.97	19.46	36.46	35.31	6.87	2.17386	2.30782	101.32	15.75	39.97	20.66	34.81	33.33	8.71	1.93792	2.23037	101.19	15.77	73.66	40.92	58.29	42.86	12.87	2.30602	2.3179	88.89	17.95	162.41	63.19	206.82	187.1	14.5	2.48171	3.76542	101.1	15.78	49.69	27.92	39.85
560	73.55	60.18	38.9	80.84	71.4	17.45	2.35187	2.91211	73.24	18.9	86.09	55	89.37	79.94	14.5	2.43993	3.41714	73.64	18.8	76.25	52.01	81.7	73.32	17.05	2.59765	3.04379	73.67	18.79	89.62	63.14	87.08	78.77	16.6	2.80632	3.22976	73.48	18.84	86.28	55.37	84.12	74.76	17.36	2.66833	3.01435	74.19	18.66	76.02	52.8	82.79
561	60.56	45.52	27.95	42.51	42.66	10.42	2.44923	2.68699	60.58	27.71	53.03	36.51	45.76	46.45	4.55	2.38416	2.74988	60.55	27.73	57.57	42.12	46.62	47.29	4.22	2.53296	2.74582	60.52	27.74	55.23	36.69	46.11	47.73	4.61	2.45108	2.79971	60.58	27.71	58.03	39.27	45.84	47.9	4.25	2.48899	2.88877	60.49	27.75	47.4	32.04	42.74
562	81.44	33.83	13.73	77.65	74.53	17.59	2.46645	3.03323	81.71	20.56	63.07	28.53	77.84	75.59	9.91	2.42454	2.63546	82	20.48	57.36	31.61	74.38	72.2	10.31	2.53734	3.0238	82	20.48	59.56	35.65	74.17	71.53	11.45	2.6718	2.89623	79.44	21.14	82.05	41.7	85.91	87.48	8.62	2.63514	3.09482	82.3	20.41	46.29	22.06	72.9
563	71.16	42.88	28.49	43.6	40.47	11.66	2.52428	2.56691	70.26	23.85	72.87	46.18	57.32	58.4	5.81	2.67458	2.74987	71	23.6	52.37	34.97	43.88	44.24	4.95	2.59676	2.58251	70.97	23.62	55.83	36.63	46	46.16	5.24	2.5875	2.60833	71.54	23.43	57.6	38.36	58.31	57.67	6.1	2.63785	2.60732	70.9	23.64	45.53	30.36	41.2
564	72.61	26.27	3.49	46.73	40.99	9.08	1.58115	1.67071	72.72	23.1	39.77	18.24	48.63	41.1	3.93	2.0683	1.70569	72.66	23.12	39.36	20.6	47.4	41.03	4.54	1.95516	1.72239	72.7	23.1	39.78	19.52	48.24	41.26	3.71	1.76745	1.71029	72.86	23.05	43.54	23.24	47.45	40.51	5.47	2.21365	1.66436	72.66	23.12	29.31	8.11	45.58
565	61.47	35.99	13.27	36.7	33.92	9.29	2.09726	2.43046	61.28	23.45	94.11	60.42	72.55	73.48	12.68	2.67627	3.34699	61.57	23.34	68.12	45.67	50.79	49.93	13.09	2.80638	2.65841	61.35	23.42	80.48	54.17	56.7	56.52	13.14	2.82332	2.42272	62.35	23.05	100.18	54.15	81.1	81.72	13.53	2.77372	2.77733	61.55	23.35	70.09	46.03	52.68
566	60.46	28.12	8.08	43.38	38.52	5.71	2.20496	2.33985	60.56	22.02	72.88	49.14	54.97	52.2	12.03	2.67601	3.14812	60.45	22.07	59.74	40.05	45.67	41.12	8.33	2.55689	2.17713	60.38	22.09	78.21	52.15	55.76	53.25	13.2	2.703	1.87552	60.52	22.04	80.31	51.3	54.73	53.19	12.81	2.66028	2.53135	60.37	22.1	64.03	45.92	46.92
567	73.21	37.97	19.14	58.01	61.27	11.68	2.60714	2.25152	73.22	22.8	49.56	32.16	51.4	51.36	4.85	2.66914	2.28601	73.33	22.77	61.29	38.6	57.7	59.02	5.02	2.7623	3.01289	73.15	22.83	57.56	35	55.55	54.71	6.91	2.7179	2.33205	72.57	23.01	63.32	37.44	64.72	52.89	5.44	2.73673	2.91959	73.08	22.85	47.34	26.43	53.57
568	79.76	27.56	7.14	40.75	41.16	10.53	2.01636	2.40734	79.74	21.02	42.98	23.78	46.06	47.2	5.31	2.27082	2.39173	80.25	20.88	54.41	31.23	48.63	50.47	5.89	2.0849	2.37941	80.03	20.94	46.4	28.86	47.36	48.1	5.83	2.35793	2.41564	79.59	21.06	66.36	33.73	61.43	62	5.27	2.42627	2.46742	80.02	20.94	36.85	16.28	43.34
569	85.85	11.4	0.49	31.84	24.38	9.95	1.88298	2.43274	85.76	19.59	43.01	13.75	51.11	44.97	4.02	2.08611	3.25983	85.56	19.63	53.65	22.98	43.34	40.62	4.19	2.30393	2.54288	85.91	19.55	37.6	16.96	35.81	29.74	3.55	2.05595	2.27678	86.04	19.52	40	16.83	38.74	33.97	3.47	2.25474	2.4832	86.07	19.52	25.66	4.99	33.81
570	84.56	42.96	22.31	57.68	53.8	15.38	2.68398	2.54343	84.34	19.87	58	31.95	60.75	50.92	5.61	2.60159	2.39844	84.35	19.87	51.44	30.48	54.86	51.46	5.97	2.72769	2.54129	84.66	19.8	64.35	32.07	59.16	52.43	6.37	2.64656	2.49147	84.45	19.84	73.65	37.74	72.22	59.72	6.38	2.97955	3.05368	84.58	19.81	61.49	28	59.18
571	78.09	40.05	20.33	49.52	48.41	12.76	2.57272	2.65571	77.33	21.72	90.43	46.64	75.27	68.95	5.33	2.68315	2.77513	78.44	21.41	53.12	32.18	53.17	52.64	5.58	2.59887	2.45419	78.71	21.34	61.35	40.57	57.1	57.21	7.98	2.74072	2.56758	78.41	21.42	67.84	38.25	60.29	56.86	6.81	2.64875	2.69523	78.71	21.34	52.71	33.02	53.13
572	62.75	54.11	37.42	74.15	72.77	17.82	2.96533	2.18424	62.63	26.82	63.49	42.86	76.36	71.76	6.84	2.94515	2.1088	62.61	26.83	60.4	41.13	72.83	69.49	5.22	2.91978	2.02637	62.69	26.8	62.35	43.08	74.95	70.88	6.07	2.96473	1.9997	62.53	26.86	67.22	43.3	76.86	73.54	7.08	2.92407	2.04497	62.76	26.77	56.14	37.08	73.42
573	107.31	7.9	0.2	25.99	25.22	6.3	0.79379	2.18244	107.57	15.58	48.91	11.59	47.13	47.16	4.06	1.53377	2.2184	107.47	15.6	62.11	12.78	57.36	55.71	4.29	3.08522	2.97412	107.68	15.57	36.97	15.28	33.09	33.05	4.33	1.6113	2.22131	106.99	15.67	54.55	19.23	51.53	50.16	4.25	2.84257	2.73979	107.56	15.58	24.42	5.49	29.16
574	79.85	43.08	27.85	43.82	42.47	12.6	2.66781	2.21091	80.14	20.82	60.18	41.74	48.62	47.38	4.67	2.68939	2.51083	79.95	20.87	60.26	40.83	51.52	50.27	5.65	2.81743	2.89584	80.15	20.82	57.15	36.36	50.77	50.67	7.43	2.57469	2.42875	79.71	20.93	69.75	43.05	60.1	59.95	6.18	2.68698	2.73484	80.05	20.84	51.46	36.36	48.44
575	81.03	21.78	1.22	30.39	29.43	8.73	1.93252	2.04844	81.14	20.32	42.68	22.66	35.54	34.34	5.36	2.21609	2.06985	81.05	20.34	42.23	23.26	35.19	34.91	6.09	2.15217	1.93842	81.06	20.34	46.13	25.84	36.6	35.48	6.71	2.1514	1.92562	80.18	20.56	76.92	36.88	58.21	53.39	8.31	2.47381	2.26564	81.12	20.32	37.25	15.89	34.05
576	71.31	28.21	7.72	48.56	45.8	14.08	2.10285	2.64057	70.91	23.65	70.74	32.89	68.54	68.28	5.33	2.8285	3.18828	71.16	23.56	45.74	24.84	52.2	49.52	6.1	2.48971	2.45336	71.49	23.46	51.05	32.19	53.96	50.82	5.53	2.42297	2.65024	70.85	23.67	55.71	29.28	55.39	52.43	4.47	2.43458	2.70233	71.46	23.47	35.81	18.15	50.02
577	71.65	68.1	50.74	72.11	58.39	15.36	3.03595	2.44206	70.36	23.88	89.79	59.42	81.34	69.02	7.43	2.91726	2.75714	71.59	23.46	71.15	51.84	70.41	58.88	7.14	3.0562	2.53602	71.7	23.43	71.37	52.44	71.5	58.84	6.7	2.95835	2.36654	71.68	23.44	70.95	51.67	71.79	59.5	6.84	3.03662	2.58023	71.88	23.37	70.76	50	72.19
578	55.39	80.85	57.49	65.87	64.3	13.78	3.03087	2.4444	56.77	29.59	89.67	61.27	77.24	79.77	6.69	2.69427	2.95265	56.14	29.92	87.37	60.21	65.81	64.88	7.11	3.08983	2.63582	56.14	29.92	87.09	60.59	71	71.71	7.56	3.13475	2.83166	56.25	29.86	86.27	58.29	66.18	66.96	8.38	2.95621	3.10244	55.93	30.03	89.6	62.55	73.42
579	72.56	69.2	51.76	73.48	68.27	19	2.74589	2.75412	71.71	23.11	94.62	57.77	93.74	92.58	11	2.85755	3.05526	72.82	22.75	72.6	53.9	70.72	70.15	9.57	2.7835	2.76229	72.89	22.73	75.58	56.07	72.11	69.58	9.98	2.85702	2.74477	71.75	23.1	77.2	52.04	80.45	76.74	10.67	2.74252	2.82506	72.85	22.75	78.99	55.29	75.02
580	58.91	64.11	44.95	85.26	83.23	15.61	3.00305	3.26351	59.31	28.26	89.91	59.12	74.99	77.55	9.38	2.85648	3.04847	59.3	28.26	68.34	45.82	76.36	77.59	8.09	2.88689	2.70215	58.97	28.43	82.56	55.75	73.5	75.5	8.12	2.83144	2.74636	58.91	28.45	86.33	55.17	75.17	73.09	10.13	2.57749	3.05242	59.23	28.3	76.06	53.72	73.89
581	74.76	36.05	18.16	55.63	50.44	14	2.57141	2.81739	73.37	21.17	68.38	44.27	67.94	59.62	10.52	2.70305	3.27421	74.25	20.92	54.06	32.22	57.53	54.45	9.71	2.53977	2.79397	74.35	20.89	75.48	44.51	68.48	62.64	10.67	2.893	2.88245	71.46	21.74	102.39	51.43	117.6	112.55	8.15			74.57	20.83	76.88	41.94	68.47
582	78.16	40.47	22.04	74.35	57.85	22.3	2.84392	2.33496	76.08	22.12	103.42	61.64	105.69	95.04	12.76	2.6431	3.5475	78.3	21.49	70.01	40.35	79.95	66.44	9.97	2.94971	2.50673	78.45	21.45	85.27	56.77	80.9	72.17	14.79	2.69828	3.69367	77.49	21.72	131.89	59.27	132.73	124.59	14.65	2.30837	3.23943	79.32	21.22	70.85	46.88	81.55
583	63.77	49.32	33.11	77.31	66.44	18	2.78229	2.6486	63.6	25.46	74.08	48.15	76.03	66.52	8.41	2.62389	2.6134	63.42	25.54	68.6	45.34	72.21	63.74	6.05	2.74857	2.35799	63.77	25.4	83.97	48.76	83.02	72.85	9.72	2.84014	2.67267	63.86	25.36	89.51	55.03	84.72	77.1	10	2.55781	2.92981	63.63	25.45	89.66	48.09	86.03
584	74.31	46.74	20.87	48.5	51.62	10.63	2.12529	1.84217	76.26	21.97	46.21	27.76	49.55	49.58	5.78	2.49212	1.96142	75.99	22.05	51.12	32.34	53.07	50.53	7.71	2.39969	2.50178	76.2	21.99	51.6	31.85	52.4	51.78	7.51	2.5115	2.04759	75.51	22.19	60.59	38.46	59.86	60.1	8.16	2.47045	2.39794	76.23	21.98	41.49	24.18	49.36
585	67.25	57.74	38.17	73.58	76.58	16.74	2.8435	3.07768	66.56	25.24	98.57	62.8	90.69	92.99	7.17	2.53464	3.45438	66.68	25.19	71	41.53	63.53	63.67	6.23	2.65263	2.68372	66.91	25.11	73.17	46.56	67.45	68.57	7.31	2.70846	2.79317	66.73	25.18	75.52	49.81	73.28	74.61	6.14	2.82721	3.06669	66.77	25.16	63.1	42.97	62.68
586	76.88	24.84	3.84	67.85	56.07	13.56	2.06397	2.16507	76.87	21.8	40.18	22.96	65.56	56.17	4.61	2.27263	2.18673	76.69	21.85	49.59	23.03	67.93	55.4	6.78	2.26675	2.09757	76.89	21.8	46.11	24.55	65.82	57.82	6.13	2.37449	2.21237	75.36	22.24	60.28	29.53	66.68	55.69	5	2.34764	2.22611	77.12	21.73	36.02	14.54	66.7
587	100.21	26.19	2.41	47.11	54.19	8.33	2.338	3.10028	100.63	15.36	79.21	27.33	75.56	65.43	10.4	2.84567	2.80918	100.32	15.41	69.4	24.61	71.05	70.82	8.15	3.15007	3.2809	100.76	15.34	49.72	31.65	40.91	42.2	10.93	2.40632	2.62112	97.59	15.84	117.42	36.41	112.95	99.35	12.94	2.7457	3.27717	100.73	15.35	37.34	15.6	38.19
588	74.88	47.63	34.78	47.71	46.39	10.89	2.53347	1.98856	73.47	16.95	83.6	57.94	70.53	68.43	14.63	2.85702	3.13123	74.43	16.73	74.73	53.41	55.43	53.09	16.9	2.75141	2.5428	74.17	16.78	90.08	59.12	63.7	63.3	14.5	2.98551	2.45722	74.61	16.69	81.13	53.5	75.94	78.25	15.25	2.77366	2.67886	74.55	16.7	76.09	51.49	56.6
589	68.69	49.1	34.83	72.21	72.63	17.97	2.57082	2.74286	68.55	22.28	76.04	52.11	79.5	79.3	13.76	2.67367	2.77229	68.45	22.31	70.79	49.91	73	72.37	10.67	2.8789	2.80229	67.78	22.53	90.56	60.22	87.05	85	15.55	2.78571	2.98354	68.24	22.38	142.73	70.59	125.2	138.53	14.71	2.28946	3.12694	68.43	22.32	115.37	61.09	90.77
590	59.66	46.24	30.8	70.52	56.72	17.55	2.37561	2.30963	59.91	22.05	72.13	48.19	74.33	60.25	15.94	2.7595	2.78909	59.68	22.13	72.58	48.72	70.5	57.91	16.45	2.62365	2.39463	59.83	22.08	75.64	53.68	70.76	58.78	18.46	2.79543	2.19318	59.89	22.05	81.08	53.74	75.41	63.17	19.78	2.68732	2.61994	59.86	22.06	68.89	48.68	70.79
591	73.69	49.87	35.43	48.65	45.63	14.63	2.78703	2.18486	72.13	23.29	78.74	52.47	66.43	57.7	6.14	2.86664	2.34684	73.43	22.88	78.48	45.8	59.12	57.34	5.6	2.7105	2.01313	73.67	22.8	61.75	47.39	51.47	50.26	5.48	2.75815	2.2194	72.64	23.13	62.17	44.79	49.78	47.11	4.48	2.62234	2.05346	73.62	22.82	55.88	40.39	48.91
592	78.25	46.29	23.04	82.89	80.01	20.56	2.90181	2.90837	78.51	21.3	56.83	33.66	80.93	71.58	7.41	2.8137	2.96525	78.28	21.36	55.34	34.59	80.46	73.9	6.79	2.90007	2.9813	78.24	21.37	58.84	36.74	82.35	74.73	8.97	2.98594	2.91092	77.57	21.56	64.06	38.43	88.76	79.54	9.28	2.73352	3.18008	78.36	21.34	51.84	28.27	84.02
593	74.27	28.18	7.62	61.87	49.68	16.44	2.26621	1.9774	72.92	23.17	81	42.9	74.3	66.82	5.03	2.61292	2.75163	73.88	22.87	49.17	23.84	61.7	57.11	6.98	2.15497	2.52769	74.27	22.75	50.81	27.85	61.67	57.22	6.27	2.43225	2.32424	73.46	23	65.3	27.98	69.37	59.09	6.58	2.48652	2.08178	74.31	22.74	44.59	17.34	58.98
594	64.83	38.52	17.31	56.04	56.97	11.83	2.38989	2.35143	64.94	25.78	66.02	43.91	62.33	63.35	5.37	2.69354	2.3326	64.59	25.92	52.95	36.6	57.91	57.88	5.9	2.53807	2.3522	64.58	25.92	59.95	37.82	58.74	57.91	6.83	2.60728	2.42941	64.48	25.96	68.35	38.74	72.13	71.29	6.76	2.473	2.5652	64.49	25.96	50.78	30.04	58.16
595	60.86	48.1	34.71	62.84	59.45	15.37	2.40804	3.12756	60.89	27.59	54.74	38.18	60.48	55.68	4.6	2.4203	2.95494	60.91	27.58	61.73	42.02	65.46	63.18	4.53	2.44629	3.02627	60.81	27.63	57.77	41.73	60.34	56.37	4.85	2.33808	2.92632	61.06	27.51	62.71	41.89	63.66	62.72	4.84	2.54268	3.10564	60.93	27.57	52.26	38.32	61.69
596	79.64	48.1	31.65	58.75	52.67	12.16	2.78892	2.44834	78.24	21.47	90.44	55.92	76.46	74.4	5.73	2.94456	2.86266	79.51	21.13	59.78	40.29	60.94	52.97	5.01	2.92337	2.46345	79.81	21.05	56.2	34.59	58.29	51.94	6.13	2.85893	2.4381	79.1	21.24	69.98	41.53	66.57	62.36	7.14	2.90507	2.36216	79.84	21.04	51.78	31.89	57.67
597	81.25	29.62	8.57	51.18	48.79	12.06	2.22832	3.01917	81.2	20.52	68.12	40.34	64.54	61.34	5.02	2.45821	3.15136	81.45	20.46	49.69	25.93	54.56	54.72	5.51	2.3426	3.00952	81.99	20.32	54.8	31.25	53.67	54.02	7.13	2.59614	2.96524	81.02	20.56	69.8	31.3	72.22	74.85	6.12	2.59188	3.1343	82.23	20.26	42.36	17.52	50.47
598	65.66	55.08	29.18	70.2	59.3	13.5	2.41596	2.66754	65.66	25.5	78.01	47.92	79.02	61.47	9.64	2.50433	2.81923	65.88	25.42	61.63	40.31	64.64	50.91	6.29	2.33764	2.82578	65.83	25.44	72.16	48.55	70.5	55.54	12	2.53386	2.54937	64.48	25.97	80.93	54.42	75.52	68.73	10.81	2.71619	3.41611	65.83	25.44	66.16	38.75	69.49
599	81.21	16.39	0.64	35.07	34.54	9.94	1.4729	2.12169	80.16	14.24	85.71	54.68	69.39	64.03	13.4	2.7101	3.51547	81.09	14.08	67.9	50.57	48.86	47.32	14.12	2.61592	2.7428	81.01	14.09	73.39	50.79	52.42	52.77	13.68	2.35938	2.35137	79.78	14.31	80.46	53.08	64.32	65.79	9.67	2.58418	3.37308	81.13	14.07	68.72	44.58	50.55
600	81.15	25	3.23	41.15	36.6	10.36	2.32936	2.09667	80.95	17.03	62.63	45.1	51.59	48.68	12.03	2.78648	2.41974	81.28	16.96	63.92	44.25	58.27	57.69	13.07	2.64203	2.2449	81.36	16.95	66.75	48.17	54.25	51.55	12.42	2.68726	2.17111	79.53	17.34	88.33	45.75	79.8	68.33	13.05	2.61814	2.91559	81.21	16.98	55.06	38.48	49.39
601	87.75	15.88	0.72	40.01	40.67	8.3	1.66699	2.45935	84.88	19.79	124.51	34.21	95.26	86.14	3.47	2.52486	2.69547	88.12	19.06	33.53	11.43	41.76	41.06	3.73	2.01795	2.43385	88.15	19.06	36.72	17.32	35.07	34.31	3.36	1.85028	2.39014	88.23	19.04	51.31	17	50.47	42.81	3.28	2.0057	2.36951	88.28	19.03	22.19	2.53	31.41
602	78.44	25.27	5.12	45.63	44.28	10.33	2.15869	2.7972	78.66	21.35	52.76	22.43	55.58	59.52	4.57	2.13777	2.49761	78.56	21.38	41.32	20.81	45.97	42.63	4.89	2.2466	2.47959	78.95	21.27	43.51	23.75	46.13	45.83	6.34	2.07328	2.67903	78.81	21.31	48.83	25.08	50.07	50.2	5.08	2.65996	2.79318	78.86	21.3	34.8	12.33	41.62
603	65.11	58.64	42.48	54.83	56.73	14.62	2.85025	2.30296	65.62	22.82	90.58	57.99	74.71	73.92	11.33	2.82223	3.08695	64.8	23.11	77.5	51.1	59.91	61.14	14.25	2.76498	2.6195	64.82	23.1	83.71	56.85	63.5	64.76	14.24	3.06265	2.42563	64.43	23.24	103.86	59.5	84.44	82.5	15.25	2.81495	3.06408	64.77	23.12	79.48	52.02	62.69
604	100.64	12.73	0.25	25.19	23.53	7.39	1.90482	2.00856	99.35	15.23	54.97	34.41	48.86	36.58	8.91	2.2545	2.12107	99.59	15.2	65.13	26.78	67.42	55.98	10.75	2.39287	2.2766	100.26	15.09	59.71	39.53	41.69	38.91	12.23	2.39601	2.19232	93.89	16.12	100.02	48.35	130.41	115.93	10.96	2.75664	3.67908	100.61	15.04	46.15	23.82	34.92
605	61.98	81.61	62.59	74.37	74.18	16.39	3.32403	2.64372	62.1	26.99	82.02	58.27	72.76	71.95	6.2	3.27482	2.84565	62.02	27.02	82.42	62.82	73.61	71.8	8.69	3.20288	3.01188	61.98	27.04	86.47	64.81	75.99	75.11	9.03	3.27569	2.79482	61.74	27.15	81.05	63	73.62	71.41	8.77	3.15185	2.97793	62.13	26.98	83.38	65.61	74.6
606	59.81	69.99	44.9	63.97	64.37	15.79	3.14054	3.05468	60.1	18.06	95.11	62.13	73.97	73.92	19.37	3.02573	3.23414	60	18.09	97.92	61.88	76.2	75.02	17.29	3.08402	3.22385	59.72	18.17	89.78	60.82	68.78	67.21	16.33	2.72346	3.16947	59.82	18.14	101.57	62.41	84.8	84.13	19.4	2.96706	3.5045	59.65	18.19	97.92	61.04	70.43
607	64.3	43.6	27.08	57.38	47.55	12.96	2.36842	2.27084	64.97	25.74	73.84	46.81	72.89	65.73	7.15	2.67169	2.61861	65.39	25.57	59.67	39.81	65.16	55.42	6.9	2.56955	2.28533	64.4	25.97	71.05	45.92	67.87	57.83	10.17	2.45756	2.44787	65.89	25.38	78.69	47.4	89.04	72	7.75	2.13903	2.47529	64.48	25.93	58.48	36.21	61.96
608	79.84	31.31	12.44	54.71	52.88	13.52	2.28087	2.66567	78.71	17.52	81.37	55.6	77.38	79.56	17.93	2.85614	2.66985	79.17	17.42	80.83	56.03	78.91	74.71	17.69	2.81091	2.76797	79.95	17.25	87	57.1	69.31	67.04	17.47	2.75952	2.76842	74.68	18.47	121.09	56.52	145.77	125.05	15.44	2.29008	3.09673	80.12	17.21	71.72	44.38	65.86
609	92.23	26.96	8.22	48.16	39.69	13.95	2.40827	2.4407	90.03	16.34	91.19	42.33	80.79	71.33	12	2.68823	2.93949	90.82	16.2	64.31	39.61	68.98	56.96	10.74	2.62381	2.6698	91.2	16.13	89.23	50.72	75.53	73.74	15.47	2.76386	3.11085	86.55	17	131.64	63.2	165.42	160.87	15	2.46876	3.4342	90.84	16.19	81.42	44.51	71.84
610	69.74	44.78	27.47	66.94	70.92	14.6	2.27697	3.0965	68.81	24.35	110.58	66.92	100.18	92.95	7.71	2.21846	3.22573	69.19	24.21	57.71	37.64	56.21	57.11	8	2.11163	2.76269	69.18	24.22	65.16	37.69	57.74	59.84	7.47	2.38185	2.59937	69.5	24.11	69.89	47.78	62.27	62.33	6.8	2.0974	2.61936	69.19	24.21	55.99	33.93	56.12
611	67.85	86.64	62.62	72.21	73.08	20.13	3.09012	2.81369	65.48	25.14	103.58	66.24	88.2	87.01	7.52	2.72054	3.11852	67.03	24.56	88.83	64.5	70.8	70.01	6.27	3.05955	2.96928	66.96	24.59	109.93	66.81	79.08	78.88	8.74	3.00869	2.52849	67.35	24.44	101.6	68.71	85.6	83.85	9.25	2.99367	3.50844	67.24	24.49	99.7	67.07	74.82
612	62.73	74.15	54	78.23	59.98	16.72	2.9071	1.91803	61.72	25.48	108.12	64.23	91.67	84.18	13.78	2.39976	3.16122	62.65	25.1	86.32	54.73	74.57	64.67	13.47	2.77644	2.3517	62.34	25.22	84.14	55.74	74.59	64.89	10.73	2.83261	2.63668	63.98	24.58	90.49	56.25	96.2	91.24	16.11	2.7496	3.0512	62.47	25.17	84.06	54.7	73.6
613	75.97	53.7	42.79	55.23	53.76	17.07	2.28233	2.24942	74.99	22.66	84.61	45.64	85.65	82.8	7.03	2.41071	2.16116	77.2	22.01	70.68	47.62	64.82	61.12	5.96	2.25416	2.2863	76.12	22.33	72.93	48.49	62.64	62.9	7.43	2.35034	2.38764	79.44	21.39	92.25	49	87.92	88.74	6.2	2.6253	2.78807	76.54	22.2	57.47	40.47	54.41
614	77.48	44.54	26.5	75.57	71.97	15.29	2.62407	2.88321	74.48	22.31	87.49	46.7	94.84	93.26	7.96	2.48539	3.21409	75.04	22.14	83.75	45.21	79.51	77.85	5.56	2.5099	3.24653	75.39	22.04	70.19	41.56	71.62	68.01	4.94	2.18943	2.75206	74.13	22.42	105.07	47.4	97.1	97.68	6	2.82121	3.72104	76.23	21.8	66.08	36.4	71.55
615	90.09	23.38	4.46	45.46	44.18	12.94	1.82995	2.75627	88.81	18.87	55.18	21.02	76.04	77.32	5.58	2.10782	2.78502	90.83	18.45	38.11	17.18	43.15	40.8	3.6	1.94285	2.78503	89.94	18.63	59.58	20.86	56.81	48.83	4.52	2.18429	2.76799	89.53	18.72	63.5	24.73	66.49	48.58	4.18	2.25137	2.81875	90.89	18.44	34.53	8.97	42.89
616	71.85	36.88	21.07	43.5	40.16	10.55	2.45154	2.71845	70.94	16.33	80.78	55.47	58.76	57.04	13.28	2.69125	3.03768	71.72	16.15	81.75	57.41	60.76	60.34	13.12	2.93488	2.96784	71.04	16.3	99.14	60.21	70.03	68.92	17.81	2.8841	2.81105	69.78	16.6	112.1	60.12	100.34	106	14.08	2.74994	4.08617	71.55	16.18	82.7	51.74	61.68
617	66.79	82.62	61.21	73.24	70.97	16.62	3.03584	3.3038	65.89	16.79	105.64	63.97	93.96	91.57	17.13	2.54458	3.20881	65.7	16.84	85.88	55.46	70.99	70.23	15.33	2.9286	3.1868	65.72	16.84	117.49	65.52	82.01	80.51	14.56	3.16618	2.91023	66.25	16.7	104.41	65.28	96.15	107	16.11	2.44246	3.37407	65.88	16.8	108.74	68.44	80.09
618	71.51	48.14	30.73	75.36	79.69	12.84	2.73798	3.10655	70.43	15.49	90.82	57.48	85.3	87.97	17.92	2.81492	2.96652	71.18	15.33	81.62	55.69	79.71	81.22	19.69	2.82809	3.01198	71.09	15.35	118.76	64.44	87.82	89.3	16.94	3.24957	3.91806	71.81	15.19	116.28	70.16	112.15	107.73	17.86	2.15854	2.85461	71.33	15.3	97.24	58.12	79.72
619	92.53	12.42	0	35.69	34.78	8.82	1.76597	2.11793	89.1	18.68	56.31	17.24	80.16	54.08	2.79	1.82646	2.19584	88.75	18.75	61.65	30.24	82.58	69.71	3.61	2.3681	2.0854	90.49	18.4	41.72	18.09	43.97	35.83	2.75	2.08009	2.00462	89.9	18.52	87.35	25.37	89.62	93.11	3.89	3.19012	3.36918	90.87	18.32	35.44	9.73	42.47
620	69.27	59.14	48.28	55.15	54.5	15.07	2.77845	2.69567	66.88	25.21	121.72	66.67	116.28	103.07	6.56	2.89805	3.33352	68.88	24.47	63.41	46.42	53.68	55.39	5.37	2.79366	2.58369	68.92	24.46	69.34	51.13	57.83	58.52	5.45	2.7157	2.8948	68.47	24.62	78.1	52.76	63.59	66.12	6.33	2.67648	2.59841	69.07	24.41	61.41	44.87	54.71
621	87.74	24.83	2.9	36.03	33.21	10.64	1.14114	1.76842	83.5	20.07	72.79	28.1	78.3	75.42	3.77	3.35232	3.30695	84.65	19.8	58.35	29.33	82.82	75.55	3.9	1.83072	1.98677	85	19.72	66.86	25.51	75.06	65.44	4.28	1.80976	1.75274	83.82	20	76.74	33.33	101.45	93.35	4.25	1.98869	2.18662	86.23	19.44	47.42	14	45.2
622	86.39	30.15	7.51	41.75	39.55	8.45	1.86058	1.74741	81.15	17.37	125.46	52.08	109.71	119.63	16.08	2.38532	3.44481	84.51	16.68	105.04	56.46	104.33	84.68	15.11	2.64347	3.1051	84.66	16.65	95.91	58.65	80.4	84.42	16.08	2.29994	3.10844	82.27	17.13	171.17	68.37	176.8	162.34	24.75	2.51065	3.4964	85.63	16.46	83.87	44.12	69.96
623	91.14	20.03	0.77	38.21	41.24	10.25	1.60552	2.16764	91.14	18.48	59.8	13.16	59.76	67.34	3.44	3.4323	3.34824	91.19	18.47	38.08	14.85	42.29	45.02	4.74	2.22108	2.21992	91.16	18.48	34.7	12.71	39.93	41.83	3.41	1.75089	2.13716	90.72	18.57	42.07	18.16	44.44	47.63	3.82	2.18347	2.33999	91.34	18.44	26.87	6.08	38.86
624	22.47								54.07	30.66	74.58	51.75	61.45	63.71	8.85	2.11667	2.92893	54.01	30.7	76.62	51.11	64.05	64.28	9.07	2.65375	2.5592	53.94	30.74	80.36	53.03	66.26	66.76	9.5	2.65137	2.79784	55.26	30	66.09	43.9	61.37	64.3	4.2	1.68088	2.61521	53.76	30.84	73.46	53.67	62.68
625	55.34	59.86	48.55	76.7	44.72	12.59	2.65912	2.42692	57.68	29.11	80.5	51.89	101.95	100.69	6.41	2.79113	3.14393	58	28.95	99	55.56	125.26	118.97	7.48	2.57062	3.26957	56.28	29.83	72.06	46.89	92.27	79.82	8.48	2.57766	2.48738	56.47	29.73	74.47	49.2	84.15	71	8.95	2.45419	2.61166	55.97	30	73.76	54.31	89.44
626	76.09	55.84	45.73	51.01	48.8	14.78	2.7107	2.60439	74.38	18.36	86.26	57.21	83.79	63.53	13.5	2.89886	3.0577	74.41	18.35	82.79	54.82	70.54	63.82	11.45	2.78312	3.05659	73.77	18.51	88.95	54.3	77.49	66.37	13.88	3.04591	3.30659	70.28	19.43	129	57.45	127.26	133.06	16	1.6248	2.21882	74.62	18.3	110.95	65.77	79.61
627	67.66	45.21	27.81	67.08	55.37	16.05	2.32465	2.29444	66.94	25.1	106.32	56.78	94.88	91.55	5.95	2.63247	2.98714	66.31	25.33	106.08	59.35	88.39	87.58	8.67	2.73018	2.97299	64.77	25.93	108.4	57.04	98.77	99.31	6.18	2.97447	3.0548	69.39	24.21	152.35	74.47	130.13	129.5	8			65	25.84	108.74	54.11	85.44
628	81.04	37.86	17.89	67.63	64.88	16.61	2.53761	2.95325	79.41	17.28	81.52	50	76.49	67.2	14.94	2.52209	3.32846	78.77	17.42	87.81	46.21	84.11	77.41	14.72	2.93695	3.55081	79	17.37	107.9	57.95	89.89	83.88	17.67	2.85096	3.105	70.13	19.56	151.94	69.47	179.73	181.11	19.2	2.08828	3.23692	79.53	17.25	117.82	56.42	93.3
629	72.63	41.65	26.02	39.23	33.19	10.15	1.80652	1.8907	70.65	11.19	92.8	58.43	72.48	73.18	8.14	2.94658	3.0342	70.69	11.19	89.15	61.57	65.86	62.33	13.56	2.71337	2.77562	70.77	11.17	104.27	64.85	76.77	75.61	13.33	2.95939	2.86289	69.85	11.32	105.29	57.72	102.03	94.59	13.78	2.64127	3.15651	71.07	11.13	97.49	60.87	67.79
630	55.06	85.17	55.09	79.19	83.71	13.56	2.82774	3.00696	58.38	28.78	100.2	68.13	109.11	110.59	5.75	2.26236	2.92923	57.63	29.15	98.97	62.32	91.95	84.84	8.75	2.49091	3.15595	56.5	29.73	98.09	63.64	90.07	92.28	8.13	2.93552	3.14891	62.71	26.79	160.76	58.9	125.56	120.28	8.22	2.59648	3.26402	56.51	29.72	95.84	60.32	95.02
631	73.23	37.77	19.52	68.32	62.27	18.44	2.29594	2.6068	74.21	22.62	78.82	40.19	84.6	82.58	8.47	2.4178	2.5095	73.88	22.72	70.85	41.27	78.02	75.86	6.28	2.63641	2.69584	73.64	22.79	64.21	37.54	72.59	76.14	8.54	2.63994	2.54635	72.81	23.05	87.86	42.75	91.98	96.19	10.24	2.92336	3.36307	74.29	22.59	58.18	30.47	72.57
632	66.7	56.53	40.23	62.42	58.55	16.62	2.86156	2.79619	63.96	19.08	108.67	61.7	85.75	86.47	13.57	2.94873	3.32272	64.99	18.78	99.12	58.54	76.94	77.85	12.69	2.73595	2.7626	63.46	19.23	107.7	64.63	83.95	84.06	13.45	2.82525	3.22975	70.02	17.43	154.88	58.06	157.44	123.27	6.4			63.65	19.17	109.24	62.59	87.4
633	86.28	42.05	23.47	40.31	42.61	10.79	2.46917	2.31266	77.9	21.51	196.17	60	192.6	213.37	9.2			82.57	20.3	126.54	46.07	118.9	159.08	4.09			80.83	20.73	117.2	48.53	115.36	109.13	5.48			79.47	21.09	143.97	57.75	169.29	152.52	7.2	1.64473	2.88833	83.92	19.97	84.86	41.94	86.62
634	69.04	74.81	58.36	87.44	81.12	24.88	2.91849	2.81521	66.84	19.69	85.4	56.95	93.53	86.62	7.58	2.92179	2.8625	66.84	19.69	92.18	63.23	99.35	82.64	10.07	2.86856	2.94805	67.01	19.64	99.15	64.44	103.15	98.95	11.72	2.87954	2.96017	68.93	19.09	105.06	64.1	100.27	89.47	9.8	2.83672	3.10521	66.59	19.76	96.33	63.34	100.61
635	62.68	21.96	2.91	40.86	37.95	8.94	1.76155	2.57265	66.49	25.3	95.04	50	103.5	0	6.69			63.69	26.41	99.13	50.85	75.7	69.1	5.45			63.91	26.32	79.16	52.63	73.71	0	9.67			64.99	25.88	147.98	64.86	152.71	0	9.5			63.08	26.66	90.89	38.1	77.48
636	69.83	59.94	47.86	67.51	59.86	15.7	2.74628	2.27985	68.53	10.72	135.16	79.17	129.53	143.7	8.33			72.07	10.19								71.2	10.32	130.5	75.86	111.17	60.29	6			73.68	9.97	114.3	75	137.46	148.48	9.67			75.49	9.73	129.08	80.77	104.76
637	76.29	30.56	9.12	33.5	36.1	8.94	2.18534	2.27978	76.34	21.9	56.75	36.33	47.79	50.51	3.89	2.41363	2.76171	76.34	21.9	40.51	20.58	37.18	38.94	5.25	2.22412	2.30901	76.38	21.89	51.09	31.64	41.24	43.99	4.25	2.3937	2.3199	75.91	22.02	54.01	28.51	44.33	45.58	4.83	2.54089	2.63098	76.38	21.89	38.16	19.49	36.36
638	79.06	20.3	1.02	34.23	30.65	9.25	1.64729	1.90233	79.24	21.08	61.45	43.82	46.14	41.87	6.23	2.2536	2.07306	79.31	21.06	37.62	16.21	38.3	34.85	5.2	1.91819	1.82763	79.31	21.06	42.78	24.39	40.56	38.29	6.26	2.13859	1.85132	79.48	21.02	52.05	28.24	47.11	49.2	6.4	2.45638	2.1303	79.29	21.07	27.51	5.56	35.79
639	66.36	31.9	9.76	42.09	40.68	11.23	2.26724	2.62774	66.36	25.16	51.99	30.9	46.25	44.47	4.59	2.46755	2.65798	66.38	25.16	46.74	27.9	46.14	44.34	4.59	2.37321	2.65594	66.43	25.14	51.3	28.69	48.08	46.4	6.1	2.51509	2.61257	67.48	24.75	56.99	31.88	49.42	47.93	4.43	2.46265	2.61208	66.51	25.11	43.49	20.5	45.25
640	62.12	51.13	43.16	54.44	45.1	10.68	2.40844	2.33578	62.19	26.82	57.67	41.89	54.31	47.54	4.29	2.61575	2.56781	62.31	26.77	61.27	45.78	57.72	48.77	4.26	2.55731	2.44483	62.32	26.76	64.52	42.04	58.43	50.59	7.09	2.62272	2.36871	61.67	27.05	68.73	48.02	52.41	50.33	5.8	2.6516	2.48085	62.27	26.79	54.72	44	55.04
641	83.97	16.04	0.13	37.29	33.36	10.56	1.39707	1.90725	84.13	20.14	40.28	9.42	42.75	40.64	3.72	1.7532	2.02057	84.1	20.15	32.67	10.61	39.56	36.34	3.76	1.85818	1.97791	84.09	20.15	47.12	18.45	44.52	42.22	4.18	2.06588	2.16906	84.11	20.15	36.44	14.56	41	38.34	4.78	1.9922	2.10182	84.13	20.14	24.17	3.55	38.11
642	97.32	13.53	0	33.71	29.65	8.77	1.8947	2.25215	97.37	17.2	32.27	10.32	35.99	33.92	3.52	2.00758	2.34815	97.42	17.19	30.43	6.44	36.8	34.28	4.6	2.14142	2.29316	97.22	17.23	37.62	17.51	37.9	36.3	5.56	2.26907	2.27942	97.08	17.25	39.5	18.61	38.89	35.98	4.63	2.21882	2.27919	97.26	17.22	21.37	2.46	33.28
643	74.6	31.8	12.24	49.13	49.02	11.35	1.97183	2.45818	75	22.32	44.23	23.51	50.46	46.41	4.27	2.23656	2.56028	75.07	22.3	48.48	30.9	52.9	50.87	4.74	2.42338	2.57389	74.96	22.33	48.6	29.89	50.83	44.83	4.86	2.29294	2.50308	74.7	22.41	47.67	28.14	50.05	46.72	4.55	2.34963	2.65271	75.04	22.31	36.76	15.73	49.48
644	63.9	67.76	50.89	67.98	57.89	14.1	3.10859	1.62655	63.61	26.19	78.12	56.12	73.49	63.84	10.82	3.07166	1.88383	63.88	26.08	74.31	55.06	69.79	61.72	8.93	3.12203	1.89812	63.93	26.05	78.33	59.7	72.03	64.59	10.76	3.12522	2.50473	63.78	26.12	79.86	56.31	69.78	64.42	10.14	3.02373	2.69839	63.89	26.07	73.77	58.24	68.89
645	65.94	41.02	23.83	41.41	37.16	10.28	2.42521	2.34972	65.9	25.38	85.05	53.78	58.02	56.57	8.24	2.82942	2.47862	65.91	25.38	51.05	32.53	42.08	42.35	5.68	2.62513	2.42531	65.9	25.38	57.21	41.7	44.42	44.42	7.29	2.52312	2.33756	65.59	25.5	61.89	39.61	47.38	49.18	5.33	2.59453	2.52853	65.85	25.4	45.34	30.24	39.52
646	75.22	26.61	5.9	39.55	39.6	11.9	1.71307	1.79546	75.29	22.28	36.26	16.18	41.57	41.98	3.99	1.85637	1.82756	75.32	22.27	41.92	21.43	43.62	43.75	4.39	2.03133	1.83715	75.25	22.29	44.41	25.44	44.2	44.74	6.73	1.96689	1.76425	74.79	22.42	54.95	29.82	51.62	52.71	4.6	2.21117	1.9628	75.25	22.29	31.56	12.43	40.29
647	69.11	24.81	3.69	43.26	31.09	11.42	1.80679	1.93323	69.2	24.49	43.21	22.56	47.19	34.98	4.82	2.13767	1.93832	69.26	24.46	39.98	19.41	46.16	34.25	4.85	1.9922	1.99189	69.24	24.47	43.5	22.19	47.5	36.27	4.89	2.12307	1.93932	69.25	24.47	47.73	24.39	47.78	37.65	4.71	1.9933	2.00337	69.23	24.48	32.83	11.04	44.22
648	70.07	41.54	24.07	44.47	40.52	12.33	2.67997	1.77539	69.89	23.99	60.1	37.32	50.73	48.83	5.13	2.89582	2.54838	70.1	23.91	48.7	32.14	45.03	42.57	4.13	2.64062	2.132	70.06	23.93	53.86	37.72	47.41	45.2	5.53	2.81723	1.94517	70.07	23.92	52.93	35.4	46.09	43.65	5.61	2.78324	1.91445	70.01	23.95	42.26	26.41	44.16
649	69.4	47.91	37.88	61.72	52.53	17.29	2.53759	2.73828	68.84	24.35	81.95	57.89	68.53	66.44	6.05	2.907	2.58189	69.61	24.08	54.53	42.16	62.25	56.41	5.54	2.47194	2.79263	69.44	24.14	53.51	35.84	61.06	55.56	5.96	2.50897	2.76308	69.6	24.09	55.28	38.79	62.01	56.3	6.88	2.4736	2.79824	69.55	24.1	47.73	37.89	60.38
650	88.33	19.92	1.07	33.2	28.94	8.17	2.13453	1.92495	88.6	18.92	35.02	13.62	36.99	32.48	4.6	2.22727	1.86941	88.55	18.93	33.56	12.23	35.91	31.81	3.29	2.15223	1.75297	88.45	18.95	38.5	19.28	38.21	34.57	3.06	2.34969	1.84223	88.57	18.93	36.3	13.84	36.73	32.65	2.54	2.30382	1.89254	88.47	18.95	24.46	4.92	33.46
651	71.68	40.52	22.11	56.02	50.65	16	2.49379	2.7529	71.86	23.33	54.6	34.12	59.5	53.57	6.46	2.69043	2.75742	71.87	23.32	49.9	32.2	58.17	52.31	6.04	2.64912	2.71255	71.8	23.35	54.93	36.9	60.43	54.84	7.86	2.62725	2.92386	71.39	23.48	56.4	33.72	62.09	56.11	6.89	2.69724	2.8383	71.85	23.33	45.32	28.47	56.57
652	66.56	30.78	8.16	42.91	35.82	8.84	2.0667	2.2168	66.49	25.21	37.58	17.15	43.87	42.21	3.72	2.0596	2.11598	66.52	25.2	40.35	18.91	44.45	42.99	3.68	2.09202	2.11203	66.5	25.21	49.86	27.94	47.56	46.86	4.4	2.24393	2.14795	66.49	25.21	47.56	27.07	47.27	46.79	5.45	2.19532	2.15646	66.47	25.22	31.91	12.45	42.67
653	63.01	41.84	23.05	48.31	48.36	10.8	2.57265	2.59366	63.06	26.59	67.93	42.41	58.41	58.13	5.49	2.78401	2.59999	63.19	26.53	59.52	37.65	53.64	53.29	5.57	2.81286	2.58159	63.03	26.6	55.11	37.84	51.66	51.01	4.73	2.74068	2.59941	62.76	26.71	68.6	42.19	55.88	56.05	5.41	2.85704	2.68914	63.08	26.58	45.89	27.69	49.65
654	71.09	26.72	5.65	37.35	35.39	11.19	2.28594	2.82596	71.04	23.6	41.27	21.38	40.27	37.32	4.55	2.51959	2.76581	71.09	23.58	39.92	20	41.3	39.05	4.27	2.47486	2.79426	71.04	23.6	48.12	27.72	43.7	41.67	5.84	2.42658	2.8107	70.7	23.71	49.08	24.38	42.49	40.84	4.67	2.36644	2.8053	71.02	23.61	33.15	14.24	38.7
655	75.4	28.24	5.67	47.67	42.1	10.11	2.12633	2.7308	75.33	22.1	43.2	23.46	48.4	42.99	6.21	2.01995	2.74151	75.39	22.08	47.64	29.89	50.01	47.15	8.19	2.45079	2.70962	75.48	22.05	48.44	28.57	50.94	45.02	6.68	2.50552	2.65506	74.92	22.22	61.13	33.51	61.98	62.01	6.5	2.56062	2.8867	75.58	22.03	39.73	20.15	48.86
656	68.3	48.68	39.37	45.21	42.96	10.63	2.69393	2.1939	68.26	23.42	69.87	52.86	55.19	52.14	11.4	2.71844	2.31643	68.2	23.44	62.03	48.52	49.67	45.6	7.68	2.69306	2.34406	68.13	23.46	67.33	50	53.07	50.07	9.46	2.7381	2.47628	68.79	23.24	126.3	66.25	109.8	122.09	11.57	2.13748	2.88632	68.11	23.47	64.67	43.28	49.62
657	64.36	70.52	45.23	57.55	48.82	15.13	2.72127	2.43223	64.35	25.98	66.68	48.65	46.42	45.39	5.19	2.72447	2.22991	64.42	25.95	74.8	50.66	55.37	52.81	5.48	2.72003	2.47	64.61	25.88	71.99	49.12	57.14	50.89	6.36	2.68136	2.6918	64.48	25.93	73.26	48.42	59.21	54.83	4.93	2.80646	2.5799	64.6	25.88	71.03	47.21	57.58
658	91.71	9.1	0	23.22	19.57	7.48	0.583199	1.61826	91.97	18.04	29.81	6.29	28.75	26.1	4.86	1.43791	1.65801	91.96	18.05	34.87	11.87	29.94	25.58	4.69	1.48144	1.64118	91.68	18.1	67.07	36.18	48.7	54.5	7.09	2.92529	3.01364	88.14	18.83	88.05	36.76	99.1	88.08	5.27	2.41616	3.64048	91.69	18.1	43.8	19.22	34.25
659	85.73	16.44	0	23.07	20.57	7.64	1.63538	1.79588	85.84	19.47	36.82	15.96	29.93	27.11	3.54	2.01301	1.8962	85.78	19.49	31.3	10.65	28.24	26.23	3.57	2.09889	1.84029	85.89	19.46	37.24	16.67	30.62	27.07	4.51	1.96213	1.92583	85.74	19.5	42.51	21.55	33.37	30.72	3.74	2.09149	1.91403	85.84	19.47	24.12	4.58	25.41
660	85.47	32.22	11.34	42.91	42.22	10.44	2.51154	2.73091	85.65	19.75	44.1	24.25	44.59	44.58	4.78	2.6346	2.68099	85.51	19.79	43.85	25.08	44.28	44.21	5.53	2.5429	2.65707	85.52	19.78	45.1	25.19	46.06	45.57	4.15	2.57878	2.67108	85.42	19.81	46.46	25.64	45.69	44.62	5.48	2.54633	2.66131	85.6	19.77	36.83	15.38	43.03
661	71.88	21.7	1.38	41.16	38.17	10.19	1.58973	2.14082	72.06	23.48	36.07	13.84	44.5	44.21	5.45	1.7464	2.29605	72.01	23.5	38.37	16.19	43.94	44.19	5.12	1.80085	2.2295	72.06	23.48	43.64	23.63	45.47	44.69	5.12	2.10391	2.26841	71.86	23.55	48.75	25.75	47.9	48.4	5.34	2.19811	2.25083	72.04	23.49	29.36	7.73	42.25
662	69.7	41.77	26.14	59.13	58.34	13.95	2.52077	2.19524	69.55	24.12	66.04	41.28	63.59	64.78	6.41	2.6149	2.67448	69.69	24.07	49.13	32.77	58.97	59.95	5.5	2.60781	2.10411	69.67	24.08	51.04	35.29	59.39	60.14	6.3	2.5962	2.30283	69.56	24.12	53.78	36.79	60.69	61.18	6.11	2.59557	2.13354	69.73	24.06	45.63	29.05	58.83
663	64.51	43.47	27.11	59.41	59.75	13.57	2.68033	2.81594	64.65	25.9	58.99	40.08	61.1	61.34	6.29	2.71507	2.89572	64.81	25.84	53.18	37.41	60.01	60.71	7.53	2.77835	2.85983	64.7	25.88	59.49	39.85	61.69	61.54	8.5	2.86972	2.8568	64.25	26.06	66.44	41.63	61.17	61.09	8.79	2.75008	3.0437	64.73	25.87	49.47	35.04	59.39
664	67.92	32.26	11.58	57.45	50.35	14.88	2.32709	2.15676	68.21	24.81	57.06	28.36	65.59	60.86	5.31	2.45568	2.28535	67.99	24.89	45	24.39	59.4	53.43	4.88	2.47032	2.16814	68.09	24.86	56	35.93	62.58	57.4	5.48	2.53586	2.17598	68.35	24.76	60.27	29.51	68.36	64.23	4.93	2.51709	2.03455	68.03	24.88	39.25	19.11	57.97
665	61.68	51.03	32.66	78.57	63.45	14.19	2.57476	2.54042	61.92	27.12	70.84	47.29	83.19	69.13	7.19	2.6932	2.62562	61.74	27.2	59.54	37.63	78.76	66.94	7.37	2.57132	2.36622	61.73	27.2	60.51	41.43	77.29	65.33	10.04	2.58955	2.31313	62.06	27.06	73.98	37.2	85.85	75.42	7.38	2.5893	2.50756	61.72	27.21	50.58	28.47	75.32
666	66.86	42.9	28.67	40.73	40.55	11.31	2.67356	1.88519	65.94	25.44	91.82	58.67	71.78	71.35	7.04	2.90834	2.60443	66.83	25.1	52.7	33.33	44.57	44.51	5.35	2.80864	1.92091	66.87	25.09	52.26	33.45	43.79	43.55	5.28	2.71782	2.04544	66.79	25.12	56.97	37.55	47.26	47.03	4.85	2.67082	2.48541	66.86	25.09	45.64	30.28	41.37
667	94.95	16.06	0.39	25.26	24.7	7.38	1.6902	1.93827	95.16	17.78	34.2	12.94	30.32	29.99	4.25	1.73973	1.99961	95.19	17.77	32.59	11.2	29.98	28.55	3.02	1.87749	1.98543	95.14	17.78	39.21	17.6	32.72	32.05	3.26	2.00924	2.03455	94.79	17.85	73.3	20.85	54.1	52.6	4.92	2.15033	1.97016	95.15	17.78	22.79	3.23	27.13
668	80.07	11.29	0	39.77	32.87	11.62	1.36903	1.75343	80.36	21.09	32.56	9.7	42.47	37.03	4.39	1.79155	1.83104	80.36	21.09	33.82	11.76	43.41	37.64	5.31	2.04222	1.78154	80.32	21.1	35.99	14.48	43.51	38.41	6.02	2.13542	1.89265	80.28	21.11	39.32	17.45	44.54	39.73	4.82	2.04139	1.87035	80.31	21.1	20.73	2.56	40.56
669	69.09	32.68	12.8	40.22	38.61	10.97	2.29541	2.4187	69.39	24.18	80.02	53.78	66.84	64.85	7.2	3.05873	2.86922	69.12	24.27	40.97	23.75	40.95	38.05	4.59	2.31103	2.40634	69.08	24.28	44.51	27.13	42.16	39.98	5.05	2.44297	2.41419	69.14	24.26	51.52	32.63	44.56	42.08	3.86	2.45558	2.35104	69.08	24.28	37	16.98	39.45
670	78.74	24.43	3.1	40.61	41.22	9.28	2.19703	2.73701	78.91	21.47	39.16	18.69	42.42	42.5	4.08	2.55723	2.75831	78.76	21.52	46.96	26.29	44.74	45.31	5.09	2.50319	2.68624	78.98	21.45	44.65	23.86	44.63	44.13	4.75	2.38122	2.6976	78.93	21.47	48.26	24.48	49.03	49.25	3.72	2.38276	2.67114	78.97	21.46	32.48	11.43	41.88
671	65.92	53.37	38.13	62.32	60.56	16.32	3.03418	2.85017	65.62	25.82	76.11	49.34	70.93	68.5	6.54	2.92566	2.76321	66.08	25.65	64.37	43.67	64.26	63.58	5.95	3.06777	2.8481	66.05	25.66	64.48	46.05	65.52	64.41	7.74	2.95738	2.85474	66.54	25.47	77.29	49.48	72.46	72.41	6.3	3.08973	2.95053	66.09	25.64	57.95	42.13	63.15
672	81.31	35.11	16.67	41.8	39.07	11.83	1.94354	2.75828	81.26	20.63	40.25	21.69	42.12	38.95	4.63	2.18738	2.77663	81.21	20.64	42.85	22.66	41.54	39.49	4.55	1.99083	2.65718	81.37	20.6	45.35	27.76	44.32	41.46	5.01	2.09809	2.73438	80.91	20.72	53.8	32.09	47.44	45.83	4.24	2.58792	2.56018	81.39	20.6	35.4	16.07	41.18
673	81.49	25.07	4.04	36.43	38.67	8.62	2.27994	2.26276	81.65	20.33	40.07	24.53	40.7	42.42	3.23	2.40958	2.2307	81.56	20.35	40.63	21.6	41.38	43.37	3.51	2.44792	2.1422	81.51	20.36	45.04	21.43	42.06	42.88	4.4	2.46033	2.22552	81.48	20.37	41.82	20.49	41.61	43.34	3.61	2.40765	2.23932	81.57	20.35	29.4	8.06	37.97
674	64.78	50.18	40.23	56.69	52.73	14.19	2.69222	2.5701	64.67	26.2	83.74	54.18	69.51	67.08	5.8	2.7722	2.73761	64.62	26.22	59.1	42.05	54.51	53.04	5.98	2.81803	2.37394	64.67	26.19	63.28	48.71	55.9	54.34	6.08	2.76044	2.47688	64.57	26.24	65.87	45.67	61.17	56.69	7.45	2.70656	2.12853	64.77	26.16	55.02	42.06	55.51
675	65.38	44.08	26.09	53.98	53.96	15.39	2.66797	2.68927	65.03	25.72	73.96	45.27	63.25	63.45	6.26	2.80547	2.7629	65.45	25.56	53.4	33.83	57.95	57.45	6.14	2.66932	2.72089	65.44	25.57	57.57	38.72	59.01	58.92	7.42	2.79551	2.75325	65.52	25.53	65.48	37.12	68.85	68.04	6.05	2.74869	2.66567	65.46	25.56	51.17	34.94	56.47
676									90.35	18.56	34.46	15.03	36.33	35.78	3.02	2.11939	2.13751	90.29	18.57	32.1	12.47	36.89	36.33	3.16	2.26769	2.14551	90.29	18.57	34.25	12.01	36.77	36.13	3.25	2.21992	2.18837	90.19	18.59	35.48	13.9	37.41	37.11	3.05	2.3052	2.17725	90.25	18.58	21.98	1.3	33.72
677	90.83	18	2.08	33.77	33.93	8.45	2.08983	2.17592	90.84	18.37	53.98	15.22	46.95	38.72	3.99	2.23482	2.20453	90.96	18.34	34.23	13.54	37.3	39.17	3.75	2.22513	2.15521	91.04	18.33	39.67	20.25	39.43	41.63	5.03	2.49481	2.18775	90.78	18.38	60.61	18.28	50.06	42.66	5.02	2.42593	2.51647	90.97	18.34	26.25	5.81	35.21
678	73.59	39.33	21.82	36.66	36.76	9.86	2.38279	1.94448	73.68	22.7	73.98	52.72	51.34	50.48	4.21	2.68569	2.21956	73.61	22.72	44.43	21.54	36.97	37.47	5.8	2.35476	1.92038	73.6	22.72	50.47	29.3	40.17	39.78	5.98	2.50399	1.96175	73.62	22.71	50.99	30.83	40.63	41.53	4.73	2.48904	1.99396	73.64	22.71	41.65	21.84	36.71
679	87.2	25.81	5.86	40.2	40.43	11.61	2.35965	2.70912	87.37	19.1	42.51	23.1	44.43	44.38	4.41	2.47268	2.70241	87.38	19.1	37.7	18.46	43.76	43.98	4.46	2.39457	2.71482	87.47	19.08	41.23	20	44.67	44.73	5.88	2.53805	2.66943	86.87	19.21	66.83	25.87	55.79	61.44	6.19	2.7355	2.8318	87.57	19.05	31.46	12.99	41.47
680	66.25	30.19	10.16	58.45	56.15	13	2.18924	2.66116	65.83	25.35	51.24	25.35	55.39	51.95	4.74	2.33447	2.69828	66.2	25.2	40.03	19.83	57.72	56.38	7.06	2.26385	2.65949	66.4	25.13	51.38	31.22	61.41	61.53	9.15	2.61511	2.5915	66.44	25.11	82.59	36	75.02	76.67	6.07	2.42387	2.61555	66.38	25.14	41.42	19.49	58.71
681	71.52	41.46	23.22	55.56	61.69	11.65	2.52145	2.57513	70.4	23.69	87.11	58.87	84.56	91.74	7.1	2.98511	2.89076	71.6	23.29	47.63	30.59	54.58	58.31	5.33	2.58126	2.5213	71.13	23.44	58.15	34.78	51.87	54.17	5.37	2.58753	2.90432	71.16	23.43	62.7	37.04	64.8	72.14	5.86	2.51528	2.41606	71.77	23.23	48.92	32.08	53.71
682	91	18.78	1.48	39.09	35.38	9.42	1.92598	2.31496	91.24	18.12	39.94	23.57	42.92	41.44	5.08	2.32064	2.25681	91.28	18.11	38.68	19.44	44.08	40.97	5.08	2.22167	2.21856	90.88	18.19	67.63	30.17	62.76	69.64	5.8	2.68242	2.79887	85.64	19.3	140.26	48.48	116.21	100.32	8.31	2.64185	3.27315	91.35	18.09	43.47	18.6	45.37
683	77.46	46.92	32.18	57.41	53.75	13.81	2.63843	2.21977	77.42	21.6	54.51	38.52	56.79	52.6	6.45	2.64167	1.93857	77.58	21.55	51.04	32.25	58.18	52.6	7.29	2.57339	2.09286	77.49	21.58	57.12	41.33	59.35	52.55	7.35	2.71593	2.51975	77.34	21.62	60.43	42.04	62.17	57.15	5.59	2.7226	2.61047	77.64	21.54	50.21	33.57	58.75
684	73.78	35.14	14.75	61.73	48.82	14.97	2.56345	3.0924	74.28	22.7	57.95	34.8	63.4	50.53	5.4	2.92829	3.14616	73.81	22.85	54.61	31.65	62.77	45.64	6.52	2.70108	2.83292	73.84	22.84	47.12	28.47	61.63	42.71	7.32	2.49852	2.37996	73.79	22.85	65.6	36.03	71.6	61.58	7.65	2.62667	2.99336	73.91	22.82	41.33	21.86	60.56
685	68.18	44.56	29.33	53.25	52.91	14.93	2.55147	2.78605	68.23	24.84	53.91	35.96	53.54	51.91	5.92	2.50359	2.72242	68.16	24.86	55.09	37.85	53.94	52.45	5.88	2.59194	2.77821	68.22	24.84	58.69	39.4	56.67	55.15	6.58	2.63398	2.71994	67.89	24.96	67.9	46.2	59.63	59.71	6.76	2.66771	2.91787	68.25	24.83	50.63	33.87	53.09
686	90.56	17.78	1.64	35.6	28.55	8.32	2.05507	2.25049	90.67	18.63	43.27	14.53	49.18	43.1	3.28	2.64398	3.42995	90.73	18.62	35.2	13.27	37.6	33.41	3.34	2.44323	2.46504	90.85	18.59	41.4	20.37	40.6	36.2	4.72	2.32889	2.48559	90.16	18.73	48.21	20.59	46.04	43.37	3.98	2.5171	2.57957	90.87	18.59	27.64	6.84	36.25
687	72.98	30.14	9.48	53.45	44.62	12.27	2.31681	2.28814	73.18	23.06	43.22	23.46	55.77	47.68	5.74	2.45805	2.4216	73.21	23.05	44.94	25.57	56.03	48.03	5.47	2.53071	2.23035	73.22	23.05	49.69	27.48	57.06	49.38	6.69	2.4869	2.25239	72.66	23.22	61.64	31.54	62.99	54.45	8.02	2.36122	2.8127	73.2	23.05	41.36	19.28	55.36
688									81.29	20.81	41.79	20.68	46.59	43.09	3.47	2.16956	2.22227	81.32	20.81	44.77	24.35	47.52	44.36	4.84	2.2708	2.21288	81.37	20.79	44.22	22.93	46.93	43.78	4.14	2.20303	2.1852	81.26	20.82	44.87	25.16	46.92	44.01	4.84	2.06236	2.14176	81.28	20.82	33.44	12.14	44.23
689	80.09	53.44	40.63	47.89	44.7	11.77	2.38938	2.37847	80.4	20.87	60.01	44.58	53.12	52.05	3.96	2.41969	2.41534	80.21	20.91	54.84	37.7	48.7	47.16	6.83	2.34471	2.39921	80.34	20.88	57.75	41.85	49.83	48.19	5.53	2.43156	2.46662	78.5	21.37	66.52	41.15	56.05	55.18	3.9	2.70247	3.05663	80.34	20.88	54.06	35.5	47.39
690	79.47	36.66	19.54	63.49	61.05	13.96	2.50011	3.13163	79.42	21.12	59.79	26.46	65.33	64.25	6.65	2.47676	3.05749	79.58	21.08	51.99	24.92	61.7	60.09	5.46	2.41799	2.8898	79.51	21.1	49.55	29.18	63.53	62.93	6.73	2.53725	2.99544	79.49	21.11	53.45	30.87	64.52	64.33	7.61	2.6196	3.07029	79.52	21.1	41.48	24.85	61.29
691	67.16	49.7	31.72	63.23	54.42	16.71	2.55636	2.54765	67.45	24.99	72.54	42.95	71.42	66.91	9.38	3.07282	3.08666	67.29	25.05	58.2	37.83	64.6	55.59	7.43	2.60072	2.61113	67.42	25	60.18	40.4	65.12	55.45	10.33	2.52111	2.60622	67.18	25.09	76.21	43.68	72.41	66.3	9.55	2.75859	2.64466	67.44	24.99	53.59	36.69	63.76
692	75.46	43.08	27.5	72.64	63.16	21.52	2.57745	2.78081	75.88	22.29	57.61	37.07	73.57	61.53	7.88	2.59913	3.20428	75.83	22.31	54.06	34.5	71.88	61.92	8.46	2.77153	2.85672	75.76	22.33	58.21	40.39	74.14	62.5	9.96	2.74664	2.69879	75.41	22.43	58.59	39.76	71.84	61.45	9.39	2.65268	2.7836	75.89	22.29	47.26	30.29	71.38
693	66.3	28.05	6.05	59.36	60.79	10.44	1.94305	2.20648	66.18	25.27	50.25	16.32	59.9	60.4	3.64	2.27126	3.16433	66.24	25.24	38.37	16.28	50.35	50.44	3.65	2.45653	2.32864	66.36	25.2	42.51	21.76	50.93	50.95	4.17	1.99599	2.53681	67.21	24.88	71.46	23.41	76.92	76.33	5.38	2.18159	2.39099	66.44	25.17	31.67	9.77	52.14
694	66.13	38.31	20.77	62.85	54.28	16.81	2.61282	2.653	66.2	25.6	67.45	35.92	69.44	62.61	6.05	2.72361	2.73348	66.26	25.57	50.86	35.6	64.08	57.35	5.45	2.73139	2.73297	66.18	25.61	53.43	37.58	63.75	55.77	6.86	2.67825	2.66759	66.14	25.62	57.6	39.06	64.95	58.65	6.63	2.64631	2.68639	66.27	25.57	43.97	26.72	62.75
695	75.32	28.23	7.86	64.7	64.95	14.5	1.9002	3.01501	75.4	22.23	74.75	33.9	74.64	74.55	6.81	2.29767	3.00786	75.41	22.23	41.94	22.77	63.53	62.83	6.2	2.17138	2.98653	75.39	22.24	56.43	35.07	67.05	65.78	9.03	2.29281	2.96015	74.94	22.37	58.4	33.33	65.19	64.16	8.59	2.1593	3.05955	75.47	22.21	39.72	18.73	64.44
696	79.95	30.97	11.85	45.46	42.05	12.97	2.29605	2.14603	80.26	20.96	43.46	23.35	48.82	44.37	4.88	2.33878	2.12264	80.24	20.96	45.32	26.23	49.81	45.98	5.64	2.45772	2.20629	80.12	20.99	52.62	30.5	52.33	48.37	6.91	2.44852	2.08081	79.59	21.14	71.05	38.58	63.98	55.92	6.78	2.64961	2.83738	80.2	20.97	42.02	19.12	49.24
697	118.5								67.19	25.22	73.43	48.19	73.22	64.99	6.49	2.87077	2.97636	67.53	25.09	57.44	39.43	65.04	58.33	6.14	2.87251	2.01263	67.49	25.11	63.71	44.76	67.77	62.09	8.98	2.98081	2.22502	67.3	25.18	64.17	43.87	67.78	62.14	8.45	2.9344	2.65108	67.57	25.08	56.63	41.98	65.6
698	83.06	33.49	13.64	50.54	45.63	13.58	2.1177	2.05266	83.05	20.18	52.08	32.39	53.95	48.96	7.98	2.63662	2.32197	83.35	20.11	44.12	23.19	52.32	48.12	6.65	2.17254	2.11935	83.24	20.14	49.17	27.41	53.21	48.75	6.66	2.24756	2.06833	83.1	20.17	46.76	27.65	52.65	48.53	5.76	2.36335	2.07595	83.34	20.11	38.05	18.64	50.35
699	118.5								67.19	25.22	73.43	48.19	73.22	64.99	6.49	2.87077	2.97636	67.53	25.09	57.44	39.43	65.04	58.33	6.14	2.87251	2.01263	67.49	25.11	63.71	44.76	67.77	62.09	8.98	2.98081	2.22502	67.3	25.18	64.17	43.87	67.78	62.14	8.45	2.9344	2.65108	67.57	25.08	56.63	41.98	65.6
700	82.49	50.49	32.57	67.8	68.62	18.12	2.76968	2.67982	82.75	20.21	59.12	40.51	65.92	67.78	6.11	2.87684	2.61633	83	20.15	55.71	39.45	65.13	68.92	5.58	2.76346	2.65759	82.81	20.19	66.72	38.79	70.1	76.56	7.83	2.89178	2.75412	82.66	20.23	76.33	41.43	74.18	81.31	7.88	2.88383	3.0065	83	20.15	52.66	35.96	65.09
701	64.34	58.84	45	53.6	49.67	12.05	2.79436	2.68506	63.94	25.9	90.01	54.4	69.95	54.52	8.71	2.74016	2.60931	64.44	25.7	66.52	48.64	56.44	53.45	7.89	2.72649	2.64408	64.28	25.77	78.57	55.24	62	56.73	10.05	2.84476	2.57965	64.78	25.57	88.46	53.57	71.68	73.91	8.69	2.52758	2.72127	64.24	25.78	67.95	52.73	57.18
702	76.11	25.5	6.32	44.22	35.52	11	2.08902	2.51627	76.12	21.73	48.45	29.66	46.54	42.29	9.43	2.18715	2.52303	76.14	21.73	44.99	29.48	46.51	42.09	6.73	2.43124	2.50398	76.14	21.73	50.08	29.21	50.14	47.94	8.93	2.59743	2.65831	74.82	22.11	90.21	40.16	87.69	87.94	9.46	2.07911	3.62482	76.15	21.73	42.68	21.38	48.38
703	69.6	39.86	19.62	49.13	42.37	10.44	2.01494	2.49603	69.37	23.7	84.52	49.5	66.4	64.03	11.28	2.98347	2.78962	69.6	23.63	54.33	37.55	49.28	44.02	7.69	2.36012	2.54067	69.43	23.68	61.09	42.17	50.67	44.94	9.63	2.47302	2.53372	67.72	24.28	95.33	51.92	77.89	77.01	10.5	1.90509	2.85946	69.64	23.61	56.86	37.2	54.22
704									70.78	23.5	38.78	19.48	55.23	61.01	6.38	2.03587	2.7787	70.8	23.5	44.72	22.47	56.77	61.58	5.15	2.08831	2.78735	70.78	23.5	44.69	23.19	56.8	62.35	8	2.11136	2.79793	68.45	24.3	77.37	38.56	72.33	73.63	6.7	2.61693	3.2749	70.76	23.51	38.13	12.45	55.65
705	72.48	68.31	51.18	59.32	59	17.87	3.05899	2.53939	72.27	23.36	71.21	53.75	61.04	61.04	6.89	2.97857	2.93694	72.42	23.32	79.89	55.15	64.87	64.52	6.28	3.09476	2.54879	72.19	23.39	76.44	54.29	62.86	62.59	9.28	3.0964	2.33965	70.19	24.05	102.51	62.57	90.76	91.1	7.13	2.86991	3.12496	72.32	23.35	70.09	49	59.56
706	65.28	33.23	12.01	53.38	52.47	11.58	2.45163	2.97196	64.3	26.18	81.87	41.94	67.62	66.54	4.59	2.67092	3.16993	65.08	25.87	51.68	28.35	52.05	47.45	6.33	2.44331	2.90375	65.24	25.81	52.33	29.55	53.4	48.86	5.42	2.45614	2.94779	65.18	25.83	54.85	33.55	53.51	51.18	6.16	2.51579	2.83257	65.28	25.79	41.41	20.88	50.72
707	83.63	25.27	3.41	40.69	33.91	10.73	2.38755	1.97479	83.7	20.21	42.82	23.02	42.53	38.38	5.75	2.41911	1.98399	83.77	20.19	38.28	18.11	42.52	37.97	6.27	2.52406	1.9763	83.73	20.2	50.7	30.42	46	43.06	6.9	2.52849	2.02407	83.43	20.27	47.55	27.18	45.34	42.77	7.23	2.55409	2.07375	83.75	20.2	34.78	12.77	41.08
708	68.54	28.39	6.06	40.67	38.97	11.92	2.19304	2.23055	68.44	24.42	59.99	33.21	52.78	52.17	5.56	2.55567	2.52618	68.58	24.37	44.77	25.43	44.81	43.59	6.21	2.35286	2.26033	68.58	24.37	50.36	31.72	46.19	44.97	5.82	2.27471	2.29642	68.59	24.37	48.77	29.12	46.13	45.27	5.96	2.39568	2.36751	68.54	24.39	35.39	13.84	41.72
709	73.27	35.06	16.57	60.18	59.61	16.02	2.47564	3.03241	73.03	22.23	71.46	47.09	67.91	65	13.3	2.83578	2.84641	73.3	22.15	51.86	33.13	59.37	57.36	10.7	2.61877	2.90682	73.37	22.13	59.68	40.22	65.78	64.3	15	2.79674	3.04841	72.47	22.41	82.7	49.76	74.71	72.18	14.75	2.84137	2.772	73.47	22.1	50.42	30.26	62.27
710	62.19	64.38	49.44	69.08	69.85	15.76	2.74739	2.45149	61.71	27.18	90.64	55.14	81.68	78.88	6.72	2.90795	2.40654	62.19	26.96	73.05	52.92	72.92	72.52	6.69	2.88506	2.64718	62.36	26.89	70.33	47.62	70.49	69.49	6.33	2.81902	2.42231	62.33	26.9	73.74	48.57	72.6	71.69	5.86	2.89379	2.41333	62.34	26.9	66.02	45.91	68.35
711	76.99	35.96	16.94	60.79	56.71	18.26	2.31511	2.99408	77.19	21.74	45.52	27.12	61.4	62.97	8.41	2.43693	3.03822	77.24	21.73	46.91	29.34	61.96	59.78	7.92	2.36152	3.02755	77.2	21.74	49.52	29.59	62.15	63.52	8.92	2.36749	3.07194	76.37	21.98	62.21	35.29	68.69	69.65	8.83	2.37978	3.07922	77.22	21.73	40.52	21.21	60.62
712	69.07	46.91	28.42	52.7	48.64	14.66	2.20887	2.18974	69.12	24.4	54.97	36.09	53.88	49.48	4.8	2.28128	2.2718	69.24	24.35	58.44	37.57	57.06	54.49	5.39	2.3325	2.28242	69.06	24.42	63.14	44.44	56.72	54.75	6.01	2.56202	2.37559	67.45	25	84.54	45.86	71.32	68.83	6.78	2.83273	3.34127	69.07	24.42	54.76	35.4	54
713	71.93	23.92	4.66	46.82	40.91	11.62	2.17009	2.77503	72.01	23.49	39.58	16.92	47.89	45.31	4.07	2.38451	2.69281	71.96	23.51	39.21	17.75	46.58	42.02	5.22	2.34596	2.71337	72.05	23.48	43.27	22.24	48.99	48.14	4.77	2.3162	2.71601	71.72	23.59	53.43	28.18	53.7	50.85	6.56	2.62905	2.74152	72.02	23.49	31.36	9.4	46.05
714	72.54	43.91	26.3	48.73	48.98	9.36	2.49896	2.42015	72.54	23.11	62.62	34.91	58.59	59.31	4.68	2.73398	3.27305	73.05	22.95	53.35	31.67	55.62	55.98	3.86	2.56584	2.45185	72.74	23.05	50.44	34.03	49.02	48.52	5.9	2.408	2.38769	73.11	22.93	54.9	36.57	51.14	51	5.6	2.29607	2.46488	72.79	23.03	43.73	27.89	47.61
715	69.43	34.86	11.96	67.2	64.3	16.74	2.18027	2.6422	69.45	24.4	46.91	24.76	66.12	58.18	7.78	2.17432	2.73027	69.46	24.4	44.55	22.3	64.06	56.76	6.5	2.21402	2.70852	69.67	24.32	50.35	30.65	67.88	60.17	6.9	2.34023	2.69245	69.42	24.41	54.15	28.97	68.56	59.58	7.17	2.38313	2.66817	69.62	24.34	40.48	17.68	63.85
716	80.21	25.63	5.33	68.83	66.84	15.84	2.33997	2.49053	80.82	20.56	44.04	27.05	71.3	65.3	9.72	2.48769	2.54879	80.95	20.53	39.93	22.46	70.17	63.67	9.86	2.45352	2.50188	80.7	20.59	52.56	35.16	71.85	64.02	13.7	2.38254	2.48062	78.84	21.08	82.01	40.32	88.88	93.55	11.69	2.58339	2.81837	80.79	20.57	40.66	21.74	70.41
717	77.17	32.71	12.15	61.34	51.69	12.57	2.46873	2.48892	76.47	21.8	68.8	42.06	72.43	63.86	4.98	2.78988	2.67064	77.14	21.61	56.65	31.92	71.26	74.28	5.55	2.52324	2.37243	77.26	21.58	45.18	27.48	60.68	44.05	5.26	2.63001	2.21848	76.36	21.83	73.79	31.34	79.27	77.21	5.74	2.50002	2.59936	77.29	21.57	38.97	18.73	61.32
718	76.34	20.57	2.11	41.4	36.21	10.21	2.03937	2.02015	75.72	21.98	69	39.33	56.15	46.37	6	2.46356	2.66364	76.36	21.8	40.21	19.55	42.6	38.12	7.42	2.22907	2.03149	76.21	21.84	62.91	36.4	53.69	47.9	6.78	2.30484	2.06841	74.89	22.22	72.35	35.17	62.01	56.33	7.68	2.20683	2.82714	76.24	21.83	50.31	22.05	47.86
719	61.22	63.49	45.3	84.41	68.37	18.08	2.62935	2.84127	61.78	26.5	89.67	53.3	85.58	79.1	8.71	2.59414	2.83674	61.45	26.65	74.48	52.91	87.01	75.23	12.18	2.59994	2.72681	61.53	26.61	84.38	50.52	93.97	85.87	12.87	2.93562	3.07496	63.56	25.76	107.05	69.01	94.43	85.01	12	2.52545	2.72536	61.46	26.64	88.46	57.89	90.11
720	71.13	57.16	39.43	84.84	79.41	20.88	2.78549	3.2501	71.39	23.35	65.3	43.26	83.64	75.75	9.26	2.67932	3.16226	71.43	23.33	64.02	45.05	84	78.2	9.65	2.63856	2.92549	71.3	23.38	64.94	44.74	81.99	74.84	10	2.75591	3.09101	70.76	23.56	83.47	48.4	88.38	84.99	10.22	2.93639	3.28265	71.45	23.33	64.91	44.6	84.6
721	64.78	45.69	31.03	61.72	54.72	13.86	2.49866	2.56958	64.9	25.97	52.36	35.03	59.51	53.3	7.46	2.57796	2.66528	64.96	25.95	56.48	39.52	60.51	53.68	7.67	2.63833	2.63537	64.9	25.97	60.57	41.72	62.33	54.47	7.17	2.79166	2.59717	64.81	26.01	58.81	39.46	61.62	53.47	9.51	2.31698	2.62362	64.88	25.98	51.29	34.69	59.78
722	66.6	51.45	34.87	81.17	78.99	20.97	2.34672	2.92213	66.79	25.34	56.31	39.47	78.02	75.61	8.65	2.1383	2.66808	66.96	25.27	56.71	38.17	78.73	76.52	7.34	2.29208	2.65551	66.9	25.29	60.71	44.64	77.75	75.76	8.38	2.37005	3.03098	66.6	25.41	66.27	43.39	83.1	78.95	8.97	2.22081	2.81381	67.01	25.26	52.3	34.69	78.74
723	87.13	22.18	3.98	53.08	47.61	10.83	1.94468	2.02032	87.23	19.39	36.92	12.69	51.55	50.3	4.31	1.92686	2.68384	87.4	19.35	48.94	18.28	53.77	53.46	5.22	2.09475	2.17505	87.48	19.34	41.17	19.18	52.53	52.85	5.72	2.08561	2.19042	87.39	19.36	40.63	18.52	50.65	51.84	4.25	2.07229	2.30007	87.51	19.33	29.47	7.78	50.13
724	59.19	39.22	20.35	55.83	52.61	12.98	2.48417	2.50299	59.21	28.56	95.16	57.58	82.13	75.6	6.09	2.89295	3.12046	59.25	28.54	51.89	34.13	57.23	52.56	5.93	2.62909	2.565	59.28	28.53	57.46	39.96	58.4	54.28	7.19	2.56157	2.54927	59.21	28.56	59.07	35.61	59.65	54.55	6.82	2.66664	2.78127	59.27	28.53	46.31	28.18	56.37
725									74.72	22.18	74.53	44.26	54.59	54.51	5.82	2.67998	2.51863	74.73	22.17	49.64	28.34	41.87	41.68	4.38	2.18435	2.09722	74.62	22.2	44.89	25.9	40.09	39.55	5.37	2.37007	2.05869	74.5	22.24	49.41	24.91	48.16	48.62	4.22	2.15894	1.93962	74.6	22.21	45.8	21.14	40.08
726	59.36	67.84	51.71	77.96	71.15	23.25	2.80951	3.14069	60	28.14	81.41	54.93	80.98	76.05	8.76	2.57533	2.99076	59.72	28.27	72.34	52.48	80.4	70.52	10.71	2.6166	2.8858	59.73	28.26	71.38	51.87	79.34	70.4	13.37	2.85596	2.91397	60.16	28.06	88.42	57.92	87.8	80.71	11.16	2.65647	2.90362	59.65	28.3	70.13	51.32	80.65
727	61.78	48.04	29.97	70.5	66.16	15.81	2.41429	2.67482	61.2	27.69	106.61	68.79	93.47	90.15	10.84	2.72601	3.43084	61.9	27.37	54.61	34.47	68.98	63.73	6.49	2.48257	2.72377	61.89	27.38	59.14	37.41	70.79	64.97	7.42	2.46938	2.62133	61.93	27.36	63.04	41.03	72.32	67.1	6.39	2.63726	2.47753	61.88	27.38	52.78	33.87	70.15
728	71.39	46.62	33.11	73.66	64.21	15.15	2.58016	2.67674	70.23	23.87	95.08	59.49	87.8	84.11	7.95	2.85397	3.55615	71.52	23.44	54.64	39.86	70.09	66.78	6.41	2.61311	2.34378	71.57	23.42	58.69	41.79	72.26	69.15	5.85	2.57766	2.43908	71.63	23.4	64.4	45.14	77.04	74.94	5.86	2.75491	2.81836	71.7	23.38	47.96	32.59	73.38
729	61.88	43.07	19.32	64.35	54.24	15.59	2.70586	3.12515	62.22	26.94	56.14	35.56	64.13	53.62	6.49	2.67642	3.11514	62.24	26.94	55.31	33.47	68.85	56.25	5.93	2.80052	3.12908	62.08	27.01	54.14	32.39	65.24	55.49	6.53	2.77682	3.16008	62.99	26.61	77.14	37	72.41	66.48	6.16	2.76821	3.17531	62.02	27.03	46.16	22.71	66.15
730	84.22	19.54	0.51	44.75	40.03	12.38	1.90617	2.14261	84.26	20.11	43.54	21.27	49.21	45.07	4.31	2.29559	3.01668	84.39	20.08	37.24	14.81	46.37	43.19	5.38	2.24376	2.00398	84.48	20.06	39.6	18.47	47.7	43.44	5.46	2.01204	2.30099	84.2	20.12	39.37	17.74	48.46	45.21	4.76	2.22474	2.13621	84.52	20.05	24.41	4.17	44.63
731	67.11	80.68	59.92	83.39	80.81	18.07	3.12727	3.26143	64.85	25.78	119.57	68.91	100.51	96.57	9.23	2.67615	3.0636	67.02	24.95	80.11	57.73	77.72	69.49	7.89	2.96884	3.14907	67.12	24.91	79.88	57.67	78.49	77.93	8.64	3.123	3.23292	65.39	25.57	83.65	60.67	72.57	68.59	7.46	3.02045	3.14861	67.32	24.83	79.93	57.83	81.82
732	77.38	53.59	37.06	61.04	53.09	16.88	2.83321	2.45902	77.16	21.67	65.4	44.71	60.44	54.01	7.11	2.81541	2.19092	77.53	21.57	58.9	42.15	63.44	53.28	6.72	2.86127	2.75819	76.9	21.74	63.19	49.81	60.98	54.91	8.32	2.83513	2.33548	76.99	21.72	73.82	48.68	69.25	63.71	9.16	2.9922	2.85127	77.12	21.68	61.41	42.91	62.7
733	88.22	18.08	0.3	31.15	33.23	8.71	1.81981	1.95501	86.87	19.17	67.01	42.49	53.3	45.51	5.44	2.53783	2.28287	88.19	18.88	39.75	16.72	35.58	34.91	3.53	1.94968	1.91656	88.47	18.82	42.51	22.37	38.4	38.29	4.69	2.09635	1.98981	87.49	19.03	64.47	20	60.48	48.75	4.41	2.19176	2.03786	88.48	18.82	26.84	6.25	33.15
734	65.21	26.34	5.37	53.3	37.46	14.29	1.93987	2.35023	63.33	26.25	88.68	46.56	73.47	62.16	7.33	2.58064	3.11619	65.41	25.42	58.96	35.78	61.37	48.04	7.32	2.522	2.34624	65.19	25.5	61.94	36.65	64.3	48.59	9.14	2.61906	2.71733	64.52	25.77	130	52.22	107.24	115.03	6.5	2.11581	3.09355	65.36	25.44	63.2	28.5	63.73
735	72.03	34.16	12.76	54.4	53.22	11.17	2.38277	2.1951	72.04	23.48	48.78	27.36	49.52	47.68	6.84	2.38473	1.84311	71.47	23.66	54.1	33.87	50.42	49.22	6.02	2.51176	2.30595	71.88	23.53	54.45	35.47	51.31	48.81	6.81	2.56884	2.33806	71.93	23.51	58.31	34.97	56.33	52.75	6.81	2.65112	2.42495	71.87	23.53	41.83	21.79	47.17
736	67.98	28.95	7.36	42.38	40.53	11.64	2.15725	2.72942	68.05	24.79	50.19	28.7	53.4	50.38	4.86	2.41032	2.71984	67.94	24.83	49.67	27.19	48.56	47.12	5	2.41599	2.65345	68.12	24.77	48.5	28.17	47.35	45.14	6.99	2.49105	2.69446	67.65	24.94	63.08	36.51	52.04	51.27	5.55	2.61384	2.68012	68.11	24.77	38.56	18.41	44.09
737	80.19	34.42	17.05	61.05	56.18	17.94	2.59577	2.69001	79.75	20.53	74.7	42.75	71.4	66.67	9.09	2.93499	2.96103	80.28	20.4	47.82	29.28	62.3	58.24	9.26	2.63961	2.71072	80.07	20.45	65.84	42.73	66.44	63.7	11.13	2.9819	2.77149	77.89	21.02	89.84	48.29	87.85	87.56	11.5	2.72975	3.19405	80.14	20.43	55.6	31.89	63.64
738	69.48	48.32	35.56	43.56	43.81	13.2	2.46556	2.34392	68.87	23.83	76.88	53.03	59.54	59.37	6.97	2.52951	2.57647	69.58	23.59	59.7	42.72	47.46	47.5	5.56	2.49063	2.401	69.4	23.65	62.55	42.39	50.95	49.16	6.89	2.54414	2.5841	69.27	23.69	86.47	51.47	66.06	67.12	6.41	2.85253	3.1379	69.44	23.63	63.5	41.74	49.89
739	85.1	27.41	7.22	41.52	39.35	10.14	2.58182	2.60801	85.15	19.59	56.52	18.48	49.29	48.85	3.8	2.75654	2.71564	85.28	19.56	76.5	37.76	64.35	63.44	5.35	3.02243	3.1412	85.13	19.59	58.25	24.12	50.25	50.4	5.33	2.43546	2.43295	84.35	19.77	67.24	27.23	63.97	63.47	5	2.85658	3.48505	85.18	19.58	31.39	13.95	40.29
740	69.15	41.86	24.95	53.25	44.13	13.06	2.7235	2.62015	68.06	24.57	102.37	64.25	88.17	83.82	12.08	3.10995	2.81892	69.27	24.15	54.4	37.22	55.24	47.1	7.31	2.79793	2.6956	69.26	24.15	62.83	42.47	56.89	50.53	8.86	2.74364	2.77466	68.33	24.48	74.92	48.21	63.86	60.5	8.33	2.7836	2.73322	69.3	24.14	50.87	33.75	53
741	81.08	40.84	17.92	62.64	57.83	15.44	2.35828	2.98495	81.24	20.68	59.39	27.14	65.88	60.24	6.27	2.52852	3.03509	81.63	20.58	64.19	35.37	64.87	64.84	5.14	2.55739	3.03015	81.24	20.68	48.6	27.11	57.37	55.71	5.73	2.56723	2.98823	79.78	21.06	85.51	41.83	83.66	80.06	6.33	2.29092	3.25412	81.46	20.62	48.88	21.33	65.53
742	69.51	46.7	37.41	60.63	60.44	12.83	2.41709	2.21293	69.26	24.2	63.76	45.16	56.1	54.5	5.3	2.50665	2.42788	69.34	24.18	59.74	39.93	55.48	54.78	4.72	2.69196	2.08987	69.32	24.18	59.13	33.85	53.66	52.56	5.55	2.42104	1.93495	69.35	24.17	71.01	44.17	66.73	63.14	4.82	2.50684	2.62166	69.46	24.14	52.96	33.83	54.92
743	74.82	52.04	31.33	59.88	56.82	14.41	2.40652	2.59915	74.95	22.37	67.2	39.27	65.01	62.28	5.31	2.5368	2.59726	74.9	22.38	58.5	37.35	60.09	55.64	5.16	2.42004	2.97698	75.22	22.29	58.16	37.72	58.28	55.3	6.27	2.29175	2.61429	74.49	22.51	65.5	42.65	60.37	57.53	5.93	2.61098	2.61981	75.32	22.26	52.43	33.56	55.04
744	65.49	52.73	36.43	78.07	78.85	18.73	3.02879	2.87325	65	25.79	76.82	44.49	77.65	77.05	7.86	3.16411	3.2897	65.73	25.51	61.28	42.46	71.92	71.47	7.67	3.00294	2.78847	65.44	25.62	63.58	45.97	71.64	70.54	7.78	2.9781	2.83981	65.45	25.61	64.31	46.78	69.15	68.2	8.36	2.91718	2.71272	65.71	25.51	56.61	41.38	73.23
745	101.59	11.04	0	30.09	24.55	6.93	1.44623	2.50482	101.07	14.61	78.95	29.55	70.19	70.1	11.44	3.46518	3.50965	101.79	14.51	80.65	37.42	75.3	70.55	12.58	2.8623	2.98755	101.3	14.58	50.61	31	42.94	38.67	11.15	2.08016	2.56418	96.54	15.3	145.99	46.67	175.05	182.04	15.13	2.48024	3.20666	101.69	14.52	41.01	19.54	38.31
746	72.81	39.53	24.72	53.4	43.29	13.6	2.79396	2.09377	72.7	20.46	66.94	46.73	58.4	56.27	12.65	2.91403	2.42614	72.78	20.44	55.89	42.8	54.25	47.99	9.76	2.92063	2.09096	72.67	20.47	76.66	51.46	63.55	60.18	15	2.97547	2.26304	72.17	20.62	85.85	59.23	75.72	76.08	10.92	2.47197	3.16014	72.7	20.46	56.83	37.86	56.05
747	69.56	62.13	38.61	80.82	94.4	15.29	3.0412	3.31528	69.14	24.13	84.89	52.91	83.09	91.83	5.31	2.84412	3.29283	69.75	23.92	62.77	41.63	75.77	86.22	5.85	2.79271	3.18002	69.27	24.08	63.78	41.44	70.44	80.58	6.37	2.852	3.18151	68.94	24.2	67.65	37.13	70.88	82.13	4.83	2.80716	3.15126	69.51	24	60.33	36.67	74.28
748	74.03	38.69	19.2	48.2	47.98	13.19	2.60369	2.55448	72.67	22.84	99.01	66.43	82.95	87.47	8.29	2.98365	3.26402	73.49	22.59	74.17	48.37	59.39	58.39	5.68	2.56004	2.8301	74.21	22.37	107.87	55.06	78.11	72.86	8.52	3.01699	3.09427	73.96	22.45	174.63	69.57	144.99	144.3	11.75	2.07328	3.4242	73.61	22.55	83.97	50.25	65.01
749	66.71	43.38	27.87	53.47	49.07	13.67	2.65806	2.21227	66.85	25.22	60.59	36.36	58.88	52.07	7.96	2.93123	2.90547	66.88	25.21	51.95	30.6	54	46.9	7.51	2.48996	2.58735	66.79	25.25	58.97	40.17	58.24	51.16	10.11	2.74947	2.79177	66.65	25.3	65.91	42.5	60.21	54.54	7.07	2.59936	2.41259	66.8	25.24	51.16	32.26	54.64
750	75.4	38.59	18.95	58.83	58.81	15.59	2.25394	2.979	75.65	22.27	62.62	41.59	60.37	60.82	6.82	2.59654	2.95044	75.43	22.34	53.4	29.71	56.01	57.33	7.41	2.47721	2.85344	75.83	22.22	56.3	35.73	57.61	58.95	7.34	2.47189	2.97929	74.79	22.53	66.09	39.29	66.78	69.06	7.09	2.45555	2.97066	75.87	22.21	44.18	27.42	54.64
751	82.49	43.99	23.95	69.2	62.26	20.15	2.7079	2.9372	82.29	20.56	56.24	35.71	69.21	60.75	6.54	2.56264	2.91724	82.61	20.48	53.68	32.09	69.95	60.36	7.73	2.74831	2.85126	82.47	20.52	52.89	34.71	69.5	61.47	7.8	2.72536	2.90302	82.21	20.58	55.54	35.34	69.79	61.15	9.15	2.69699	2.99876	82.42	20.53	46.28	26.67	67.62
752	67.41	52.63	39.52	59.65	58.55	18.56	2.63716	2.51423	67.56	25.03	64.28	43.2	61.1	61.76	5.68	2.56773	2.33337	67.68	24.98	68.29	49.19	63.27	63.29	6.11	2.75129	2.38646	67.57	25.02	66.84	44.81	63.69	63.84	8.91	2.65769	2.42446	67.19	25.16	70.13	48.35	67.03	67.55	7.86	2.69677	2.39747	67.66	24.99	61.57	49.57	61.36
753	63.38	39.56	22.99	64.64	49.04	14.21	2.42928	2.20276	62.8	26.96	85.07	50.43	87.09	83.45	7.33	3.02156	3.06431	63.43	26.7	48.76	32.16	60.65	52.16	6.71	2.53954	2.19193	63.45	26.69	56.57	37.92	63.22	55.14	7.1	2.6277	2.12577	63.6	26.63	58.25	36.73	66.74	57.41	6.35	2.63044	2.52598	63.48	26.68	46.48	28.2	60.54
754	59.49	67.96	53.33	62.67	61.16	13.47	2.8184	2.40819	59.51	28.17	77.96	57.82	68.78	68.21	6.24	2.81245	2.9288	59.63	28.11	67.45	50.83	58.82	58.93	6.18	2.83799	2.29769	59.67	28.1	72.59	54.39	63.3	63.37	6.67	2.80318	2.4843	59.92	27.98	72.99	56.33	62.27	62.01	5.9	2.74345	2.40975	59.64	28.11	66.69	51.23	63.45
755	64.13	99.27	65.72	83.35	80.48	23.15	3.20126	2.84323	63.51	26.68	93.05	60.52	79.85	78.68	6.58	3.16533	3.07543	64.11	26.43	91.55	66.54	77.89	75.12	8.42	3.04919	3.06972	63.96	26.49	91.41	65.12	76.75	74.8	9.75	2.99282	2.92301	63.81	26.55	95.13	65.76	79.49	77.22	8.63	3.07661	2.94572	64	26.48	95.72	64.97	80.3
756	66.1	46.74	29.31	70.26	69.4	16.81	2.4079	3.11448	65.9	25.68	81.43	51.46	79.79	79.04	8.75	2.65442	3.1337	66.25	25.55	56.91	36.43	70.8	71.37	8.94	2.53111	3.1146	66.4	25.49	59.37	40.52	73.4	72.46	7.96	2.6484	3.11192	66.16	25.58	61.34	37.72	71.74	72.09	7.61	2.61968	3.21922	66.34	25.51	53.66	32.88	71.34
757	64.21	35.74	11.16	70.96	84.81	14.29	2.35507	2.9612	64.18	21.35	99.86	61.59	83.47	84.03	11.69	2.86248	3.69336	65.67	20.86	77.27	47.34	88.12	109.38	14.54	2.90422	3.27335	64.15	21.36	73.38	46.54	69.36	64	12.31	2.57476	2.95687	63.87	21.45	91.74	55.24	78.65	88.08	11.78			64.52	21.24	74.75	44.15	76.22
758	62.78	63.01	45.76	70.12	72.45	13.94	2.87861	2.96039	62.91	26.33	81.26	52.58	73.72	79.01	7.38	2.94155	2.87294	62.97	26.31	70.02	48.87	71.39	71.89	10.09	2.81063	2.83964	62.89	26.34	70.28	49.3	72.3	70.81	8.64	2.62465	3.09635	63.09	26.26	84.53	52.63	77.77	77.89	11.77	2.82415	3.26444	63.01	26.29	67.16	48.44	70.76
759	95.85	16.4	0	34.61	32.06	10.88	2.11193	2.01999	94.52	17.56	52.52	34.29	44.41	42	6.69	2.36667	2.42659	95.78	17.33	35.46	17.17	37.17	35.58	5.46	2.25897	1.98295	95.5	17.38	42.27	22.36	39.43	39.45	4.97	2.33214	2.03874	94.24	17.62	68.39	24.02	79.2	37.87	6.22	2.20311	2.06269	95.58	17.37	28.54	7.69	35.43
760	65.93	31	9.88	45.64	41.85	11.79	2.22487	2.66846	66.06	25.6	48.6	27.07	49.17	48.75	4.1	2.43143	2.79017	65.81	25.7	45.08	25.22	49.81	50.49	5.04	2.3425	2.55264	65.96	25.64	55.11	35.1	52.59	53.58	7.21	2.4393	2.66707	65.53	25.8	76.43	36.34	67.55	63.15	5.32	2.73494	3.14887	65.82	25.69	45.02	22.08	51.35
761	79.95	17.46	0.62	28.54	24.81	9.97	1.82789	2.08332	79.58	21.23	66.09	30.3	53.94	51.88	3.54	2.59121	2.76143	80.08	21.1	38.02	17.92	33.7	31.38	4.07	2.10065	2.31561	80.14	21.08	44.74	23.14	36.53	34.25	4.18	2.14731	2.10724	79.92	21.14	47.81	25.94	37.43	36.32	3.97	2.2394	2.34382	80.11	21.09	27.18	6.77	29.89
762	80.73	36.33	15.1	46.33	45.14	12.14	2.42758	2.76353	80.58	20.81	62.94	36.33	57.53	56.45	5.84	2.76614	2.99897	81.02	20.7	49.82	28.44	49.25	47.71	5.56	2.55511	2.80043	81.29	20.63	54.67	37.37	51.66	50.14	8.28	2.5434	2.74898	80.94	20.72	56.84	38.71	53.66	52.28	7	2.56834	2.87428	81.26	20.64	40.86	20.2	47.13
763	59.54	43.51	25.52	70.52	60.06	15.7	2.03072	2.57902	59.65	28.37	53.77	33.2	65.9	51.11	5.24	2.45303	2.85341	59.49	28.45	51.99	29.71	64.4	51.46	5.73	2.1873	2.81031	59.62	28.39	54.81	37.21	67.92	53.78	5.59	2.32383	2.88754	59.65	28.37	54.7	30.72	69.56	51.37	7.21	2.21165	2.76896	59.74	28.33	44.44	28.09	69.04
764	83.69	45.09	24.78	70.94	60.6	15.45	2.5325	2.52762	84.41	20.05	54.38	33.28	73	65.59	6.21	2.45892	2.25358	84.59	20.01	53.41	33.29	73.57	66.82	6.81	2.44878	2.44892	84.34	20.07	55.05	34	72.87	64.68	6.23	2.50591	2.46647	84.37	20.06	60.32	36.85	71.89	65.65	6.19	2.61473	2.52077	84.55	20.02	48.47	28.39	70.46
765	72	58.09	50	53.01	48.68	11.7	2.64786	2.09715	72.27	23.03	75.42	51.71	60.31	59.24	7.63	2.82302	2.6946	71.94	23.14	62.55	43.31	53.11	48.64	8.79	2.68224	2.13887	72.08	23.09	65.25	48.54	55.4	48.02	9.23	2.65484	2.86269	72.41	22.99	66.46	47.64	52.78	46.9	6.4	2.60551	2.34329	72.08	23.09	60.16	43.82	52.56
766	79.57	20.32	0.68	38.61	35.52	8.74	1.86929	1.71991	79.25	20.76	53.88	33.46	46.57	47.74	8.9	2.11261	1.74312	79.37	20.73	45.18	24.42	43.12	44.88	7.85	2.22396	1.54183	79.54	20.68	61.22	38.58	51.41	53.29	7.44	2.52119	1.57484	77.24	21.3	120.72	50	103.27	99.86	7.55	2.16885	3.26678	79.61	20.66	45.2	21.43	44.32
767	74.16	24.24	4.3	50.94	48.73	12.73	2.00664	2.36689	74.29	22.43	55.3	23.95	60.94	55.98	7.71	2.35445	2.39324	75.8	21.98	69.7	29.28	70.65	73.25	7.96	2.40138	2.48566	74.38	22.4	54.26	30.61	61.77	67.99	11.18	2.3493	2.45555	72.81	22.89	106.57	41.75	105.7	94.33	9.45	2.49454	3.536	74	22.52	49.27	19.44	61.94
768	69.88	74.98	45.74	87.24	97.67	21.58	3.23933	3.46577	69.29	23.64	77.5	46.57	77.57	84.45	11.39	2.88073	3.3651	69.64	23.52	77.7	52.8	81.77	86.47	11.94	3.09513	3.12172	69.2	23.67	84.67	56.76	86.05	88.84	18.6	2.90602	3.20808	65.69	24.94	131.11	74.65	111	120.71	18	2.33582	3.34589	69.86	23.45	98.75	56.72	92.65
769	87.09	17.4	0.31	44.78	45.91	11.68	1.58861	2.61601	86.63	18.52	54.19	35.23	51.04	52.46	7.57	2.39801	2.49357	87.11	18.42	45.36	24.92	48.65	50.71	8.05	2.04151	2.55759	87.17	18.41	59.16	36.49	52.08	56.22	9.86	2.4364	2.73057	82.05	19.56	108.87	50	109.59	73.68	7.93	2.85967	3.45763	86.9	18.47	54.41	25.69	50.66
770	61.42	44.87	24.36	91.85	64.69	19.71	2.60505	1.81875	61.11	26.45	75.46	42.23	78.62	65.61	6.27	2.6435	3.06142	61.48	26.29	68.24	38.66	94.61	77.17	6.83	2.72938	2.06618	61.65	26.22	76.69	50.46	97.83	81.14	10.43	2.55634	1.99524	62.14	26.01	92.88	57.25	99.54	86.4	9.93	2.37583	2.968	61.58	26.25	86.47	52.02	99.67
771	57.96	56.08	40.32	74.69	63.79	12.64	2.55403	2.71294	58.99	28.73	75.04	53.51	74.17	73.07	5.02	2.64276	3.20379	59.05	28.7	75.86	51	70.65	73.31	6.11	2.50353	3.06265	58.57	28.93	75.92	51.04	73.48	59.69	6.11	2.41285	2.79503	59.59	28.44	72.44	48.32	82.87	88.09	5.7	2.42891	2.96915	58.6	28.91	66.07	48.56	66.37
772	70.04	67.63	46.02	86.84	84.79	21.13	2.86289	2.93887	69.8	24.28	72.76	47	83.37	81.31	6.95	2.79741	2.79086	69.76	24.29	68.9	48.39	83.41	81.29	8.01	2.83672	2.77717	69.92	24.23	73.41	48.59	84.43	82.4	8.88	2.91843	2.97083	69.83	24.26	74.04	48.85	83.95	81.64	7.58	2.81512	2.84577	69.91	24.24	69.25	43.95	83.65
773	76.09	40.79	20	59.41	49.17	13.62	2.54228	2.67376	76.18	18.57	62.29	46.12	64.14	55.7	11.18	2.45313	2.74704	75.62	18.71	58.01	37.3	60.55	55.37	11	2.57345	2.64176	76.02	18.61	63.78	45.82	64.46	60.08	14.82	2.83091	2.72021	75.85	18.65	79.2	48	81.02	77.55	14.13	2.78231	2.79049	76.15	18.58	55.55	41.47	62.38
774	76.67	40.65	21.6	55.62	61.72	13.09	2.44246	3.01454	75.46	20	95.35	56.99	85.04	88.57	13.86	2.89633	3.28044	76.78	19.66	69.38	45.9	63.79	70.16	14.41	2.64334	2.90243	76.18	19.81	83.25	52.28	75.99	84.39	14.24	2.727	3.05189	73.87	20.43	126.64	66.99	98.72	90.07	14.86	2.34226	3.21892	76.64	19.7	64.27	47.58	70.12
775	80.02	28.61	9	40.34	28.04	9.71	2.21021	1.97151	79.18	16.1	83.02	54.4	61.64	57.52	13.86	2.75826	3.10326	79.55	16.03	70.4	46.9	49.56	48.47	11.95	2.82553	2.46807	80.08	15.92	94.27	60.17	65.88	61.17	16.13	2.72549	2.60797	76.72	16.62	109.23	60.66	108.04	103.81	12.3	2.69678	3.66169	79.8	15.98	67.73	44.49	53.58
776	75.7	30.9	10.99	55.87	61.46	14.15	2.18247	2.88663	75.68	22.06	56.78	35.47	61.26	65.72	6.18	2.43955	2.92801	75.5	22.12	43.83	24.28	51.97	58.46	5.42	2.23714	2.8928	75.66	22.07	56.29	31.91	61	65.51	6.97	2.31016	2.89201	75.1	22.24	66.42	36.87	59.97	62.25	5.89	2.58937	2.98088	75.5	22.12	47.37	19.61	55.13
777	71.15	52.25	33.83	91.74	74.26	22.25	2.91338	3.24541	71.84	23.09	67.88	38.43	90.18	71.06	14.47	2.86705	3.33245	71.45	23.21	65.81	39.01	90.58	69.69	11.2	2.8526	3.26521	71.41	23.23	77.22	54.3	88.15	76.56	17.08	2.97009	3.27222	69.87	23.74	119.15	67.44	120.5	108.42	17.4	2.13261	2.98574	71.75	23.12	64.68	43.48	87.84
778	76.94	32.2	9.73	67.66	66.06	17	2.41707	2.86114	77.3	21.7	83.91	34.82	83.26	79.06	8.04	2.75942	2.89203	76.92	21.8	44.36	25.16	61.83	61.41	6.85	2.66694	2.13242	77.37	21.67	62.52	28.42	66.05	65.83	7.73	3.20965	2.99947	76.79	21.84	52.37	31.83	63.91	63.71	7.25	2.50868	2.50199	77.24	21.71	39.89	17.48	61.77
779									59.11	28	63.48	23.79	128.63	109.68	4.53	2.26729	2.60037	109.27	15.14	39.96	14.13	28.5	29.63	3.22	1.88615	2.00165	109.93	15.06	45.5	24.37	30.6	31.85	4	1.95429	1.87691	104.62	15.82	100.23	33.99	137.63	120.25	5.77	2.93806	3.5385	110.18	15.02	30.98	10.38	22.73
780	67.46	55.94	41.55	67.81	66.04	14.85	3.06686	3.19633	67.21	24.96	115.73	60	92.15	88.41	9.3	2.79784	3.27891	67.09	25	60.94	44.92	57.16	56.53	8.86	2.68103	2.72431	67.27	24.94	71.51	50.99	61.93	60.94	7.47	2.91671	2.90037	66.77	25.12	84.38	47.72	69.41	69.23	7.62	2.90343	3.37987	67.26	24.94	62.01	44.91	60.53
781	81.15	35.9	14.47	40.29	36.61	11.73	2.19758	2.02164	80.22	15.76	76	53.11	64.92	54.21	13.13	2.6233	2.61415	80.74	15.65	66.48	44.18	51.23	49.14	12.5	2.55145	1.97745	80.94	15.61	82.69	59.29	59.06	58.89	13.37	2.73675	2.25508	79.52	15.89	86.23	60.23	63.39	56.02	14.33	2.55394	3.04906	80.93	15.62	72.79	45.56	54.51
782	81.74	21.26	2.95	37.37	38.32	9.56	2.05192	2.62702	82.01	19.96	47.45	22.55	46.29	49.57	6.9	2.26449	2.71651	81.9	19.99	45.26	22.58	44.39	46.92	5.19	2.3076	2.70725	82.17	19.92	47.37	29.89	43.29	41	5.04	2.20785	2.57754	80.24	20.4	106.19	39.88	86.43	71.85	6.96	2.64661	3.41812	82.05	19.95	36.1	14.34	39.02
783	103.42	20.28	2.86	40.12	43.16	8.04	2.35139	2.96372	103.26	16.19	54.7	16.83	54.41	67.62	3.83	3.20917	3.44523	103.38	16.17	51.12	15	52.48	62.96	4.16	2.59682	2.90603	103.59	16.14	47.74	26.15	43.79	48.26	6.65	2.49178	2.98026	101.24	16.51	82.17	22.68	94.82	128.49	7.11	3.20075	3.88695	103.54	16.15	32.25	10.94	39.53
784	76.43	32.46	10.84	54.76	61	13.05	2.41802	2.58956	76.32	21.91	78.44	46.38	71.52	87.74	4.95	2.84004	3.4427	78.33	21.35	88.74	49.34	78.24	102.69	6.38	2.42361	3.19318	77.05	21.7	52.72	32.02	56.98	63.87	4.67	2.42601	2.65101	77.1	21.69	108.61	45.69	92.73	122.36	8.36	2.32108	3.10058	77.19	21.66	45.03	23.4	55.82
785	76.63	46.37	28.77	66.06	71.57	16.82	2.5812	2.80046	75.59	21.41	78.56	44.27	74.58	69.59	7.42	2.96606	2.92236	76.06	21.27	54.93	35.98	63.42	59.13	10.43	2.5796	2.84253	75.45	21.45	70.74	45.45	63.87	60.57	13.81	2.5896	2.86968	74.46	21.73	115.02	59.38	109.63	117.95	14.33	2.73172	3.2918	75.83	21.34	66.56	37.14	64.95
786	58.23	56.91	40.04	75.11	62.97	15.78	2.67021	2.70388	58.53	28.75	80.78	54.75	79.44	71.79	9.63	2.8098	2.66726	58.52	28.76	69.94	43.75	72.35	59.23	7.47	2.7056	2.74247	58.27	28.88	64.31	42.32	68.78	58.08	9.92	2.86164	2.79663	58.72	28.66	85.45	45.09	78.26	70.2	9.38	2.97132	3.22454	58.33	28.85	58.23	36.79	69.97
787	77.43	26.88	6.57	61.38	60.1	13.26	2.26986	2.71446	77.29	21.82	51.15	21.47	63.07	61.6	6.17	2.42623	2.54654	78.05	21.61	50.54	22.2	63.09	58.33	5.04	2.3571	2.64737	77.72	21.7	52.46	30.3	61.65	60.72	8.02	2.46148	2.56114	76.57	22.02	65.2	34.6	77.71	79.27	9.55	2.56476	2.71956	77.92	21.64	39.89	17.24	57.96
788	63.11	64.49	49.12	55.89	55.02	14.17	2.91961	2.22652	62.75	26.85	89.01	57.45	69.09	71	6.39	3.00357	3.09191	62.94	26.76	71.75	52.76	56.68	56.61	7.6	2.81342	2.2615	63.21	26.65	76.8	56.46	59.76	61.29	9.4	2.98638	2.21219	63.45	26.55	94.64	54.48	75.54	77.65	8.52	2.97777	3.30344	63.21	26.65	69.14	48.67	55.41
789	64.97	58.42	48.2	60.61	51.19	16.51	2.80343	2.28542	64.22	26.39	107.47	62.78	95.06	90.49	8.38	3.18581	3.21531	65.03	26.06	68.05	51.48	64.08	53.71	7.34	2.88096	2.56539	65.01	26.07	82.56	52.32	70.16	61.33	7.79	2.89915	2.54715	64.54	26.25	76.27	49.29	69.49	59.2	6.61	2.75995	2.82533	64.98	26.08	67.67	46.79	63.41
790	65.36	50.44	25.93	44.87	34.01	8.71	2.23937	2.44072	64.21	20.89	101.58	61.36	70	67.91	12.09	2.88464	3.00433	65.31	20.53	71.94	51.36	56.63	51.04	10.52	2.78713	2.73315	65.34	20.52	82.52	49.76	57.65	56.88	13	2.84802	2.55561	65.83	20.37	95.15	57.59	74.98	81.85	13.71	2.69648	2.85051	65.51	20.47	72.22	48.13	55.81
791	75.63	47.84	29.68	50.68	44.4	14.2	2.09146	2.51286	74.57	17.94	93.77	65.61	72.12	75.38	11.88	2.81531	2.98059	74.92	17.86	73.45	46.49	57.27	54.14	12.05	2.57388	2.64298	75.2	17.79	83.73	61.74	61.98	59.41	11.55	2.62885	2.6074	74.03	18.07	86.4	60.39	70.46	66.32	12.92	2.49675	3.09477	75.06	17.82	78.87	56.22	60.41
792	80.44	23.62	4.11	38.15	38.77	7.73	1.98936	2.60307	80.45	20.79	38.06	17.48	39.73	39.91	4.56	1.92355	2.71853	80.05	20.9	39.84	20.79	40	40.46	5.6	2.24534	2.67205	80.52	20.78	44.37	25.17	42.52	42.33	4.42	2.17603	2.7483	80.16	20.87	49.31	23.08	48.49	48.9	5.44	2.63403	2.54212	80.55	20.77	31.37	10.53	39.09
793	72.6	50.03	34.85	62.87	60.44	14.49	2.45859	2.14765	71.5	23.67	81.01	49.88	77.31	76.94	7.38	2.58903	3.46603	72.96	23.2	60.93	39.04	65.62	68.45	5.91	2.48652	3.20666	72.46	23.36	59.77	40.45	61.73	59.75	7.76	2.46832	2.64679	72.24	23.43	68.56	41.86	66.57	62.76	6.36	2.39463	2.67435	72.59	23.32	54.22	36.05	62.53
794	79.04	46.05	28.57	46.6	49.16	13.41	2.74165	2.52145	78.38	20.73	74.14	46.26	64.27	49.93	8.44	2.73175	2.47725	79.28	20.5	57.96	37.6	49.37	51.7	9.72	2.79525	2.5636	78.83	20.62	66.51	44.44	53.57	56.26	9.04	2.79601	2.47262	77.17	21.06	90.56	49.08	91.82	87.75	9.65	2.82195	3.44325	79.04	20.56	56.97	37.35	49.92
795	70.4	34	12.36	81.34	35.81	12.18	2.21413	2.43696	70.15	23.84	89.71	51.65	73.95	57.93	5.08	2.78061	2.75945	70.01	23.89	51.1	32.86	53.89	39.8	4.65	2.3832	2.42293	70.33	23.78	50.01	31.25	53.11	37.98	5.63	2.44672	2.34594	71.03	23.54	55.04	34.68	60.4	41.24	5.07	2.43363	2.42906	70.6	23.69	41.33	21.12	56.33
796	70.41	42.65	23.82	86.85	83.26	16	2.33905	2.62649	70.46	23.71	55.76	32.76	79.02	76.45	5.94	2.29524	2.4399	70.32	23.75	53.56	34.43	79.18	77.69	5.37	2.29493	2.56401	70.51	23.69	60.54	40	81.29	79.86	7.67	2.58343	2.83469	70.61	23.66	73.74	34.94	98.09	95.04	7.58	2.6709	2.88247	70.7	23.63	55.61	35.81	85.03
797	87.77	14.63	0.91	32.24	32.01	7.48	0.851258	2.52514	87.73	19.01	66.87	26.34	54.15	64.88	3.25	2.62633	3.35717	87.03	19.16	66.05	18.93	50.75	61.24	3.75	3.37152	3.31518	88.05	18.94	46.21	20.3	38.98	41.05	4	2.65713	2.95345	85.52	19.5	78.23	28.57	72.6	64.48	4.33	2.28896	3.42757	88.09	18.93	37.09	9.85	35.83
798									77.63	21.54	50.35	27.69	55.66	58.25	4.58	2.31389	2.69996	76.81	21.77	81.25	48.6	76.17	75.77	5.45	2.8163	3.08686	77.49	21.58	46.91	28.74	52.63	50.15	5.7	2.2826	2.67641	77.91	21.47	52.87	27.23	60.08	64.12	4.82	2.67496	2.54656	77.39	21.61	42.82	19.12	53.05
799	76.39	30.96	9.12	44.55	44.43	9.23	1.81245	2.33341	76.33	17.16	71.09	49.4	55.81	54.92	12.5	2.42144	2.64073	76.58	17.11	69.33	47.93	54.87	56.97	14.29	2.80234	2.71467	76.27	17.17	71.05	50.81	55.31	53.15	13.83	2.39146	2.4522	75.32	17.39	84.25	54.5	65.69	61.19	16.31	2.9578	2.88267	76.34	17.16	68.51	46.39	54.05
800	62.52	44.56	28.76	62.43	62.57	13	2.43553	2.57851	62.25	20.43	73.91	44.83	63.51	61.05	14.57	2.7311	2.82052	62.28	20.42	77.99	54.81	71.95	71.75	14.93	2.80156	2.68063	62.51	20.35	87.43	64.42	75.53	72.78	17.42	2.94757	2.66927	62.36	20.4	88.05	60.91	72.2	77.29	14.14	2.83435	2.77695	62.76	20.27	87.13	59.19	75.67
801	55.58								56.18	28.42	69.99	52.41	68.48	64.8	11.13	2.71045	2.25904	56.04	28.5	80.84	53.55	83.58	90.94	13.14	2.78462	2.20825	55.86	28.59	71.18	50.3	67.9	66.65	12.92	2.68842	2.6108	59.36	26.9	117.03	75	102.59	101.07	7			56.1	28.46	79.39	54.35	73.77
802	77.81	32.49	12.76	48.16	43.5	12.13	2.25159	2.49595	76.67	19.38	78.7	46.74	66.04	68.56	11.56	2.84629	2.88621	77.06	19.28	62.24	39.13	56.43	49.44	11.55	2.30765	2.94636	75.48	19.69	109.54	53.59	83.36	70.48	13	2.97042	2.9829	71.76	20.71	108.26	60.44	120.54	97.19	13.14	2.8945	3.50038	76.79	19.35	83.42	46.08	68.31
803	65.94	32.89	13.45	37.49	32.47	10.03	2.2477	2.33768	66.49	25.03	81.25	44.85	64.81	62.93	4.64	2.9335	3.03119	66.39	25.06	48.21	30.49	44.27	40.46	4.23	2.29112	2.44528	66.08	25.18	56.15	32.91	48.01	44.48	5.67	2.6017	2.48847	66.39	25.07	74.83	46.99	61.49	58.12	6.57	2.76728	2.5333	66.19	25.14	47.6	27	43.53
804	107.47	5.95	0	20.38	19.29	5.35	0.850646	2.38162	106.81	15.84	43.6	13.97	38.86	39.4	3.85	1.80092	2.30242	106.78	15.85	57.2	17.6	52.59	54.89	4.63	3.2694	3.46881	107.14	15.79	39.67	18.02	31.53	31.44	4.72	1.87017	2.56845	102.78	16.46	96.14	20.24	141.21	144.28	4.99	2.82024	3.06669	107.43	15.75	26.46	5.94	26.02
805	66.5	47.72	36.69	48.79	47.16	10.83	2.54072	2.54559	66.59	24.94	79.79	56.32	61.01	52.12	7.35	2.74494	2.34307	66.57	24.95	63.65	46.73	51.87	49.08	7.68	2.65982	2.69966	66.54	24.96	75.07	51.5	58.8	58.76	9.14	2.75433	2.73041	66.22	25.08	87.8	60.17	73.3	69.25	9.92	2.69292	3.00497	66.62	24.93	65.95	50.49	54.56
806	84.75	25.38	3.15	34.81	34.65	10.26	2.33728	2.3876	84.13	15.47	78.62	50	58.28	63.66	14.65	3.18957	3.05698	85.02	15.31	72.59	56.15	55.66	53.25	13.61	2.85465	2.70988	84.39	15.42	71.09	53.36	53.62	56.16	14.11	2.83753	2.5017	77.69	16.75	137.06	63.87	132.43	135.71	13.33	2.84721	3.82256	84.51	15.4	67.98	47.4	51.75
807	82.85	15.39	0.32	27.5	23.95	6.22	1.41996	1.72198	82.34	13.8	73.53	51.77	54.16	53.85	12.61	2.6685	3.00015	82.68	13.75	66.03	46.18	47.96	44.15	10.87	2.74583	2.2752	82.94	13.7	67.68	46.09	49.92	49.34	10.17	2.44231	2.2544	82.06	13.85	88.66	46.94	73.03	52.8	11.38	2.82964	2.71725	82.53	13.77	74.3	44.8	50.13
808	71.41	42.34	23.99	44.71	44.8	12.95	2.43159	2.58192	72.6	22.97	59.91	37.8	58.83	58.94	7.49	2.88625	3.05666	72.2	23.1	68.78	40.59	62.03	60.72	6	2.41991	2.7361	72.77	22.92	58.69	43.66	54.79	53.25	7.92	2.40987	2.76358	71.32	23.39	68.87	44.69	60.94	61.1	7.09	2.60382	3.42029	72.66	22.95	51.54	36.36	51.43
809	77.54	48.83	33.64	50.04	48.85	14.91	2.77666	2.57093	77.4	21.63	62.91	43.64	56.32	55.13	6.27	2.85646	2.52143	77.83	21.52	61.67	42.7	56.32	54.93	5.76	2.84238	2.84804	77.63	21.57	58.93	41.44	54.27	53.51	5.33	2.78455	2.61973	77.12	21.71	65.05	46.21	58.5	58.1	6.79	2.88536	2.94116	77.6	21.58	52.6	38.78	51.19
810	86.39	34.39	6.85	61.98	59.28	12.38	1.95477	2.72423	85.93	19.46	45.23	24	54.56	50.35	4.56	2.1951	2.69276	86.35	19.36	44.27	20.16	54.89	49.05	4.54	2.14383	2.6078	85.87	19.47	46.72	19.76	56.9	50.99	4.79	2.16411	2.70241	85.76	19.5	66.67	23.21	70.92	63.21	5.77	2.86206	3.38174	86.08	19.43	32.72	10.31	53.59
811	82.06	38.69	18.82	43.97	42.68	11.16	2.11264	2.19293	80.14	20.92	105.84	63.87	82.25	80.72	7.06	2.25307	2.77929	81.7	20.52	51.7	34.2	45.19	44	5.05	2.36771	2.84219	81.81	20.49	58.4	38.27	45.81	46.61	4.53	2.30511	2.91224	84.96	19.73	108.5	46.93	86.15	90.77	5.73	3.1961	2.91315	82.05	20.43	42.89	23.84	38.32
812	83.45	23.79	2.94	41.91	36.58	10.89	2.28021	2.38189	82.66	20.45	52.91	22.05	50.98	45.74	5.74	2.34386	2.37061	82.11	20.59	55.53	24.37	48.92	40.59	4.11	2.25409	2.36386	82.9	20.39	52.61	29.52	46.74	40.05	6.13	2.49379	2.3365	80.23	21.07	81.9	44.61	76.78	71.73	6.7	2.55339	2.90506	82.87	20.4	37.4	15.25	40.98
813	73.65	45.3	27.11	62.79	59.39	16.12	2.81835	3.05309	71.65	14.73	98.91	71.52	81.09	77	11.36	2.92603	3.01945	73.58	14.34	84.86	57.58	75.58	65.55	15.09	2.68536	2.94233	72.88	14.48	96.61	61.17	76.23	69.56	14.54	2.72352	2.83753	68.54	15.39	149.93	60.32	133.47	120.94	16	2.46998	3.63966	72.82	14.49	92.65	59.55	75.39
814	62.48	54.81	36.51	62.55	70.77	12.1	2.50676	2.71819	61.96	20.71	91.61	63.31	71.13	76.94	13.08	2.71849	3.34644	62.08	20.67	74.16	53.57	61.07	62.12	11.59	2.5015	2.53579	62.48	20.54	91.83	56.12	72.65	73.95	14.07	2.71314	2.75792	63.17	20.31	100.22	50.32	85.08	99.02	14.36	3.02748	3.28157	62.41	20.56	83.8	52.2	68.31
815	79.36	35.29	16.89	33.38	33.52	9.28	2.34842	2.00561	78.71	13.89	86.42	57.78	63.66	65.32	15.08	2.77462	2.85466	79.34	13.78	71.28	51.07	49.96	46.55	11.14	2.67584	2.41419	79.05	13.84	77.08	52.61	53.86	60.71	14.13	2.82861	2.81891	76.8	14.24	95	53.93	99.44	97.26	12.86	2.57023	2.75926	79.18	13.81	75.89	53.36	49.86
816	70.37	28.59	9.4	48.62	39.33	11.07	1.97151	2.32818	70.57	23.76	47.2	27.92	51.64	45.84	5.57	2.22433	2.38326	70.99	23.61	69.16	40.79	63.44	58.94	4.67	2.68685	2.60944	70.3	23.85	44.27	23.9	49.66	43.67	4.01	2.34514	2.26663	70.38	23.82	58.69	34.44	63.21	56.88	4.1	2.04945	2.3801	70.4	23.81	38.03	20.86	49.41
817	81.59	39.93	14.19	82.18	61.16	19	2.38349	2.60401	80.11	12.82	79.57	50.27	84.12	72.1	18.4	2.73127	2.95143	80.34	12.78	82.45	47.45	85.55	73.49	10.94	2.77489	2.83366	80.98	12.68	91.22	55.1	88.43	75.64	17.57	2.78574	2.71931	76.6	13.41	127.81	64.6	115.71	81.53	14.25	2.5212	3.11736	80.97	12.68	78.24	54.51	86.76
818	65.11	107.82	71.48	85.05	82.46	23.5	3.3291	2.44562	62.81	26.37	112.28	69.32	96.86	94.3	10.5	2.40131	3.42666	64.22	25.79	93.13	64.75	74.39	71.58	7.64	3.04989	3.32894	64.38	25.73	114.87	72.12	82.26	82.22	11.27	3.30376	2.73883	63.24	26.19	102.98	66.54	80.55	79.02	7.46	2.67908	3.14827	64.71	25.59	114.95	72.4	82.81
819	64.7	91.62	66.67	85.83	81.3	20.15	3.19711	2.53373	63.71	25.98	111.37	72.73	102.37	106.27	7.63	2.96205	3.25546	63.7	25.99	97.57	66.25	90.13	83.52	10.73	3.03635	2.84921	64.12	25.82	105.82	61.43	88.58	75.45	11.11	3.20461	2.4681	63.46	26.09	97.38	63.24	91.56	73.68	10.54	3.08915	2.83548	64.1	25.83	102.81	65.24	86.08
820	77.34	24.48	3.11	48.01	41.7	12.61	1.73384	2.50842	76.7	17.38	79.25	50.74	64.11	55.71	12.75	2.6729	2.47631	76.66	17.39	66.91	51.63	54.26	50.43	15.43	2.57523	2.58106	77.72	17.15	84.9	59.23	63.68	60.85	14.63	2.5822	2.55358	74.62	17.87	105.09	59.05	77.99	77.96	10.6	2.68267	2.9045	77.37	17.23	71.12	45.06	57.23
821	86.76	15.83	0.27	44.7	41.02	11.06	1.60863	2.49628	86.74	19.28	58.89	24.9	54.31	52.82	4.88	2.19595	2.17391	87.17	19.18	37.67	15.2	48.8	45.52	4.43	2.15259	2.26131	87	19.22	41.54	19.86	49.84	47.27	5.91	1.99839	2.35902	86.54	19.32	53.62	14.6	64.4	61.07	4.37	2.18698	3.34715	87.13	19.19	32.51	7.37	47.79
822	69.77	53.62	39.62	64.44	72.99	16.31	2.77959	3.08988	70.18	23.26	124.42	66.67	125.88	139.25	13.86	2.50981	3.30714	69.71	23.42	73.51	47.57	64.62	71.87	10.89	2.76956	2.82957	70	23.32	71.94	51.12	69.23	76.39	13.77	2.92513	3.17285	69.43	23.52	103.83	58.82	95.93	95.99	10.3	2.18164	2.96265	70.41	23.19	72.94	50	69.05
823									65.13	25.73	82.77	31.45	71.26	67.3	5.93	2.54077	2.86399	64.27	26.07	64.22	30.48	53.73	48.38	4.7	2.30559	2.65181	63.92	26.22	49.32	26.63	46.58	36.97	5.71	2.31649	2.2895	64	26.19	61.87	30	56	50.43	5.46	2.42483	2.69283	64.09	26.15	53.59	22.82	47.03
824	61.38	67.07	53.99	68.44	67.74	15.13	2.59971	2.6758	63.33	26.76	84.96	55.28	83.36	78.6	6.48	2.75118	2.75219	62.45	27.13	80.05	56.9	72.72	69.23	5.83	2.50106	2.64928	61.84	27.4	72.8	53.01	71.77	67.91	6.3	2.32075	2.62972	62.16	27.26	86.44	57.26	79.63	76.67	6.77	2.85371	3.14135	62.18	27.25	65.51	49.88	69.64
825	70.77	62.2	46.39	65.75	66.48	17.6	2.91037	2.3376	69.55	16.78	113.72	65.31	103.21	103.33	14.14	2.66266	3.70511	70.25	16.62	85.92	55.73	73.05	72.08	17.55	2.8727	3.10112	70.48	16.56	97.49	64.95	75.54	74.47	13.93	2.98831	2.69665	68.44	17.05	96.3	57.94	81.77	79.29	12.7	2.79378	3.10503	70.71	16.5	91.95	60.68	73.29
826	57.66	61.15	49.12	55.27	53.91	12.61	2.7645	2.72848	58.6	28.46	74.26	47.3	64.84	71.84	4.38	2.42095	2.55353	57.84	28.83	77.95	57.78	59.44	67.21	4.86	2.50033	2.81305	57.39	29.06	78.56	52.53	55.44	61.24	4.82	2.72899	3.23852	57.22	29.14	69.19	49.68	51.76	50.69	6	2.51884	2.64377	57.42	29.04	71.85	50	53.27
827	75.77	43.08	24.47	57.89	58.58	12.86	2.50821	2.89756	75.64	20.82	60.61	42.68	58.6	63.44	7.74	2.68677	2.8047	75.59	20.83	64.76	40.47	62.98	59.47	9.82	2.61454	2.88228	75.45	20.87	67.56	42.34	63.5	68.96	10.62	2.76606	3.15888	69.98	22.5	141.09	68.63	119.19	105.03	13	1.71975	3.45943	75.8	20.77	81.53	44.06	68.13
828	68.12	66.73	53.94	76.12	79.13	18.21	2.6353	2.8891	68.06	24.32	72.45	52.7	72.57	72.58	6.37	2.69041	2.86437	67.66	24.46	77.75	56.16	68.67	72.72	6.8	2.69207	2.85249	67.77	24.43	75.62	52.27	73.14	70.9	5.97	2.51585	2.73053	67.92	24.37	78.27	54.5	90.68	106.4	6.13	2.76786	3.29663	67.94	24.37	69.2	51.57	70.66
829	53.77	80.2	55.61	61.38	60.98	10.44	2.74942	2.39714	55.61	30.15	88.49	60.17	67.93	66.8	7.44	2.20447	2.54224	55.43	30.24	83.73	63.49	67.39	67.78	6.05	2.68569	2.19907	55.23	30.36	83.57	58.33	65.87	66.45	6.3	2.44546	2.5298	55.29	30.32	84.81	60.15	65.84	65.72	6.38	2.58392	2.71007	55.09	30.43	85.49	58.38	67.49
830	75.86	32.14	10.9	39.91	36.04	9.76	2.09608	2.70098	76.23	21.94	114.87	66.05	100.96	96.99	6.79	2.34614	3.36845	77.73	21.52	121.49	61.27	115.1	113.51	6.81	2.74821	3.60434	76.4	21.9	90.71	47.33	76.89	65.93	5.5	1.69836	3.13227	70.07	23.87								77.09	21.7
831	77.77	31.12	10.69	46.05	46.91	10.03	2.17079	2.58296	76.93	18.34	78.46	48.78	69.25	68.29	10.84	2.4387	2.69654	76.66	18.4	82.22	52.68	72.27	69.83	10.84	3.02749	3.07242	75.02	18.81	91.43	57.06	78.23	78.33	14.91	2.94217	3.28139	70.49	20.01	134.82	57.69	159.59	165.21	13.25			75.93	18.58	106.96	60.08	79.02
832	92.78	19.13	1.15	42.38	42.89	11.6	1.7629	2.91076	91.87	17.86	85.8	35.56	68.47	58.75	6.7	2.37455	2.41958	92.25	17.79	87.22	28.19	77.15	95.24	6.75	2.71013	3.45809	92.53	17.74	66.73	41.52	63.46	67.83	9.78	2.22157	2.80598	87.44	18.77	108.19	59.43	114.74	116.82	11.89	2.33949	3.71952	93.18	17.61	48.01	26.48	46.3
833	75.78	30.7	10.95	65.26	80.45	12.91	2.25334	2.99544	75.17	21.94	87.07	56.3	72.61	80.88	8	2.34449	3.26297	77.07	21.4	71.04	39.77	75.79	73.42	8.6	2.36027	2.80292	75.93	21.72	80.63	41.25	66.28	64.37	7.67	2.3027	3.03963	72.27	22.82	134.47	56.45	137.05	137.25	10.5			76.49	21.56	64.11	35	60.84
834	84.08	29.66	10.16	41.43	45.91	11.29	2.09819	2.32897	83.69	15.94	73.88	45.2	64.66	72.36	12.55	2.59375	2.69561	83.93	15.89	65.38	48.82	54.13	57.06	13.42	2.61868	2.753	83.96	15.89	63.31	45.59	52.6	56.66	11.39	2.48811	2.77952	81.89	16.29	92.63	54.23	84.33	76.65	11.92	2.96526	3.02934	83.98	15.88	67.85	41.61	52.98
835	83.85	23.86	4.15	45.67	42.98	10.47	2.09223	2.501	78.25	16.72	85.45	49.62	86.44	77.26	13.4	2.69561	2.916	82.01	15.95	69.71	43.92	59.98	54.29	11.46	2.48809	2.6808	80.44	16.27	87.25	55.11	82.06	55.79	13.62	2.64178	2.5587	75.78	17.27	106.39	54.55	146.76	81.8	8.09	2.36612	3.52116	80.74	16.2	76.56	52.35	70.19
836	71.53	40.41	23.88	41.26	43.03	8.41	2.49093	2.24758	70.34	16.33	106.51	63.7	76.13	70.48	17	3.01733	2.92366	70.34	16.33	87.57	54.55	71.71	67.04	11.08	2.31561	3.06825	71.08	16.16	107.42	62.71	70.54	68.68	14.83	3.11663	2.845	66.13	17.37	111.76	60.87	114.6	115.91	11.75			71.08	16.16	102.5	57.64	67.76
837	86.03	20.71	1.37	26.69	25.52	7.93	1.47553	1.80584	82.41	20.29	103.01	36.84	97.4	96.77	2.97	2.95485	3.21388	81.67	20.48	68.45	31.52	97.04	92.4	3.19	1.9464	2.37346	85.02	19.67	78.69	29.52	69.19	67.21	3.35	2.1321	2.75407	82.92	20.17	76.98	29.03	84.14	85.32	2.88	2.79283	3.19995	86.27	19.38	38.43	13.64	31.54
838	76.94	43.33	27.62	59.19	45.67	14.35	2.58374	2.22238	71.75	23.31	120.42	60	133.59	116.63	8.71	2.67482	3.08464	76.24	21.93	58.18	42.64	61.48	50.69	6.6	2.61443	2.62162	75.26	22.22	63.03	41.78	52.7	45.98	6.68	2.62853	2.5345	76.16	21.96	63.44	42.93	63.62	50.46	5.78	2.49006	2.72628	75.29	22.21	57.6	41.38	53.12
839	90.24	23.35	3.86	35.29	36.91	9.14	2.18566	2.25481	87.05	15.74	100.79	51.55	87.54	69.59	11.57	2.78643	2.78385	86.96	15.76	107.55	51.19	82.56	60.74	10.56	2.49646	3.43331	87.84	15.6	85.88	53.55	63.7	56.68	11.78	2.7709	2.61784	79.41	17.26	147.42	65.71	171.44	174.15	14.2			88.55	15.48	77.47	53	59.37
840	97.32	14.62	0	20.43	21.54	5.7	1.77078	1.60065	91.39	15.08	96.83	41.55	121.12	55.07	11.92	2.87118	3.00387	92.83	14.85	121.83	55.4	115.48	106.44	11.67	3.25725	3.26855	93.3	14.77	105.71	46.45	77.41	49.26	8.67	2.57753	2.20693	79.89	17.25	106.83	68	198.87	181.48	17			94.22	14.63	91.01	45.83	69.78
841	81	42.85	25.5	61.25	60.33	16.83	2.33997	2.72424	77	17.46	112.45	53.17	94.25	81.08	8.47	2.64658	3.27969	79.64	16.88	102.54	43.64	83.28	67.08	9.76	2.45068	3.43985	79.57	16.9	134.03	58.08	100.73	108.77	12.92	3.31834	3.55843	73.21	18.37	106.82	68.42	138.88	133.09	6.67			79.31	16.95	95.14	41.72	82.37
842	64.2	74.26	52.92	84.12	97.63	12.68	3.07717	3.03343	65.31	16.36	116.96	70.69	97.59	115.31	14.63	2.51013	3.08361	66.13	16.16	127.46	68.33	109.24	133.06	15.13	2.92747	3.28255	63.69	16.78	129.81	63.46	101.07	115.46	13.08	3.09525	3.40854	65.81	16.24	128.26	70.42	96.95	118.29	14.4			64.08	16.68	107.38	64.78	99.46
843	75.8	35.44	16.96	43.12	32.49	11.83	2.4237	2.25203	71.73	10.87	92.7	57.45	69.94	72.1	11.88	2.45154	3.27925	73.35	10.63	79.96	52.68	64.47	55.23	10.27	2.63751	3.00524	74.55	10.46	112.34	68.94	82.75	84.89	14.78	3.12951	3.26919	71.81	10.85	129.06	62.69	121.93	111.1	17	2.92838	3.6286	75.15	10.37	105.61	65.48	77.53
844	65.71	53.07	37.96	50.38	55.84	11.18	2.66207	2.52047	65.71	25.3	61.34	42.41	54.19	57.57	6.82	2.67199	2.5625	65.87	25.25	72.95	51.57	59.69	66.88	7.23	2.84518	2.56514	65.81	25.27	62.1	48.91	55.97	61.63	6.97	2.70055	2.49303	65.61	25.34	66.05	41.21	61.29	71.17	7.96	2.80008	2.47592	65.83	25.26	57.16	41.03	52.7
845	83.55	31.15	10.29	47.43	43.5	12	2.35712	2.67978	79.42	16.4	113.5	51.85	93.15	58.86	9.91	2.2964	2.71257	79.31	16.42	94.76	47.58	84.66	51.52	10.42	2.3085	3.128	80.22	16.23	100.2	51.89	71.49	71.57	10.7	2.56866	3.32048	72.28	18.02	145.92	64.81	140.21	143.99	9.17	2.02942	3.03746	80.45	16.19	81.74	49.61	68.87
846	72.41	43.33	25.19	57.53	39.94	16.94	2.36427	2.43664	67.65	17.84	95.09	57.47	81.06	67.73	8	2.72103	3.23521	70.36	17.16	101.41	58.23	92.68	71.21	10	2.60889	3.31701	67.34	17.92	105.6	64.2	71	64.88	8.2	2.71315	3.04295	70.38	17.15	120.62	70.37	120.61	123.78	9.33			68.46	17.63	101.13	56.99	70.14
847	50.77	92.8	52.19	86.41	61.87	12.05	1.38274	2.46339	58.02	29.14	94.95	56.25	96.59	58.74	5.5			55.52	30.45	95.05	51.67	107.81	0	4.36			55.2	30.63	104.83	65.81	85.04	76.25	7.8			58.56	28.87	104.19	56.82	121.32	0	6.43			55.17	30.64	105.79	67.1	84.29
848	49.57	64.33	35.46	63.86	50.12	8.35			56.58	29.94	89.05	63.89	69.31	60.35	7.4			54.59	31.03	84.25	55.1	74.64	0	7.14			53.41	31.72	74.56	50	58.72	0	9.25			54.62	31.02	76.84	47.06	59.8	40.41	8.75			53.29	31.79	79.65	45.33	65.28
849	92.46	22.72	1.75	34.82	28.98	8.39	1.53097	2.10853	77.03	17.07	156.96	64.86	156.14	141.09	12.67			80.99	16.24	188.63	65.63	173.02	166.13	8.25			78.29	16.8	141.01	69.23	154.91	150.27	7			74.09	17.75	215	62.16	200.89	224.52	19			88.14	14.92	227.36	64	180.7
850	70.02	62.09	50.38	54.7	52.2	14.5	2.89163	2.45211	67.4	14.81								74.39	13.42								72.3	13.81								93.07	10.73								70.54	14.15	74.49	54.17	66.73
851	71.9	39.94	25.07	42.97	39.9	10.44	2.37469	2.10867	71.99	23.34	52.27	35.71	45.69	42.42	5.07	2.45003	2.20572	71.94	23.36	49.85	31.08	44.51	41.57	4.42	2.35885	2.09667	71.91	23.37	55.28	38.33	46.28	44.16	5.08	2.3901	2.18602	71.79	23.41	57.13	37.42	48.63	45.95	5.06	2.43748	2.38842	71.91	23.37	42.41	25.14	41.85
852	74.07	39.68	23.53	38.57	38.21	10.46	2.39238	2.29254	74.1	22.71	69.25	47.72	51.8	51.22	5.85	2.72918	2.2774	74.13	22.7	50.06	31.16	42.21	41.78	5.57	2.4086	2.29791	74.04	22.73	62.65	41.37	47.17	45.29	9.03	2.48243	2.16832	73.33	22.94	72.23	41.77	59.04	56.9	5.91	2.92143	3.02862	74.1	22.71	50.53	32.08	42.25
853	79.18	19.32	0.24	38.19	30.71	9.67	1.67532	2.17935	79.09	21.19	60.65	38.21	51.1	45.93	5.29	2.42009	2.45708	79.45	21.09	40.93	18.36	42.13	36.24	5.32	1.94424	2.25404	79.26	21.14	43.03	23.92	41.72	35.9	5.12	2.01102	2.21514	78.96	21.22	51.07	22.87	49.69	44.48	4.91	1.97873	2.42057	79.41	21.1	29.64	9.18	39.73
854	84.95	21.13	0.9	36.03	33.22	8.9	1.69443	1.83607	85.05	19.7	37.88	17.05	39.4	37.44	4.44	1.93932	1.8512	85.07	19.69	35.71	15.37	38.88	36.9	4.8	1.99021	1.85679	84.99	19.71	43.73	24	42	39.01	6.87	2.04025	1.86564	84.38	19.85	52	25.71	49.11	43.93	5.32	2.1813	2.20831	84.99	19.71	33.05	11.47	38.2
855	71.97	31.44	10.26	41.76	43.4	10.06	2.27126	2.36329	72.19	23.24	62.45	42.99	50.84	50.3	5.67	2.50782	2.39824	72.18	23.24	43.69	25.97	44.88	45.24	4.15	2.39936	2.32726	72	23.3	51.89	31.88	47.02	46.81	5.73	2.59283	2.54954	72.44	23.16	65.57	30.38	54.92	55.97	4.74	2.6638	2.64381	72.16	23.25	38.26	19.22	43.56
856	66.73	29.08	6.98	39.51	32.43	6.87	2.18156	2.35889	66.63	25.08	39.49	21.07	38.37	35.08	3.7	2.31101	2.36059	66.6	25.09	42.81	22.59	39.72	36.84	4.08	2.17064	2.28717	66.67	25.06	47.9	28.71	41.63	38.92	6.76	2.41003	2.28251	66.32	25.2	65.65	38.78	51.17	48.97	4.47	2.72122	2.99451	66.64	25.07	34.99	16.5	37.31
857	69.8	28.4	9.09	33.61	25.3	9.19	2.17768	2.02743	69.81	24.06	56.06	38.49	42.58	36.36	4.36	2.52264	1.99247	69.82	24.06	41.12	21.3	36.71	30	4.85	2.26238	2.02338	69.78	24.07	48.49	31.46	39	33.59	4.35	2.45484	1.98118	69.63	24.13	51.26	29.71	42.58	36.96	4.62	2.35669	2.30854	69.78	24.07	34.49	14.6	33.82
858	65.2	56.43	44.16	55.39	57.55	12.36	2.72235	2.74058	64.97	25.85	73.62	50.72	63.58	64.83	5.77	2.71205	2.54376	65.26	25.74	61.61	45.79	57.31	59.08	6.21	2.72569	2.6913	65.3	25.73	61.4	46.33	56.95	58.45	7	2.67233	2.65257	65.1	25.8	65.94	48.75	58.06	59.04	5.13	2.76642	2.77269	65.3	25.73	59.15	45.51	56.39
859	88.89	20.83	1.66	26.95	25.43	6.92	2.11193	2.12123	89.03	18.82	34.67	15.05	30.84	29.8	2.72	2.09743	2.14139	88.98	18.83	35.11	13.73	31.4	30.33	2.52	2.22188	2.05227	88.95	18.83	37.16	13.68	32.03	31	3.54	2.35303	2.12701	88.83	18.86	40.71	19.55	33.94	33.12	4.85	2.39471	2.07525	88.98	18.83	27.38	7.32	28.65
860	80.03	23.14	2.63	31.93	31.44	8.75	2.00381	2.09826	80.11	21	34.69	14.81	34.39	33.56	3.79	2.13213	2.13881	80.12	20.99	36.75	14.29	35.4	34.56	3.94	2.05503	2.14823	80.14	20.99	42.07	22.06	37.12	36.26	4.7	2.21043	2.08945	80.06	21.01	57.31	26.85	47.46	46.67	4.82	2.3046	2.37749	80.11	20.99	31.42	10.22	33.79
861	65.07	60.77	52.66	52.48	51.99	16.47	2.86934	2.65375	64.74	24.7	83.01	59.38	64.65	64.04	16.04	3.01004	3.03268	64.98	24.61	70.2	51.79	55.96	55.3	10.93	2.96721	2.6907	64.9	24.64	80.42	57.53	61.89	60.02	17.11	2.92066	2.4524	64.89	24.64	108.79	62.72	81.2	86.01	17	2.65728	2.74898	64.92	24.63	76.71	55.01	58.39
862	83.17	28.96	8.21	52.09	48.96	15.31	2.30557	3.13727	83.55	20.28	45.92	21.42	54.14	50.95	6.29	2.51905	3.30696	83.47	20.3	42.53	22.91	52.92	49.76	5.18	2.20377	3.07239	83.51	20.29	46.94	26.23	54.4	51.08	5.3	2.49191	3.11859	83.54	20.28	46.14	24.86	54.99	51.83	5.58	2.40615	3.07535	83.45	20.31	34.8	14.79	51.94
863	72.38	37.74	19.59	51.78	54.04	13.72	2.64092	2.06303	72.47	23.09	54.28	36.05	49.19	48.57	5.33	2.66917	2.0425	72.34	23.13	48.7	29.97	45.87	45.05	5.56	2.71595	1.86888	72.32	23.14	53.01	33.44	48.82	48.85	5.44	2.66397	1.9554	72.23	23.17	61.48	36.93	55.45	54.67	5.54	2.64548	2.27605	72.5	23.08	42.2	24.85	47.36
864	78.45	32.68	12.13	44.37	42.34	11.63	2.28995	1.72107	78.52	21.39	50.21	28.74	48.9	46.83	5.29	2.37099	1.79106	78.7	21.34	46.05	26.11	47.55	46.97	6.33	2.23165	1.63518	78.69	21.35	46.69	28.09	47.31	46.23	5.76	2.25768	1.70424	78.15	21.49	61.57	31.35	53.22	52.34	6.33	2.15122	2.03655	78.73	21.33	35.19	17.13	43.77
865	76.39	17.55	0.55	39.51	39.73	11.68	1.56691	2.29466	76.44	21.93	41.99	16.13	45.06	45.16	4.96	2.09712	2.37965	76.51	21.9	40.58	21.57	43.84	43.86	6.04	1.90526	2.41893	76.51	21.91	40.8	21.26	42.74	43.09	6.58	1.99317	2.31012	76.36	21.95	50.06	24.47	48.19	49.43	5.55	2.03563	2.4239	76.59	21.88	27.72	8.24	40.29
866	67.67	44.02	26.79	76.28	65.04	20.13	2.56988	2.96138	68.13	24.62	53.98	32.34	75.72	63.14	8.44	2.44207	2.91768	68.03	24.65	56.16	35.31	73.66	62.55	9.21	2.53205	2.93479	68.11	24.62	60.41	39.8	75.63	65.46	11.73	2.83006	2.93786	68.84	24.36	72.17	37.37	83.72	76.16	10.36	2.82438	2.92856	68.13	24.62	49.29	28.16	73.42
867	71.65	53.08	40.24	49.66	49.64	12.56	2.76825	2.306	71.58	23.47	62.03	40.8	52.54	52.4	4.88	2.79199	2.19081	71.51	23.49	65.31	46.62	52.13	53.23	6.64	2.92945	2.616	71.69	23.43	62.76	45.76	53.05	53.56	6.49	2.74531	2.26736	71.91	23.36	77.49	46.98	65.18	65.43	6	2.87163	2.73381	71.68	23.43	56.71	41.39	51.05
868	71.46	45.33	30.47	54.72	51.25	12.56	2.29272	2.52175	71.68	23.43	73.86	52.6	65.35	65.65	5.8	2.7267	3.0615	71.7	23.43	50.27	32.73	54.52	53.79	5.34	2.29168	2.4481	71.7	23.43	55.43	39.08	56.71	55.82	5.43	2.44246	2.50577	71.41	23.52	59.25	44.84	57.61	57.76	5.36	2.32069	2.744	71.73	23.42	47.16	35.98	53.64
869	87.3	23.51	3.14	34.45	34.99	9.22	2.15706	2.10158	87.5	19.2	36.91	16.38	37.8	38.49	3.81	2.39881	2.00881	87.5	19.2	36.75	16.96	37.1	37.42	3.59	2.30722	2.02739	87.54	19.19	41.98	22.19	39.67	40.22	4.79	2.32513	2.0585	87.38	19.22	40.7	17.74	39.27	39.94	3.33	2.27393	2.15761	87.5	19.2	28.56	7.64	35.63
870	66.11	56.58	38.49	64.91	64.34	15.9	2.13751	2.78821	65.87	25.5	78.61	54.96	70.38	72.18	6.92	2.4881	2.84041	66.13	25.4	60.81	43.84	62.47	62.59	5.23	2.19775	2.85338	65.98	25.46	70.09	46.32	66.58	67.21	5.72	2.36496	2.77913	65.86	25.51	71.64	48.91	67.53	66.93	6.71	2.32607	2.79766	66.11	25.41	54.89	39.93	60.66
871	72.26	52.87	35.75	76.31	65.16	18.04	2.59554	2.63466	72.27	23.14	58.86	43.99	72.26	63.02	9.33	2.45906	2.44154	72.37	23.11	59.16	40.72	75.1	66.33	7.63	2.78645	2.57944	72.25	23.14	63.08	46.67	76.84	67.13	11.06	2.69994	2.5275	71.96	23.24	75.38	47.94	78.5	68.41	7.88	2.71622	2.88398	72.49	23.07	56.88	43.67	77.05
872	70.57	47.7	27.57	77.1	68.4	19.53	2.29688	2.66638	70.24	23.95	82.38	56.38	86.82	82.66	7.45	2.85075	2.86372	70.95	23.71	59.77	36.18	77.2	69.49	6.69	2.54584	2.6633	70.87	23.74	58.81	38.92	77.29	70.16	9.05	2.40353	2.64405	70.9	23.73	57.93	42.09	78.51	71.69	10.18	2.44875	2.73682	70.9	23.73	49.31	30.06	75.76
873									67.47	24.94	71.24	52.49	65.16	62.67	5.9	2.32601	2.5407	67.46	24.94	68.15	49.71	64.03	62.03	5.78	2.33842	2.49625	67.34	24.98	72.15	53.61	64.36	62.69	6.28	2.50908	2.53261	67.27	25.01	69.55	49.39	64.38	61.45	5.71	2.50206	2.57826	67.54	24.91	67.09	54.52	65.56
874	72.13	34.08	14.37	39.79	41.56	9.77	2.16215	2.72856	72.15	23.28	46.77	25.54	41.31	42.54	3.79	2.25098	2.69051	72.28	23.24	47.59	27.03	42.93	44.44	5.3	2.28169	2.65934	72.26	23.24	46.73	28.48	42.69	43.82	4.36	2.48297	2.88753	71.65	23.44	51.79	30.91	43.55	44.46	5.31	2.0267	2.74885	72.29	23.23	40.32	20.42	41.05
875	99.75	9.77	0	24.31	25.68	7.38	1.30406	1.5061	99.92	16.78	34.69	13.05	31.56	31.92	2.75	1.57148	1.45712	99.87	16.78	30.82	9.38	29.47	29.72	2.52	1.64385	1.39358	99.83	16.79	37.96	16.52	32.88	33.55	4.43	1.86776	1.4456	99.64	16.82	61.18	22.13	47.53	48.87	4.53	2.14258	1.63809	99.85	16.79	27.89	7.06	28.79
876	70.99	26.14	3.87	42.62	41.57	10.53	2.1211	2.49323	71.11	23.62	37.79	17.35	43.83	40.85	3.93	2.26057	2.5164	70.95	23.67	43.68	20.26	45.23	43.55	5.11	2.38358	2.48885	71.15	23.61	44.63	23.58	45.39	43.21	3.99	2.26228	2.50285	70.79	23.73	58.16	30.4	52.95	50.61	4.22	2.55931	2.67875	71.17	23.6	33.93	13.48	42.88
877	78.62	64.83	50.94	55.19	53.8	12.4	2.79075	2.40247	78.44	21.38	66.52	46.96	55.8	54.7	5.86	2.80305	2.46826	78.32	21.42	69.03	53.73	57.57	56.73	4.94	2.82441	2.38698	78.49	21.37	66.9	51.75	56.21	55.43	6.6	2.82644	2.46688	77.99	21.51	78.72	52.84	64.7	61.32	5.66	2.80826	2.78717	78.47	21.38	65.68	49.31	55.44
878	68.59	48.69	36.42	48.91	41.61	12.04	2.83107	1.8374	67.92	24.15	82.37	53.85	64.95	57.14	10.44	2.60048	2.46325	68.33	24.01	61.66	42.16	47.36	44.64	9.3	2.85412	1.85126	68.13	24.08	67.52	47.06	56.68	49.47	10	2.91701	1.95216	67.44	24.32	85.26	57.14	66.8	58.81	7.04	2.61236	3.04088	68.41	23.98	64.63	46.3	53.51
879	85.91	11.24	0	33.03	29.11	9.95	1.44404	2.17412	86.24	19.39	54.75	11.59	51.74	51.88	4.23	2.21192	2.53985	86.01	19.44	48.63	24.8	45.01	39.55	5.22	2.19312	3.08106	86.19	19.4	40.42	17.91	39.64	37.58	4.75	1.95574	2.27471	85.45	19.57	66.49	24.22	66.02	65.86	5.47	2.13618	2.25885	86.12	19.42	28.27	7.22	36.28
880	85.05	23.45	3.98	42.94	38.14	8.4	2.09937	2.40156	85.05	19.75	42.5	22.52	47.62	43.63	2.85	2.26949	2.38605	85.01	19.76	38.72	16.49	46.13	42.16	3.09	2.38211	2.44267	85.08	19.74	42.6	20.91	47.81	44.03	3.12	2.36652	2.5846	85	19.76	39.06	16.84	45	40.1	2.95	2.4136	2.56517	85.09	19.74	28.74	8.92	43.62
881	77.2	44.61	33.42	42.6	42.32	12.2	1.7185	2.49877	77.35	21.72	55.13	37.64	45.48	45.81	6.71	1.9488	2.48202	77.31	21.73	48.64	32.49	43.83	44.68	4.84	1.8001	2.51335	77.35	21.72	49.92	35.8	44.49	45.03	4.77	2.04427	2.53247	77.07	21.79	55.02	38.84	46.5	45.4	4.62	2.11514	2.62173	77.32	21.73	46.76	31.09	43.15
882	67.46	46.09	30.82	70.67	69.43	15.95	2.56477	2.42835	67.63	24.84	56.8	35.29	71.25	68.41	5.27	2.53866	2.49372	67.65	24.83	54.32	33.66	69.79	67.97	8.77	2.55778	2.47953	67.69	24.82	55.97	37.5	69.67	67.43	9.24	2.64368	2.39571	67.59	24.85	60.98	39.71	74.73	74.42	8.27	2.62662	2.40727	67.78	24.79	48.03	30.23	70.03
883	82.22	26.56	5.91	41	42.24	10.83	2.23439	2.33818	82.26	20.23	38.43	16.67	40.75	41.07	5.17	2.32566	2.35877	82.06	20.28	42.82	21.82	42.61	43.3	4.71	2.46468	2.34614	82.21	20.25	47.11	26.58	44.23	44.12	5.3	2.4795	2.42442	80.42	20.7	66.15	29.5	61.24	65.2	4.85	2.41506	2.55873	82.19	20.25	35.74	15.51	41.71
884									79.79	21.05	66.19	41.49	61.46	60.52	6.34	2.52567	2.88384	80.07	20.98	46.83	24.09	57.74	56.72	5.04	2.46967	2.39007	80.01	20.99	45.19	21.35	56.43	55.55	6.16	2.49582	2.33242	79.88	21.03	49.99	26.52	57.73	57.01	5.06	2.39531	2.36994	80.12	20.97	37.27	16.89	54.84
885									79.79	21.05	66.19	41.49	61.46	60.52	6.34	2.52567	2.88384	80.07	20.98	46.83	24.09	57.74	56.72	5.04	2.46967	2.39007	80.01	20.99	45.19	21.35	56.43	55.55	6.16	2.49582	2.33242	79.88	21.03	49.99	26.52	57.73	57.01	5.06	2.39531	2.36994	80.12	20.97	37.27	16.89	54.84
886									67.47	24.94	71.24	52.49	65.16	62.67	5.9	2.32601	2.5407	67.46	24.94	68.15	49.71	64.03	62.03	5.78	2.33842	2.49625	67.34	24.98	72.15	53.61	64.36	62.69	6.28	2.50908	2.53261	67.27	25.01	69.55	49.39	64.38	61.45	5.71	2.50206	2.57826	67.54	24.91	67.09	54.52	65.56
887	64.49	29.74	7.58	75.65	49.85	13.76	1.8732	2.73432	64.69	25.82	42.39	22.12	72.11	53.79	6.14	2.23977	2.57574	64.73	25.8	40.54	19.87	72.13	52.11	6.12	2.1926	2.33828	64.71	25.81	61.18	42.67	76.05	59.16	10.27	2.50417	2.45624	64.61	25.85	64.12	33.03	81.35	61.68	7.4	2.36855	2.58127	64.72	25.8	48.35	25.79	74.08
888	84.8	24.53	5.24	43.84	41.13	9.14	2.28655	2.77879	84.97	19.77	37.23	17.06	45.66	44.58	5.46	2.30044	2.67479	85.04	19.75	42.42	18.8	45.51	44.48	4.47	2.58662	2.94396	84.94	19.78	40.35	18.9	46.27	45.05	5.03	2.3377	2.7235	84.59	19.86	48.75	23.67	51.67	51.14	5.06	2.4701	3.29628	84.91	19.78	30.91	9.25	44.63
889	70.21	48.73	29.97	93.03	67.17	24.14	2.56638	2.96934	70.39	23.83	63.93	36.58	87.68	71.14	8.54	2.60654	2.94805	70.63	23.74	57.95	40.26	88.22	70.34	6.72	2.64357	2.93911	70.64	23.74	59.11	40.74	89.97	69.88	11.04	2.58739	2.9262	69.97	23.97	60.46	43.56	88.71	73.31	10.19	2.58139	2.97766	70.9	23.66	52.97	34.73	88.58
890	76.41	28.44	9.14	55.57	50.88	13.92	2.20669	2.79187	76.66	21.86	41.99	22.39	57.19	53.4	7.3	2.25042	2.71856	76.7	21.84	42.66	25.22	58.59	54.19	8.24	2.48269	2.63847	76.68	21.85	49.17	26.49	60.54	56.25	7.17	2.54222	2.63804	76.2	21.99	58.39	32.22	62.79	62.04	7.74	2.5267	2.7022	76.72	21.84	40.63	19.32	58.13
891	90.77	18.65	1.63	39.35	37.5	9.58	1.66153	2.55191	90.64	18.52	43.39	16.46	44.86	43.72	5.35	1.89537	2.55742	90.87	18.47	37.82	18.16	41.79	40.27	3.42	1.80564	2.55542	90.92	18.46	38.67	16.91	43.54	42.01	3.68	1.83891	2.60106	90.69	18.51	46.1	23.6	46.68	45.6	3.57	2.0333	2.34951	90.94	18.46	25.57	6.34	40.12
892	67.92	44.76	26.48	55.87	49.4	15.33	2.71665	2.72473	67.02	24.98	76.6	47.86	68.95	73.87	9.04	2.84216	2.96486	68.06	24.6	51.85	34.31	56.83	54.65	5.9	2.68934	2.69432	68.04	24.6	58.08	40.85	58.1	55.88	9.03	2.82761	2.68525	67.88	24.66	60.78	40.52	57.47	55.54	5.29	2.66685	2.82994	68.02	24.61	50.91	35.16	55.89
893	68.7	39.53	21.23	40.34	42.15	9.88	2.63129	2.25266	67.56	24.86	97	61.43	69.56	70.13	8	2.95713	2.38258	68.59	24.48	53.32	32.38	42.89	42.96	5.45	2.60736	2.23515	68.69	24.45	53.27	34.74	43.29	44.38	7.19	2.68033	2.2466	68.21	24.62	63.59	36.4	48.54	48.93	6.89	2.68177	2.68191	68.63	24.47	49.1	29.49	42.17
894	59.86	51.93	39.59	71.56	49.06	11.31	2.35873	2.17026	60.1	27.95	71.49	44.75	63.3	54.19	4.96	2.60279	2.48982	60.07	27.96	67.46	50	58.85	48.57	5.34	2.58573	2.10626	60.05	27.97	61.75	44.87	55.77	46.54	5.08	2.55323	2.21378	60.33	27.85	67.65	49.28	71.67	47.39	4.95	2.55825	2.38122	60.14	27.93	55.59	37.31	56.62
895	66.89	50.81	32.18	63.81	62.17	15.14	2.97925	2.84048	65.88	25.5	87.31	52.81	77.82	77.03	6.11	3.01839	3.28687	66.46	25.28	66.28	41.2	65.52	65.29	7.31	2.8179	2.95665	66.66	25.2	62.14	36.52	64.07	60.56	8.09	2.8708	2.7216	67.6	24.85	81.36	45.82	77.97	73.93	7	2.74522	2.68571	66.75	25.17	54.82	34.95	62.85
896	74.52	47.24	33.62	55.57	56.43	13.54	2.5307	2.15782	74.11	22.66	73.8	49.15	68.9	70.02	6.03	2.84736	3.13098	74.35	22.59	54.5	40.49	53.18	52.95	4.61	2.54172	1.99251	74.29	22.61	60.4	40.63	54.39	54.77	6.69	2.5716	2.14283	74.05	22.68	66.71	38.26	63.16	56.76	4.22	2.69129	2.17626	74.45	22.56	49.75	34.86	52.94
897	75.41	37.99	15.76	59.44	51.77	13.46	2.13284	2.77926	75.73	22.18	49.48	31.64	59.22	55.32	6.86	2.19036	2.76739	75.81	22.15	45.43	25.67	59.77	55.71	5.25	2.34112	2.7277	75.52	22.24	53.36	32.63	60.55	55.87	7.44	2.45352	2.64877	75.45	22.26	50.08	28.33	58	52.63	5.57	2.35559	2.7395	75.66	22.2	41.96	22.69	56.86
898	70.7	26.95	4.76	52	49.44	11.62	1.34889	2.72904	71.26	23.57	40.3	21.36	49.64	49.28	4.37	1.85582	2.72094	71.13	23.62	37.33	16.46	44.89	45.27	3.2	1.80983	2.60867	71.17	23.6	42.9	21.81	49.12	48.96	4.29	2.05488	2.75831	71.13	23.61	48.16	23.41	50.49	50.57	4.29	2.17088	2.75709	71.25	23.57	31.01	9.88	48.52
899	83.38	28.32	6.84	49.34	48.06	12.38	2.05492	2.45582	83.37	20.08	59.84	38.27	61.92	60.46	6.25	2.8582	2.93218	83.62	20.02	44.16	24.34	52.9	51.68	5.34	2.26124	2.40873	83.67	20.01	44.09	26.15	53.21	52.23	6.2	2.3717	2.48314	83.46	20.06	48.31	27.46	53.5	52.42	6.8	2.35591	2.44259	83.73	19.99	35.62	13.35	51.28
900	72.62	41.17	26.45	68.43	60.81	12.32	2.28702	3.26143	72.81	21.54	64.25	48.58	69.87	67.9	12.72	2.38294	3.27035	73	21.49	52.99	35.08	68.91	66.28	14.82	2.21783	2.79938	72.75	21.56	66.04	45.63	70.24	69.67	15.5	2.29697	2.6514	72.39	21.67	66.82	46.6	65.73	63.77	13.41	2.54379	2.88695	72.88	21.52	57.81	35.47	69.41
901	63.41	33.45	13.22	58.47	57.12	14	2.01716	3.11809	63.14	26.49	61.54	35.89	59.53	55.77	7.6	2.50649	3.11697	63.58	26.31	52.38	32.56	61.18	60.97	7.84	2.55359	3.158	63.62	26.29	65.39	45.03	65.82	62.66	11.83	2.24748	3.1521	62.75	26.66	84.27	54.01	72.99	67.69	8.55	2.28744	3.30387	63.58	26.31	56.36	34.67	62.55
902	76.04	21.8	2.23	46.02	45.48	11.7	1.61857	2.84118	75.73	21.65	57.96	33.12	53.75	52.29	7.72	2.47054	2.78591	76.08	21.55	42.66	20.63	49.39	48.02	7.32	2.13634	2.76797	75.7	21.66	68.26	38.81	61	59.55	8.44	2.72726	2.92811	72.95	22.48	117.17	42.04	99.59	98.09	12.15	2.22266	3.18402	75.7	21.66	73.76	34.27	61.15
903	93.2	21.05	1.82	42.56	37.83	12.91	2.14662	2.19562	92.67	17.81	45.12	25.56	47.5	41.83	6.06	2.72748	2.27469	93.05	17.73	46.75	18.57	51.03	47.67	6.07	2.2014	2.12804	92.22	17.89	55.49	29.58	64.4	45.13	8.03	2.31806	2.30602	88.89	18.57	108.98	42.12	110.7	101.27	8.19	2.39625	2.61919	93.25	17.7	47.08	21.69	48.74
904	56.58	53.48	39.58	59.31	50.26	10.92	2.71362	2.45465	57.07	29.4	86.45	52.75	69.44	62.16	6.31	2.76684	3.01733	56.69	29.6	68.51	48.21	63.9	52.19	5.86	2.80891	2.75591	56.7	29.59	60.12	43.28	59.94	48.96	7.24	2.6902	2.80312	56.7	29.59	68.03	44.16	63.15	53.41	5.16	2.77838	2.78551	56.65	29.62	57.11	40.24	60.75
905	70.44	51.28	32.73	72.38	75.69	17.58	2.59844	2.71413	70.13	23.91	75.42	51.79	75.97	79.97	7.2	2.61452	2.75268	70.47	23.79	63.91	42.52	69.16	71.91	5.92	2.77825	2.72165	70.51	23.78	70.42	46.84	71.85	74.33	9.15	2.71229	2.71696	70.1	23.92	77.96	49.8	78.21	77.3	7.45	2.62109	2.83409	70.79	23.68	60.14	42.3	68.78
906	82.96	33.38	13.55	57.03	57.23	13.52	2.7583	2.91413	82.62	20.29	44.28	25.88	56.94	57.31	7.29	2.78783	2.83832	82.64	20.28	43.23	22.01	57.88	58.27	6.05	2.85105	2.85093	82.3	20.37	64.59	29.55	61.15	61.72	5.6	3.10129	2.87142	81.92	20.46	54.58	32.26	62.14	62.58	5.98	2.74705	2.92043	82.61	20.29	38.63	19.09	56.61
907	86.93	32.09	10.71	45.41	43.72	10.84	2.03137	2.59076	87.06	19.3	49.28	26.46	49.44	48.09	4.56	2.59835	2.65757	86.74	19.37	46.41	28.65	52.86	48.33	4.28	2.26224	2.65876	86.99	19.31	46.74	29.76	48.42	47.06	4.25	2.10639	2.58285	86.31	19.46	53.17	29.39	50.41	49.65	5.7	2.32777	2.69299	87.08	19.29	37.42	16.4	45.94
908	85.66	34.51	5.79	39.18	35.92	6.57	2.01582	1.72607	87.55	19.19	34.17	12.41	35.53	33.9	3.34	2.04474	2.03113	87.48	19.2	33.99	13.47	35.59	33.84	2.68	2.15591	2.00091	87.6	19.18	35.51	13.75	36.63	35.09	3.06	2.12473	2.06513	87.47	19.21	38.65	16.19	37.51	35.6	2.89	2.19033	2.15534	87.57	19.18	23.61	3.72	33.43
909	66.49	45.84	25	79.36	62.22	17.61	2.89735	3.12122	67.03	24.98	63.18	33.2	73.28	68.72	4.86	2.73	3.52375	66.98	24.99	57.1	35.93	68.85	64.9	7.22	2.76061	3.23401	66.86	25.04	62.19	38.46	68.04	65.33	8.2	2.8363	3.24677	66.35	25.23	62.49	42.13	73.66	68.64	7.08	2.71933	3.2063	67.08	24.96	52.22	31.35	74.07
910	68.09	46.68	26.88	80.87	76	17.83	2.58132	2.86336	68.1	24.67	63.21	40.67	75.61	70.86	6.73	2.62278	2.80823	67.91	24.74	56.65	31.89	74.69	70.15	7.19	2.59952	2.81996	68.01	24.7	59.92	38.49	74.85	69.52	7.68	2.59051	2.92432	67.72	24.81	65.9	45.07	78.5	72.21	7.5	2.69017	2.82443	68.06	24.68	49.59	29.43	73.27
911	66.6	57.78	39.87	71.55	68.45	15.85	2.71204	2.79694	66.33	25.21	86.85	58.02	85.87	85.45	7.63	2.86461	3.04626	66.82	25.03	62.07	39.79	71.74	69.16	6.63	2.61953	2.63309	66.91	24.99	67.08	43.4	72.54	69.07	8.5	2.70591	2.65666	66.68	25.08	64.49	45.39	71.53	70.98	7.56	2.70103	2.74196	66.88	25	57.95	36.95	71.69
912	57.73	47.91	34.49	41.01	40.42	9.89	2.51234	2.56739	58.33	28.89	85.78	56.25	60.92	62.42	5.24	2.69461	2.88402	57.85	29.12	58.24	36.45	48.94	49.92	4.57	2.49335	2.63643	57.77	29.17	58.66	41.77	42.68	40.98	5.37	2.55634	2.59684	57.71	29.19	57.6	38.14	43.64	41.97	5.13	2.44067	2.65401	57.77	29.17	49.21	37.85	39.36
913	64.49	63.6	38.7	70.53	64.89	13.56	2.91045	2.68206	64.39	26.1	89.25	55.76	74.23	66.56	7.09	2.93383	2.94973	64.34	26.12	63.36	41.56	58.18	52.32	5.54	2.4793	2.52267	64.5	26.06	63.29	38.16	60.49	54.46	7.16	2.66488	2.48137	63.62	26.42	73.7	45.96	64.65	63.49	5.87	2.58598	2.32856	64.6	26.02	63.55	38.66	66.01
914	64.31	55.94	40.77	66.93	57.79	16.85	2.88405	2.21769	64.4	25.35	70.84	49.84	71.17	56.63	11.07	3.0126	2.32701	64.25	25.4	72.63	48.86	71.67	58.33	14	2.9096	2.46262	64.27	25.4	74.95	56.08	75.68	63.11	14.85	3.03595	2.33782	64.79	25.19	91.16	51.33	89.5	77.2	11.4	2.99688	2.93816	64.28	25.39	82.59	47.66	76.48
915	63.15	61.68	42.51	62.98	59.97	14.25	2.57983	2.28452	63.04	26.82	81.26	48.32	65.12	62.65	9.1	3.04692	2.81076	63.15	26.78	68.46	47.87	57.96	57.14	6.01	2.70921	2.13049	63.26	26.73	73.75	48.64	63.73	63.48	8.91	2.71415	2.28452	62.85	26.91	84.09	53.64	63.8	63.78	9.57	2.96297	2.94044	63.17	26.77	69.64	44.53	60.44
916	82.35	29.5	9.82	49.7	47.38	14.35	2.35752	3.08282	82.45	19.81	63.03	31.85	60.97	59.18	8.41	2.81035	3.12481	82.51	19.8	50.97	30.76	54.76	51.76	8.29	2.38769	3.21129	82.4	19.82	64.71	38.3	57.42	56.03	11.02	2.78002	2.9642	78.31	20.86	123.39	51.05	126.16	120.36	12.63	2.46184	3.41352	82.5	19.8	56.62	30.58	56.32
917	89.74	18.36	0.97	36.15	27.23	10.3	2.24425	2.09611	89.22	18.76	48.16	25.43	44.03	40.49	4.13	2.13386	2.15603	89.89	18.62	37.45	15.21	41.3	35.03	5.56	2.34076	2.15749	89.69	18.66	47.35	27.27	44.13	39.17	3.61	2.558	2.11307	89.21	18.76	51.11	27.78	50.15	46.43	3.92	2.39543	2.30333	89.62	18.68	30.35	8.29	37.92
918	72.8	51.32	27.54	72.19	59.63	16.48	2.76468	3.22592	73.44	22.82	55.67	35.96	67.82	62.11	6.77	2.73217	3.22594	73.3	22.86	54.57	35.63	67	62.5	6.98	2.82502	3.21225	73.36	22.85	61.09	40.57	70.83	65.9	10.29	2.80441	3.24684	72.4	23.15	80.78	48.1	79.91	73.57	9.92	2.91361	3.54543	73.4	22.83	53.68	34.47	67.49
919	93.38	18.73	1.58	41.15	34.7	9.23	1.69417	2.16495	93.52	17.88	35.58	16.08	43.11	37.63	3.8	1.76343	2.15051	93.81	17.83	34.42	12.95	43.53	38.37	3.8	1.79372	2.14451	93.56	17.87	51.65	16.34	51.2	47.78	4.05	2.13446	1.97562	92.92	18	55.99	20	59.59	57.24	4.37	2.46841	2.52644	93.61	17.86	29.06	8.05	41.74
920	76.64	24.74	6.61	67.05	46.61	18.2	2.02751	2.66367	77.07	21.76	43.63	18.98	68.95	50.02	8.54	2.17806	2.57151	77.2	21.73	37.85	17.23	67.26	49.72	6.45	2.29693	2.68681	77.18	21.73	44.68	22.58	68.81	50.35	7.6	2.30233	2.61379	76.66	21.88	55.52	29.62	73.11	54.35	8.16	2.41754	2.7328	77.25	21.71	33.68	11.56	66.9
921	79.13	54.15	25	65.22	60.37	14.19	2.41442	2.82767	79.64	21.09	49.92	28.74	63.86	59.31	4.79	2.43952	2.75033	79.75	21.06	51.14	30.7	65.59	60.92	5.28	2.48017	2.75289	79.76	21.06	53.19	30.68	66.07	61.57	5.67	2.43549	2.71576	79.39	21.16	62.1	33.02	74.62	71.71	6.02	2.74694	3.09433	79.85	21.04	45.77	23.1	65.14
922	63.44	55.32	34.44	66.42	64.19	15.15	2.46458	2.41454	63.54	26.42	64.92	46.57	64.16	63.14	6.04	2.45734	2.43286	63.58	26.41	63.94	46.01	67.01	66.72	7.49	2.51294	2.46623	63.64	26.38	67.05	42.65	66.21	66.3	7.18	2.6745	2.45968	63.43	26.47	64.08	40.29	65.7	65.11	5.59	2.48934	2.38744	63.63	26.38	59.35	42.24	63.99
923	73.49	40.95	24.14	46.84	43.09	12.46	2.37186	2.49392	73.44	22.75	58.31	40.2	50.08	48.78	5.3	2.50507	2.64412	73.15	22.85	52.1	33.65	47.37	46.14	4.35	2.33153	2.06228	73.18	22.83	59.05	41.9	49.15	48.83	6.08	2.38881	2.59842	72.53	23.04	69.14	45.83	59.4	58.19	4.92	2.54915	2.70376	73.24	22.82	48.89	29.78	46.22
924	76.94	40.6	21.76	60.12	61.7	14.56	2.38142	3.03707	77.04	21.7	50.49	31.87	61.33	61.91	6.6	2.50895	3.08037	77.1	21.68	49.56	27.7	62.5	63.26	5.93	2.31029	3.09866	76.95	21.72	56.96	33.93	63.7	63.67	7.02	2.39754	3.10932	77.02	21.7	59.41	39.94	65.92	66.71	6.54	2.42996	3.16126	77.1	21.68	48.26	29.51	61.63
925	79.69	32.27	10.88	48.07	50.14	11.45	2.31345	2.69792	79.44	21.14	46.16	25.38	46.4	47.26	5.53	2.57974	2.62914	80.09	20.97	53.23	28.44	49.52	50.25	6.98	2.45629	2.73333	79.38	21.16	50.94	32.42	47.8	48.26	5.02	2.54307	2.58443	79.5	21.13	66.87	33.83	64.3	66.6	6.75	2.53242	3.0537	79.45	21.14	40.06	20.53	45.42
926	77.02	26.34	8.97	77.65	53.46	13.18	2.14251	2.41514	77.69	21.58	46.4	26.91	73.11	56.57	7.45	2.1371	2.5497	78.08	21.47	38	16.72	73.71	57.17	6.46	2.17728	2.55305	78.23	21.43	46.33	28.1	77.91	58.91	7.38	2.35818	2.58452	77.32	21.69	55.81	27.05	79.75	63.19	7.62	2.5975	2.81619	78.29	21.42	34.33	14.29	75.83
927	62.79	50.18	27.87	78.34	77.69	17	2.77905	2.64291	62.8	26.69	59.38	37.87	74.72	75.67	7.8	2.7873	2.66924	62.66	26.75	57.9	36.8	74.38	74.51	7.94	2.82614	2.64549	62.75	26.71	63.87	41.79	75.27	76.28	9.96	2.74839	2.66901	63.2	26.51	84.57	41.11	88.12	87.52	9.07	2.81693	2.71594	62.73	26.72	53.5	36.76	73.3
928	77.26	27.37	5.79	49.95	47.75	14	2.1533	2.26571	77.37	21.61	40.98	22.7	52.71	49.9	5.74	2.26219	2.32369	77.21	21.66	41.07	21.26	53.63	51.41	5.88	2.37112	2.33286	77.5	21.58	43.51	23.51	53.69	51.05	6.74	2.48727	2.3323	76.7	21.8	66.19	30.85	65.04	65.39	7.08	2.61524	2.39498	77.47	21.59	34.96	14.2	51.27
929	76.25	37.08	19.93	73.99	87.06	17.94	2.37103	2.92358	75.85	21.93	85.67	45.07	81.72	92.6	10.19	3.27567	3.28662	76.12	21.85	49.02	30.56	70.99	83.42	7.91	2.52081	2.91622	76.42	21.77	54.36	34.15	74.57	85.85	10.74	2.59899	2.6958	75.08	22.16	76.24	38.06	82.48	82.39	8.21	2.3404	2.99734	76.63	21.71	53.16	25.95	75.37
930	71.93	38.36	20	55.6	53.32	12.97	2.86465	2.52669	72.15	22.81	70.39	40.89	63.61	64.56	6.95	2.50121	3.2361	71.38	23.06	60.62	38.72	55.93	54.98	9.4	2.85941	2.67834	71.64	22.97	67.73	48.82	62.22	61.66	11.76	2.92738	2.70501	71.06	23.16	122.52	55.24	122.34	116.74	9.6	2.12411	3.13095	71.56	23	54.63	34.51	56.9
931	70.28	33.07	13.04	53.81	47.26	11.9	2.00681	2.15045	70.28	22.47	60.2	39.12	54.76	51.98	8.59	2.31359	2.20186	70.05	22.54	52.75	31.12	52.68	48.12	6.78	2.23897	2.13062	69.93	22.58	68.95	45.08	64.28	57.43	13.17	2.64251	2.44289	68.97	22.89	105.66	50.91	92.94	90.18	7.93	2.23855	3.24428	69.84	22.61	64.73	38.08	62.25
932	84.22	21.18	1.85	49.89	46.56	10.64	1.97044	2.09297	84.65	19.93	51.24	27.33	58.29	57.1	6.17	2.66892	2.61155	84.71	19.91	43.04	22.87	53.27	51.42	5	2.13379	2.42352	84.95	19.86	44.98	25.81	53.05	51.85	4.9	2.2235	1.87955	83.95	20.09	56.11	29.8	63.29	63.92	7.49	2.04226	2.55664	84.9	19.87	29.04	8.78	48.67
933	68.08	32.95	10.84	62.39	56.25	12.46	2.04143	1.90509	66.59	25.23	90.73	45.07	77.95	75.43	4.55	2.90059	3.10725	68.23	24.62	45.02	26.48	63.33	58.9	4.11	2.16119	1.84017	68.44	24.55	55.24	33.33	61.51	57.21	5.78	2.46613	1.91682	68.51	24.52	48.15	29.12	62.03	56.3	5.7	2.20903	2.26482	68.39	24.56	42.1	22.79	55.25
934	65.59	45.48	30.55	70.93	71.75	12.48	2.53111	2.97054	64.78	25.88	85.77	51.81	75.23	76.18	7.81	2.91606	3.33286	65.26	25.69	62.06	35.29	69.23	70.77	7.31	2.44454	3.13458	65.57	25.57	58.7	38.77	67.12	68.01	7.49	2.62051	2.97531	65.72	25.51	77.05	45.21	76.41	79.01	7.27	2.76026	3.14849	65.86	25.46	59.88	34.26	72.56
935	87.3	24.89	3.37	36.65	34.22	10.4	2.35809	1.83046	87.21	19.24	41.73	16.84	39.25	37.64	3.66	2.37522	1.78497	87.1	19.27	39.29	19.25	38.29	36	4.36	2.44521	1.79657	87.22	19.24	42.5	22.4	39.09	37.05	4.23	2.38403	1.81144	86.43	19.42	53	25.6	47.59	39.46	3.87	2.39548	2.00432	87.32	19.22	36.21	11.6	37.23
936	66.95	33.26	13.1	70.31	63.39	10.83	2.18868	2.89219	67.38	24.84	54.09	28.89	70.04	64.83	4.84	2.7295	3.3953	67.54	24.78	47.66	25	70.88	65.24	4.82	2.36877	2.90626	67.55	24.78	56.75	34.63	70.24	66.5	6.45	2.39377	2.66821	67.37	24.84	67.8	38.46	74.74	71.6	7.12	2.52831	2.92646	67.54	24.78	45.39	26.39	70.34
937	75.75	33.84	11.52	74.47	66.65	14.88	2.15552	2.97867	75.56	22.13	69.58	35.32	80.49	73.7	8.43	2.38301	3.10519	75.77	22.07	47.97	28.13	76.1	72.36	7.3	2.23646	2.99566	75.74	22.08	58.29	32.41	76.87	73.65	8.56	2.40267	3.03082	74.4	22.47	78.08	40.91	89.36	86.25	9.21	2.72097	3.24606	75.6	22.12	44.47	23.31	76.3
938	89.71	20.55	1.89	38.06	32.76	9.66	2.05185	2.57777	89.31	18.74	37.32	13.57	41.91	39.48	3.55	2.09947	2.51766	89.38	18.72	58.38	21.98	53.44	50.58	3.09	2.121	2.57939	89.81	18.63	42.86	21.85	41.07	38.12	3.55	2.12875	2.48752	88.38	18.93	58.92	25.09	60.7	60.8	4.25	2.3782	2.52594	89.75	18.65	33.77	11	38.97
939	62.24	35.15	12.08	60.32	42.67	12.46	2.47524	2.43474	61.99	27	61.92	35.6	65.65	47.93	8.1	2.65296	2.75732	62.13	26.94	55.15	34.2	61.76	43.44	6.59	2.49892	2.42364	62.28	26.87	56	35.34	62.41	45.14	7.63	2.76344	2.6521	62.39	26.83	71.72	43.36	71.98	55.05	6.68	2.80002	3.11121	62.32	26.85	46.82	23.08	60.83
940	76.31	37.81	14.96	68.22	64.49	16.45	2.76836	2.74754	76.5	21.96	50.03	27.06	63.49	62.46	8.69	2.56937	2.60123	76.36	22	52.79	32.9	65.56	64.86	8.41	2.53594	2.77287	76.65	21.92	56.3	36.91	69.07	65.83	10.26	2.812	2.60361	75.53	22.24	77.84	37.55	80.62	74.52	10.7	2.86542	2.70868	76.67	21.91	43.33	23.12	65.8
941	87.07	19.64	0.97	38.24	38.45	8.26	2.35222	2.71849	86.95	19.28	47.38	22.68	44.26	44.6	3.74	2.41749	2.82941	87.17	19.23	47.28	28.81	42.69	42.94	3.66	2.58552	2.70212	87.15	19.23	45.74	25.42	43.17	42.93	4.49	2.44481	2.46124	86.95	19.27	70.84	24.7	75.4	79.85	3.43	3.30558	3.14608	87.24	19.21	33.4	10.64	38.09
942	68.8	52.3	35.28	66.79	62.64	18.17	2.63512	2.60248	67.96	24.62	84.86	51.12	80.55	73.65	7.72	2.87473	2.83948	68.99	24.25	65.77	42.55	66.8	60.23	6.58	2.69946	2.74156	68.91	24.28	63.56	43.66	68.2	59.98	6.95	2.74632	2.50191	68.56	24.4	69.23	45.35	67.71	63.46	8.18	2.742	2.42053	68.96	24.26	57.06	39.33	66.46
943	64.43	46.56	29.74	79.07	74.52	19.19	2.66145	3.24129	64.8	25.87	67.78	45.26	82.83	79.36	6.11	2.50289	3.42351	65.54	25.57	64.06	35.58	77.45	77.77	6.38	3.08297	3.16405	65.11	25.74	57.34	35.96	75.34	74.89	7.24	2.74339	3.32732	65.09	25.75	68.33	35.94	78.25	81.01	7.56	2.43578	3.36191	65.02	25.78	49.06	29.93	75.84
944	79.43	47.9	31.91	52.61	49.88	13.46	2.94016	2.29623	79.22	21.14	67.78	45.95	64.67	63.53	4.84	2.98897	3.08206	79.28	21.12	58.69	41.49	56.48	54.74	6	2.87599	2.64367	79.51	21.06	66.12	47.4	58.37	56.59	6.43	3.01068	2.32114	78.4	21.36	80.29	47.33	68.66	64.57	6	2.94571	2.68927	79.57	21.05	55.87	40.96	55.45
945	68.21	85.82	71.26	84.44	73.82	17	3.23844	2.55606	67.34	24.8	116.81	69.85	100.99	99.57	9.13	2.85475	3.30817	67.8	24.64	79.54	61.21	79.97	64.57	8.27	3.048	2.3528	67.99	24.57	87.34	64.98	81.03	68.18	12.11	3.00945	2.79635	67.76	24.65	87.8	60.12	91.01	75.44	9.39	2.97059	3.23108	68.28	24.46	82.39	63.8	79.19
946	76.2	59.81	35.77	95.56	88.03	22.11	2.85845	3.33846	76.31	21.93	72	46.39	94.85	82.09	11.85	2.69468	2.94431	76.55	21.86	65.14	43.48	92.75	78.49	12.36	2.63682	3.13426	76.15	21.98	70.95	48.62	92.97	78.86	17.26	2.80321	3.06555	76.15	21.98	87.51	47.96	112.78	100.38	15.86	2.5044	3.15319	76.51	21.88	63.44	39.5	93.32
947	74.43	36.59	16.86	51.4	48.93	13.04	2.44908	2.62315	74.4	18.9	84.49	53.27	70.49	70.26	18.65	2.60739	2.73372	74.24	18.94	65.68	46.46	57.5	53.45	14.97	2.5317	2.61763	74	19	84.62	54.62	64.86	63.44	17.37	2.81705	2.78347	72.42	19.41	107.01	57.46	95.53	85.54	15.27	2.49472	3.34534	74.16	18.96	71.68	49.15	60.07
948	77.67	20.21	0.25	33.82	33.57	9.93	1.75089	2.37541	77.56	20.59	53.56	33.51	43.53	42.56	8.56	2.80149	2.47219	77.62	20.57	51.56	30.89	43.26	40.03	6.72	2.31412	2.37725	77.37	20.64	59.44	39.26	46.56	43.84	9.21	2.41258	2.52265	73.6	21.7	121.74	54.87	107.97	96.73	7.6	2.88957	3.18099	77.33	20.65	61.39	29.61	47.34
949									79.5	21.13	94.11	57.2	89.23	74.27	7.9	2.78065	3.21707	81.36	20.65	49.65	30.64	55.51	50.39	5.54	2.58479	2.54371	81.29	20.66	51.65	34.9	56	52.14	6.98	2.65347	2.58972	81.39	20.64	50.2	33.52	56.35	51.68	7.45	2.65433	2.6158	81.16	20.7	40.78	23.3	52.62
950	69.83	43.41	29.48	39.59	40.54	10.31	2.44476	1.78132	69.51	22.17	61.46	40.29	47.13	47.46	8.21	2.6509	2.40192	69.76	22.09	57.2	39.87	44.57	44.02	5.9	2.57653	1.7707	69.89	22.05	57.16	38.94	46.12	46.15	5.63	2.6643	1.71991	68.8	22.4	65.71	37.74	54.83	55.85	8	2.46504	2.5594	69.86	22.06	53.81	35.69	44.06
951	82.31	24.71	3.62	48.53	46.21	11.76	1.7963	2.84392	82.24	20.43	76.75	31.65	70.95	67.98	5.8	2.55172	3.35713	82.71	20.31	38.07	17.68	49.56	49.53	3.78	2.05239	2.90958	82.84	20.28	44.18	20.58	51.03	48.46	5.45	2.2415	2.91885	82.34	20.4	57.01	24.55	54.64	55.86	4.66	2.11464	2.92334	82.96	20.25	37.72	13.81	47.91
952	72.53	49.24	30.03	70.17	69.42	18.11	2.81734	2.66549	71.81	22.99	68.17	42.91	75.23	77.51	9.03	2.79588	2.84372	72.72	22.71	61.29	41.8	71.67	71.31	8.43	2.78603	2.64662	72.58	22.75	69.32	45.79	72.73	72.87	9.03	2.94879	2.59181	72.32	22.83	81.57	55.09	85.65	84.84	13.56	2.6103	3.12227	72.7	22.71	64.73	42.31	71.99
953	62.27	47.4	33.33	75.38	66.79	15.68	2.36711	2.58157	62.17	27.02	63.56	42.8	74.83	64.89	5.7	2.49868	2.48144	62.19	27.01	56.96	40.61	72.66	63.85	6.72	2.53512	2.49289	62.27	26.98	57.25	36.86	74.98	61.91	6.11	2.26972	2.50198	62.37	26.93	62.16	42.8	74.58	61.23	7.77	2.57963	2.43103	62.31	26.96	48.27	34.77	73.75
954	70.64	41.57	28.27	47.8	43.58	11.23	2.46186	2.11833	69.63	24	64.63	37.45	54.73	53.14	4.85	2.54002	2.53975	70.36	23.75	51.14	35.23	48.74	43.36	4.15	2.55831	2.11889	70.42	23.73	51.2	34.9	45.34	42.31	6.36	2.45183	2.18415	70.34	23.76	55.53	37.45	47.36	42.98	5.75	2.77091	2.51714	70.42	23.73	45.18	28.57	45.44
955	76.17	46.89	28.13	67.03	68.33	15	2.72875	2.92775	75.93	22.12	79.69	38.7	84.06	86.24	7.7	2.71185	3.15039	76.42	21.98	53.13	32.93	66.3	66.14	4.96	2.6249	2.81946	76.12	22.07	61.07	40.65	70.23	71.89	7.07	2.65145	2.75319	76.65	21.92	76.68	39.73	72.03	73.17	5.52	2.67401	2.82124	76.26	22.03	50.04	32.38	68.49
956	72.68	35	14.56	96.46	93.33	22.11	2.42666	3.1414	73.38	22.62	51.35	35.83	91.92	86.42	15.7	2.63796	3.12135	73.5	22.58	64.54	34.67	92.49	89.08	12.53	3.19048	3.43693	73.4	22.62	61.59	42.94	94.1	91.05	10.34	2.65348	3.15323	72.46	22.91	79.6	46.82	107.01	101.57	17	2.47516	2.92944	73.57	22.56	56.42	31.87	93.35
957	73.44	66	33.64	95.34	87.14	26.95	3.02206	3.33885	73.83	22.9	88.49	49.7	99.58	98.77	11.3	2.89738	3.39679	73.27	23.07	62.23	36.66	87.9	82.43	10.5	2.71564	2.92759	73.22	23.09	76.69	46.12	92.4	89.48	14.94	3.01357	3.22974	73.08	23.13	79.89	51.37	95.74	85.91	13.04	2.64223	3.29685	73.41	23.03	69.26	36.27	90.33
958	63.26	49.18	43.05	49.09	46.63	9.8	2.5203	2.82221	62.97	24.9	88.5	55.08	64.44	63.09	6.72	2.87853	2.92321	63.03	24.87	71.21	49.42	50.52	49.98	7.49	2.59102	2.63356	62.76	24.98	82.87	55.93	62.48	61.11	10.28	2.77744	2.68484	64.32	24.38	106.64	62.11	89.09	90.75	10.8	2.70107	3.00771	62.9	24.93	101.02	60.44	67.2
959	80.6	28.24	8.38	56.86	52.97	13.68	2.19379	3.00463	80.45	20.81	46.85	24.17	60.94	56.62	5.93	2.44232	2.95954	79.68	21	56.98	28.28	66.91	64.87	7.66	2.48027	3.02353	80.7	20.74	48.59	33.73	59.86	57.43	7.74	2.50772	3.03279	80.31	20.84	55.23	32.88	63.57	61.07	6.81	2.31792	3.14319	80.93	20.68	40.63	19.94	59.56
960	79.17	27.24	5.54	37.28	34.34	9.28	1.64404	1.95163	79.33	20.95	42.75	23.58	38.65	38.38	3.86	1.90428	2.19562	78.83	21.09	50.61	21.45	41.7	42.46	4.24	1.95961	2.14226	79.22	20.98	46.4	26.23	39.05	39.11	6.25	2.19195	2.41409	77.91	21.33	71.06	27.2	69.58	55.2	4.14	2.19123	2.00056	79.43	20.93	36.1	11.63	37.99
961	69.11	45.85	31.19	74.46	70.07	16.4	2.48337	2.91254	69.2	23.87	85.19	47.72	75.88	77.58	6.21	2.80094	2.91838	69.05	23.92	57.78	37.98	68.54	67.65	6	2.67264	2.85816	68.71	24.04	59.56	39.57	65.46	63.95	5.94	2.55183	2.53354	67.48	24.48	67.61	43.01	80.9	71.27	7.79	2.46528	2.83637	69.05	23.92	65.09	38.8	70.91
962									77.87	21.2	98.54	60.35	79.33	74.32	6.16	2.96512	3.57251	78.42	21.05	45.38	25.91	46.97	40.06	3.79	2.2404	2.13925	78.84	20.94	57.42	33.09	50.5	45.53	4.04	2.41621	2.23987	77.69	21.25	66.15	32.08	59.12	50.55	4.16	2.42228	2.25782	78.75	20.97	47.85	20.23	46.94
963	78.65	41.87	23.99	73.94	65.15	15.5	2.67963	2.61097	78.78	21.3	51.43	35.07	70.35	59.08	6.41	2.60878	2.57566	78.94	21.26	53.03	32.76	71.8	61.09	7.93	2.79383	2.62901	78.69	21.33	59.71	38.28	72.82	63.17	7.35	2.78884	2.66179	77.52	21.65	87.37	42.04	84.23	80.22	7.83	2.61373	3.01575	78.85	21.28	50.42	29.43	72.52
964	86.04	29.6	10.26	54.69	52.53	13.77	2.34807	2.46621	86.15	19.21	56.14	27.7	57.1	56.82	8.21	2.42702	2.65724	86.68	19.09	70.11	36.05	62.26	62.56	8.64	3.07543	3.10689	86.24	19.19	63.62	39.05	58.7	57.98	7.66	2.54702	2.51211	78.7	21.03	131.76	53.71	148.84	112.38	11.73	2.51721	2.91694	86.48	19.14	52.43	28.23	56.59
965	60.47	52.84	43.43	56.37	52.57	15.95	2.38623	2.18267	61.25	27.27	92.12	59.72	80.58	71.51	9.64	2.97436	3.08678	60.56	27.58	61.63	44.27	59.97	53.65	11.25	2.47699	2.2399	60.68	27.53	71.58	46.6	62.73	58.11	11.8	2.66215	2.25727	61.81	27.02	74.17	45.99	65.91	60.44	13.8	2.75201	2.85335	60.74	27.5	62.01	44.11	58.85
966	71.86	57.06	42.94	76.6	77.42	19.7	2.72591	2.28901	71.2	23.53	82.85	56.99	81.44	79.53	10.75	2.74355	2.74291	71.89	23.3	61.85	47.12	74.63	70.52	12.29	2.67386	2.24539	71.6	23.4	71	52.41	75.48	72.03	17.7	2.805	2.38639	71.1	23.56	82.44	53.45	79.19	78.92	13.86	2.70149	2.77661	71.96	23.28	68.37	50.59	77.28
967	67.24	40.76	25.57	55.52	54.84	14.71	2.5102	2.99764	66.93	24.5	56.71	37.85	58.12	57.69	7.95	2.53214	3.00726	67.25	24.38	58.69	39.29	59.75	58.26	7.73	2.54641	2.64466	66.95	24.49	71.37	48.56	60.61	58.83	10.83	2.61004	2.98564	65.19	25.15	120.07	63.5	105.74	101.19	11.5	2.89178	3.72748	66.9	24.51	64.89	41.93	58.04
968	79.24	49.02	21.66	78.88	81.68	12.93	2.86119	2.96664	77.08	21.79	94.03	48.99	92.48	93.42	6.2	2.93915	3.47775	79.21	21.21	52.65	27.16	75.3	76.27	5.01	2.88848	2.96993	79.27	21.19	61.79	36.68	76.38	79.37	7.27	2.94987	2.98449	79.57	21.11	57.61	33	79.53	81.7	6.4	2.75571	2.90207	79.02	21.26	52.95	27.24	71.11
969	70.93	36.99	17.21	74.33	65.17	17.79	2.42742	3.03177	70.81	23.72	48.52	28.93	71.21	57.52	7.59	2.51808	2.95812	71.25	23.58	49.48	28.28	74.52	61.26	9.03	2.47875	2.95171	71.39	23.53	48.37	31.27	73.48	61.29	9.33	2.46513	2.99644	71.13	23.62	53.3	28.67	74.83	60.58	8.2	2.46962	2.90611	71.28	23.56	39.39	18.75	71.11
970	68.19	47.47	29.84	89.6	78.57	23.08	2.65262	2.6902	68.24	24.5	73.69	47.03	91.91	90.89	13.91	2.65304	2.85154	68.59	24.37	57.59	36.94	90.36	84.87	14.39	2.74232	2.74425	68.51	24.4	65.56	44.94	91.79	87.28	13.92	2.84451	2.71561	67.58	24.73	84.02	51.07	91.31	88.43	12.62	2.56406	3.39577	68.64	24.36	60.29	39.73	91.19
971									73.63	21.52	83.83	43.11	81.98	78.67	16.96	2.62766	2.56056	74.16	21.37	54.91	36.98	62.55	59.49	13.84	2.69294	2.75661	74.21	21.35	76.2	49.83	70.54	67.17	17.62	2.82834	2.89341	71.7	22.1	112.13	58.08	101.98	94.34	14.38	2.34557	3.16626	74.25	21.34	70.07	43.02	69.14
972	76.2	40.81	23.96	61.77	59.87	13.85	2.3843	2.14448	73.92	22.64	94.51	62.2	87.67	87.69	11.79	2.11214	3.04168	75.52	22.16	53.78	33.65	54.26	52.7	5.7	2.52907	2.21535	75.64	22.12	51.83	36.27	54.69	53.76	6.88	2.46356	2.25592	75.35	22.21	63.89	39.57	65.28	63.8	7.54	2.49136	2.21026	75.87	22.06	45.65	27.33	55.59
973	79.36	36.74	18.62	48.53	49.75	13.46	2.31798	2.53632	79.27	21.19	64.98	31.19	55.73	55.14	5.92	2.35595	2.42472	79.19	21.21	45.83	26.49	49.05	49.85	6.61	2.30246	2.47705	79.43	21.15	50.46	29.23	51.61	52.01	6.86	2.45139	2.63107	79.14	21.22	61.79	30.61	58.58	59.46	6.56	2.41885	2.52731	79.5	21.13	41.31	23.38	49.48
974	76.61	27.92	7.53	72.59	68.56	14.53	2.22819	2.66058	77.5	20.79	70.05	30.69	74.11	67.67	11.1	2.32795	2.57357	77.44	20.81	66.86	31.52	72.87	66.5	13	2.36652	2.61737	77.36	20.83	66.2	36.26	74.6	68.15	14.39	2.35463	2.6797	76.36	21.1	120.62	61.83	113.46	99.51	18.7	2.42032	3.19262	77.65	20.75	56.63	30.85	74.85
975	83.35	26.31	5.36	43.68	40.98	10.68	2.4025	2.09788	82.91	15.61	76.73	47.02	63.2	62.73	13.51	2.86957	2.72069	82.54	15.68	67.25	49.36	59.41	56.05	16.55	2.81588	2.57401	83.07	15.58	75.41	53.04	59.99	60.55	15.64	2.77197	2.56339	81.8	15.82	96.08	53.51	85.56	79.6	14.27	2.94028	2.8353	83.18	15.56	65.39	45.79	55.96
976	72.11	66.09	47.21	91.81	81.58	19.89	2.93366	3.61349	71.63	23.46	85.02	53.87	92.4	78.54	11.33	2.57416	3.60056	71.7	23.44	74.82	52.7	86.3	73.66	10.19	2.81972	3.3576	71.95	23.35	78.03	54.05	87.79	80.01	13.48	2.94876	3.64505	71.74	23.42	81.7	58.93	87.68	74.4	9.69	2.59865	3.36404	72.18	23.28	75.74	53.53	87.08
977	99.12	19.22	1.88	39.07	37.58	11.11	1.89037	2.53208	99.35	17.03	48.49	14.81	47.49	36.5	3.4	1.89955	2.49042	99.43	17.02	32.82	10.82	37.03	34.39	3.74	1.95497	2.45231	99.29	17.04	40.74	18.29	40.75	38.33	4.13	2.04661	2.52212	98.95	17.1	55.69	22.78	53.54	51.5	3.96	2.29499	2.64332	99.47	17.01	27.7	7.45	36.86
978	73.2	36.04	15.39	78.01	73.01	22.91	2.44246	2.97919	73.55	23.07	85.38	46.4	88.97	88.86	9.27	2.87316	3.05676	73.68	23.03	57.35	33.17	79.34	78.29	8.77	2.52771	3.00154	74.04	22.92	57.91	36.34	80.23	79.05	11.82	2.59025	2.99676	73.63	23.05	68.15	40.13	86.65	84.35	9	2.50018	3.02713	74.09	22.9	46.53	27.7	78.02
979	64.05	52.33	40.56	55.84	44.17	15.13	2.53442	2.61229	63.49	25.08	88.38	53.87	70.76	67.58	7.18	2.95712	3.24847	64.03	24.87	69.94	49.61	61.66	52.45	7.43	2.74264	2.53626	64.12	24.83	84.63	50.65	65.64	57.06	8.09	2.68934	2.83826	63.49	25.08	90.29	50	79.51	76.09	6.02	2.61878	2.86368	64.11	24.84	82.48	47.67	65.67
980	72.27	30.8	10.26	53.17	51.39	12.21	2.01026	2.62108	71.41	23.42	70.17	43.88	71.9	70.4	7.21	2.41489	2.73401	72.54	23.06	57.6	33.93	60.4	55.31	6.69	2.21543	2.59169	72.51	23.07	46.54	26.49	57.23	55	5.94	2.28314	2.6312	71.82	23.29	72.52	41.18	71.25	64.63	5.82	2.58654	2.83982	72.47	23.08	39.53	20.86	55.48
981	89.97	28.93	7.51	45.74	41.9	11.54	1.72957	2.64443	89.97	18.67	58.75	24.92	58.76	57.96	5.05	1.81144	2.57096	89.47	18.77	56.69	24.85	61.3	44.68	3.25	1.83556	2.57748	90.49	18.56	42.94	23.5	46.42	43.58	4.02	1.99114	2.63475	89.43	18.78	58.52	25.97	65.02	65.09	3.81	2.0825	2.6357	90.56	18.55	35.48	13.41	43.62
982	78.29	38.84	19.73	55.47	51.16	14.84	2.06318	2.68596	78.61	20.9	50.89	33.33	58.02	60.09	9.21	2.2305	2.80249	78.62	20.89	75.28	38.52	66.91	69.39	8.9	2.42659	2.79493	77.95	21.08	55.42	37.07	55.35	55.28	10.93	2.29715	2.79117	77.32	21.25	96.86	46.88	86.75	88.29	13.79	2.70789	3.51921	78.19	21.01	50.08	28.85	55.03
983	82.96	21.14	2.55	46.27	42.42	11.23	1.38987	2.56217	81.52	20.61	86.98	43.01	72.02	76.8	5.15	2.63337	3.64553	81.49	20.62	51.42	25	58.97	62.19	4.26	2.08799	2.97248	82.33	20.4	44.02	19.94	47.82	47.85	4.59	2.5104	3.06963	80.95	20.75	65.46	28.29	71.14	78.92	5.36	2.14591	3.02244	82.77	20.29	32.62	10.94	44.22
984	73.2	36.04	15.39	78.01	73.01	22.91	2.44246	2.97919	73.55	23.07	85.38	46.4	88.97	88.86	9.27	2.87316	3.05676	73.68	23.03	57.35	33.17	79.34	78.29	8.77	2.52771	3.00154	74.04	22.92	57.91	36.34	80.23	79.05	11.82	2.59025	2.99676	73.63	23.05	68.15	40.13	86.65	84.35	9	2.50018	3.02713	74.09	22.9	46.53	27.7	78.02
985	83.07	24.06	4.7	42.63	40.83	10.65	1.93822	2.87318	81.82	20.52	67.63	24.47	63.15	77.4	5.53	2.16847	3.56487	83.12	20.2	37.16	15.81	42.13	43.42	3.85	2.20672	2.91179	83.31	20.15	47.19	26.89	46.48	47.96	5.59	2.22789	2.8087	82.01	20.47	58.77	31.74	52.75	56.2	5.1	2.12346	3.07792	83.46	20.11	36.4	16.27	42.14
986	88.12	10.52	0	25.32	25	5.33	1.16613	1.62757	87.91	17.96	46.41	22.5	39.67	37.18	5.79	1.85236	2.14876	88.26	17.88	46.34	23.68	37.9	36.98	6.04	1.88705	2.37887	88.11	17.91	56.76	35.25	42.57	41.49	8.58	2.18732	2.22896	83.25	18.96	113.58	49.24	134.91	127.15	8.61	2.75233	3.55531	88.08	17.92	60.03	28.75	42.43
987	66.36	91.73	66.24	70.43	72.72	17.5	3.21721	2.81477	64.97	25.18	109.25	68.97	86.98	89.1	8.33	3.04241	2.80148	65.58	24.95	86.96	65.12	63.63	64.62	6.48	3.04991	2.82565	65.51	24.97	109.74	68.36	76.35	76.27	7.34	3.12099	2.81125	64.82	25.24	106.19	69.63	96.4	95.45	7.56	2.70758	3.42097	65.69	24.91	110.85	70.33	77.9
988	64.7	54.33	43.14	68.28	56.94	16.16	2.66547	1.76522	64.19	26.04	88.98	53.08	83.63	77.5	6.63	2.85769	2.90519	64.26	26.01	67.13	45.78	64.01	55.41	7.58	2.68096	1.95347	64.57	25.89	75.46	46.67	69.58	62.49	6.92	2.95034	2.25166	64.73	25.83	92.33	53.33	82.57	76.02	7.54	2.71054	2.98622	64.52	25.91	73.17	52.12	70.02
989	87.47	37.48	16.46	55.25	54.29	15.33	2.5849	2.62324	86.79	19.29	76.29	29.93	72.08	73.28	4.52	2.60273	3.21516	87.23	19.19	71.46	28.18	72.95	72.81	4.97	2.52462	2.74816	87.39	19.15	52.79	34.4	56.14	55.81	5.93	2.4934	2.63385	85.7	19.53	83.72	31.91	88.2	90.19	5.17	2.66192	2.81853	87.44	19.14	39.49	21.3	51.44
990	76.05	33.07	11.94	36.34	32.95	9.26	2.21819	1.69923	76.13	22.04	40.2	20.58	37.25	34.4	4.55	2.30218	1.78089	76.15	22.04	43.74	24.72	38.98	35.78	5.98	2.33203	1.74476	76.23	22.01	46.04	27.46	40.45	38.22	6.67	2.41037	1.76178	75.81	22.13	59.28	30.23	51.93	48.69	6.57	2.30307	2.27186	76.17	22.03	38.05	17.58	37.14
991	82.72	19.64	0.46	51.67	45.36	13.53	1.83008	1.77041	81.2	17.3	73.19	45.98	69.12	68.57	18.35	2.79153	2.93817	82.32	17.06	62.23	41.86	60.27	57.64	16.43	2.64132	2.48333	81.82	17.17	72.7	50	62.03	61.06	15.77	2.65489	2.0308	79.56	17.65	108.12	53.43	92.32	91.53	15.77	2.705	3.30793	82.43	17.04	56.61	40.11	57.47
992	74.19	37.77	19.27	57.45	56.64	16.41	2.7258	2.53486	72.1	21.94	98.33	59.86	87.09	84.73	9.83	2.80387	3.38518	73.99	21.38	59.67	40.49	62.77	60.11	8.55	2.78983	2.90686	73.84	21.42	103.59	53.6	83.63	79.59	15.54	2.96433	2.69581	72.83	21.72	113.36	62.09	109.91	108.22	14	2.51568	3.22795	74.07	21.36	88.37	45.36	75.62
993	76.97	32.19	10.99	58.85	43.77	14.6	2.47544	2.73724	76.65	21.83	56.75	33.21	62.31	49.09	7.39	2.50596	2.63275	76.49	21.88	50.01	33.21	62.49	48.64	6.05	2.50243	2.6324	76.74	21.81	56.86	33.79	64.38	52.52	8.17	2.58306	2.67995	76.34	21.92	77.21	43.24	73.9	65.26	8.13	2.69049	2.81088	76.93	21.75	47.49	27.81	60.07
994	75.75	33.8	16.16	79.69	80.16	18	2.13539	3.10426	75.37	21.82	73.87	45.12	84.5	85.85	11.76	2.83348	3.01484	75.25	21.85	55.21	32.14	76.28	76.44	10.81	2.48421	3.01739	75.31	21.83	63.09	40.82	80.1	80.09	11.8	2.42804	2.94876	73.83	22.27	95.44	48.44	88.84	88.45	12.87	2.29203	3.00954	75.56	21.76	51.17	31.44	75.8
995	69.9	40.84	22.73	66.59	60.1	11.82	2.62396	2.67284	68.68	24.38	86.82	42.2	81.67	83.55	8.11	2.7346	3.25601	69.6	24.06	61.16	39.36	64.08	58.38	8.62	2.58252	2.59661	69.51	24.09	55.62	36.82	61.76	57.5	8.42	2.64244	2.89886	68.87	24.31	65.23	38.03	73.94	67.87	6.29	2.598	2.95507	69.83	23.98	51.32	27.39	63.79
996	105.07	8.34	0.2	29.94	31.48	8.18	1.48515	2.17383	104.77	15.99	37.81	16.75	37.49	38.73	4.59	2.07081	2.23817	104.88	15.97	80.42	18.86	74.3	82.05	3.96	3.47415	3.42046	105.06	15.94	39.61	17.16	37.13	38.61	5.53	2.12228	2.45524	104.03	16.1	54.03	23.66	56.05	60.75	5.58	2.43758	3.02609	105.08	15.94	28.02	6.71	34.12
997									70.87	23.18	51.29	28.78	60.35	61.06	7.19	2.14373	2.77198	70.52	23.29	65.96	33.88	62.54	61.18	9.94	2.7074	3.22005	70.46	23.31	59.09	35.76	59.23	59.49	8.71	2.23096	2.74705	69.86	23.51	112.08	46.5	94.98	94.88	8.78	2.56894	3.53628	70.51	23.3	49.72	23.28	56.35
998	78.77	42.27	23.06	58.4	48.53	15.58	2.14289	2.20683	78.55	21.39	68.18	42.59	70.58	61.74	4.93	2.31519	3.23679	78.76	21.33	55.59	30.58	58.31	52.23	4.49	2.36337	3.07846	79.21	21.21	55.13	35.16	57.99	51.13	5.65	1.90331	2.34994	77.79	21.6	58.35	37.98	56.89	48.61	5.24	2.36135	2.40686	79.11	21.24	44.14	24.04	55.26
999	70.97	41.62	22.99	71.72	70.42	16	2.63519	3.03953	70.65	23.68	59.48	34.34	74.26	74.88	6.19	2.65332	2.93987	70.79	23.63	63.33	37.41	77.21	77.97	6.95	2.76226	3.02331	71.09	23.53	61.38	41.39	74.34	74.62	9.79	2.78956	2.94995	70.32	23.79	72.9	43.81	83.32	83.44	8.12	2.50581	3.06776	71.16	23.51	53.93	31.43	72.39
1000	76.73	31.47	10.47	36.58	38.25	9.84	2.22458	2.49478	75.86	22.09	81.76	55.09	64.06	66.51	4.93	2.73597	2.59544	79	21.21	92.92	50.24	83.36	65.8	5.07	2.45579	2.41032	75.92	22.08	71.95	38.55	57.42	60	5.43	2.40171	2.48448	77.32	21.68	126.89	48.74	124.05	125.76	7.06	2.50209	3.57639	76.11	22.02	60.57	32.93	50.34
1001	72.23	59.48	40.35	75.89	66.8	17.9	2.92286	3.12519	70.2	24.07	102.47	55.79	101.71	95.77	7.07	2.37711	3.65973	72.04	23.46	66.61	45.2	73.94	62.42	8.05	2.85562	3.17406	72.18	23.41	73.59	48.96	75.54	66.27	8.37	2.78548	3.02707	71.2	23.74	88.2	54.66	86.71	81.18	9.45	3.01093	3.3572	72.36	23.35	66.58	40.98	73.18
1002	61.79	47.88	29	70.53	70.1	16.72	2.57067	2.82111	60.88	26.52	84.63	52.15	86.29	77.88	6.45	2.39372	2.94455	61.1	26.42	71.7	51.1	71.97	69.48	7.13	2.66675	2.72509	62.15	25.97	92.45	50.66	86.76	84.61	8.21	3.11866	3.01518	62.21	25.95	91.76	60	73.68	69.18	6.44	2.53899	3.07858	62.15	25.97	78.45	40.89	77.86
1003									105.97	15.81	49.07	25.65	33.24	33.48	2.61	2.35474	2.56028	105.99	15.81	56.48	17.15	41.6	40.67	2.63	3.47084	3.33822	106.27	15.76	37.99	18.7	26.34	26.57	4.06	1.99638	2.06258	99.29	16.87	119.98	31.13	177.48	187.91	4.95	2.42343	3.36277	106.34	15.75	29.64	9.29	21.99
1004	69.43	42.48	23.14	45.65	46.59	11.74	2.57942	2.72043	69.25	19.18	71.43	48.84	56.33	56.74	13.82	2.73109	2.68504	69.58	19.09	64.09	47.04	53.08	54.26	12.11	2.62784	2.61673	69.27	19.17	76.73	51.18	57.66	58.86	14.13	2.87829	2.72201	68.6	19.36	85.25	54.07	66.63	63.37	13.72	2.48705	2.9737	69.21	19.19	66.6	47.11	53.74
1005	75.96	29.99	8.33	51.4	51.29	14.18	2.09601	2.85843	75.38	20.66	79.52	43.35	74.59	73.72	7.31	2.64836	3.11133	75.39	20.66	52.45	30.16	56.38	53.22	6.24	2.32058	2.78064	75.88	20.53	66.51	45.12	62.12	61.45	13.55	2.54142	2.87345	72.19	21.58	106.23	49.65	107.73	92.9	11.83	2.71126	3.11167	75.87	20.53	69.08	37.58	62.59
1006	91.34	14.22	1.38	44.55	42.8	8.37	1.24797	2.18845	90.45	18.49	57.37	26.4	52.36	44.62	3.62	1.7185	2.16744	90.19	18.54	44.93	15.67	61.4	59.35	3.9	1.87518	2.62606	91.11	18.35	41.01	15.09	39.81	39.09	4.24	1.87419	2.2397	91.46	18.28	38.05	16.67	43.29	43.03	3.49	1.91751	2.39145	91.32	18.31	25.21	5.11	35.59
1007	59.23	61.81	46.98	76.16	72.98	13.9	2.81202	2.83554	59.32	26.32	79.74	53.8	78.61	77.31	12.25	2.83467	3.0645	59.46	26.26	72.7	45.86	71.02	67.67	9.08	2.55886	2.65253	59.54	26.23	82.34	55.84	74.21	73.34	13.54	2.7645	2.72599	60.87	25.65	92.87	58.57	74.61	73.42	9.4	2.32773	3.31763	59.62	26.19	93.52	59.18	81.36
1008	68.96	68.88	44.26	104.76	94.28	29.69	3.04576	3.12362	67.93	22.67	89.53	57.98	102.15	89.32	19.58	2.97627	2.8979	68.51	22.48	80.46	51.9	104.88	85.58	16.8	3.08167	3.02944	68.8	22.38	99.32	58.44	110.13	97.45	28.56	3.28649	3.26314	69.65	22.11	130.88	72.81	133.29	129.84	18.17	2.97523	2.77648	69	22.32	105.23	61.42	110.44
1009	60.73	47.46	32.11	51.8	48.08	13.66	2.2925	2.66036	61.69	18.76	95.85	59.81	73.49	71.99	15.33	3.02614	3.11323	61.6	18.78	87.62	57.44	64.89	60.88	12.48	2.81076	3.04424	61.15	18.92	96.37	60.18	69.62	67.74	14.78	2.83312	2.73015	61.48	18.82	98.77	57.14	76.86	76.67	13.05	2.74561	3.19073	60.77	19.04	94.96	55.73	70.28
1010	56.29	71.17	49.14	85.1	86.62	16.84	2.87866	2.76454	56.9	27.09	86.82	57.01	80.31	78.77	10.17	2.90553	2.85629	56.87	27.1	78.18	52.99	77.45	74.11	12.27	2.78437	2.88623	56.96	27.06	88.28	56.55	78.17	77.48	17.6	3.00469	2.86041	61.32	25.13	128.2	66.2	128.46	107.28	11.92	2.21869	3.35116	57.17	26.96	104.36	60.87	90.28
1011	78.93	38.25	16.62	65.18	68.05	13.85	2.50512	2.88387	76.94	21.5	71.76	34.95	83.36	86.95	6.59	2.54551	2.8347	78.89	20.97	62.03	33.08	65.73	69.89	5.24	2.20488	2.81929	78.07	21.19	58.76	32.53	64.68	66.76	5.69	2.54284	2.74318	76.71	21.57	99.69	41.89	82.43	79.16	8.58	2.36324	3.23551	78.25	21.14	54.36	27.95	63.5
1012									67.36	24.82	60.47	31.17	59.11	58.71	5.52	2.34416	2.44171	67.47	24.78	72.53	36.78	62.4	60.09	6.25	2.4548	2.20118	67.26	24.86	54.17	34.39	52.27	50.67	6.86	2.4834	2.80409	67.61	24.73	79.39	47.56	74.56	70.62	6.6	2.38943	2.50243	67.26	24.86	52.01	26.17	52.03
1013	77.52	44.84	18.97	44.52	49.22	10.39	2.34106	2.52758	77.1	18.26	93.79	57.98	90.93	100.28	17.14	2.52308	3.2798	77.12	18.25	70.53	51.53	53.13	52.43	10.95	2.64617	2.6034	77.77	18.1	81.38	45.5	57.49	58.34	14.62	2.5928	2.73016	72.76	19.35	116.57	59.8	124.61	113.36	12.88	2.12723	3.22594	78.05	18.04	74.41	50	53.94
1014	73.62	41.46	22.51	94.8	59	17.04	2.4137	2.65612	72.34	13.43	99.62	62.21	97.9	81.43	20.23	2.74102	3.33842	73.94	13.14	84.21	53.31	85.35	73.96	17.06	2.91344	3.00008	72.61	13.38	84.62	58.89	86.07	71.75	18.07	2.86795	3.28898	70.25	13.83	113.77	65.05	107.89	92.58	14.38	2.90505	3.12199	74.34	13.07	99.22	60.47	93.36
1015	70.07	63.68	46.83	72.52	69.99	18	1.94919	2.4208	69.19	17.48	96.86	64.12	91.35	88.96	20.88	2.75971	3.05604	69.71	17.35	88.4	60.34	76.97	76.53	15.44	2.80102	2.90522	69.91	17.3	87.76	57.88	79.98	78.59	17.8	2.81572	2.82582	69.73	17.35	107.92	64.17	98.01	92.68	17	2.7155	3.0796	69.99	17.28	84.92	56.34	79.21
1016	61.17	46.19	27.24	58.63	54.43	9.23	2.45332	2.59605	60.98	19.79	89.53	60.82	72.8	69.91	15.85	3.04392	2.8449	61.03	19.77	76.1	52.29	65.67	64.32	15.04	2.8534	2.70443	61.03	19.77	93.65	57.71	74.21	73.65	18.83	2.9495	2.79244	60.68	19.89	85.58	54.33	71.23	69.34	15.24	2.81145	3.14854	61.07	19.76	89.02	51.8	71.39
1017	61.26	36.32	12.29	44.96	40.76	9.7	1.931	2.00471	60.7	20.78	103.69	68.14	75.95	73.94	14.19	2.94542	2.96035	60.85	20.73	76.19	47.35	57.35	50.23	13.77	2.62385	2.23307	61.11	20.65	81.5	53.17	60.2	55.03	13.57	2.75413	2.39124	61.35	20.56	86.33	55.41	63.53	55.36	16.57	2.59272	2.49529	60.89	20.72	91.33	52.4	63
1018	76.66	43.31	26.32	65.1	67.7	15.38	2.46517	2.58898	76.06	20.58	61.89	40	71.14	71.43	15.69	2.71699	2.62027	75.33	20.78	58.9	40	70.45	62.78	11.57	2.41822	2.56104	76.1	20.57	71.53	47.6	69.58	68.15	14.32	2.82464	2.59907	73.77	21.22	90.76	51.35	92.86	79.59	13.55	2.70362	3.02176	76.15	20.56	55.34	37.5	65.53
1019	91.55	23.02	3.96	36.03	32.45	10.02	2.12261	2.12568	89.25	14.93	84.25	45.19	69.72	50.41	12.32	2.51166	2.57208	90.8	14.68	70.5	40.11	62.75	48.83	13.33	2.44182	2.65156	91.08	14.63	70.52	44.67	51.74	51.36	10.55	2.54419	2.31796	88.25	15.1	103.26	56.03	116.27	122.71	14.56	2.6852	3.70974	91.25	14.61	64.59	42.16	49.65
1020	63.26	70.27	51.27	80.29	75.44	18.96	2.88301	2.96782	63.43	25.88	106	67.46	94.47	92.52	12.35	2.45177	3.31258	62.88	26.11	78.46	52.16	78.75	78.82	13.74	2.87625	2.90786	63.08	26.03	95.17	65.54	89.46	89.26	18.29	2.92809	3.30298	63.56	25.83	112.25	62.16	109.52	96.32	16.56	2.59585	3.52226	62.9	26.1	96.81	61.56	89.29
1021	75.64	47.28	25.91	68.27	68.64	13.85	2.54391	3.02794	73.01	22.96	101.33	61.04	101.37	102.26	7.75	2.1815	3.36561	75.34	22.25	74.99	48.2	75.1	74.52	7.43	2.44386	3.43494	75.25	22.28	68.28	39.75	67.27	66.26	5.58	2.47693	3.38936	73.74	22.74	97.06	54.05	94.27	99.44	7.45	2.47698	3.22779	75.56	22.19	60.94	35.83	62.64
1022	72.06	38.2	18.83	60.66	55.39	16.43	2.35443	2.40401	70.93	20.6	77.81	46.27	72.93	67.97	10.24	2.76173	3.25781	71.55	20.42	78.78	56.15	79.08	69.29	13.61	2.35953	2.55665	71.59	20.41	80.98	50.76	73.81	63.67	9.14	2.52983	2.82149	67.81	21.55	121.66	59.68	122.64	115.16	15.75			71.74	20.37	88	46.76	75.71
1023	66.34	74.34	55.91	73.85	73.62	18.19	2.59145	2.64688	64.29	17.48	116.9	70.95	95.48	100.5	12.86	2.74825	3.35449	66.11	17	97.38	61.32	82.36	82.91	19.2	2.91764	3.17421	65.89	17.06	105.36	63.18	84.42	85.42	18.53	2.98727	2.98414	66.09	17.01	118.89	68.31	103.55	101.64	15.89	2.49567	3.29148	65.87	17.06	104.71	65.69	82.36
1024	80.72	16.9	0.46	38.9	35.02	9.06	1.27323	2.43444	79.33	12.31	86.4	56.25	75.02	69.44	13.07	2.95418	2.78286	79.94	12.22	71.29	47.59	55.9	54.68	14.06	2.53759	2.70478	79.93	12.22	90.15	57.02	64.41	62.31	15.47	2.78861	2.41007	78.84	12.39	88.1	52.58	67.26	66.92	12.17	2.78425	3.2582	80.4	12.15	83.14	51.33	61.14
1025	71.31	50.96	37.8	46.48	45.63	12.96	2.58707	2.40635	69.65	23.96	92.27	51.53	87.73	82.87	6.57	2.73676	2.56322	70.1	23.8	74.6	42.62	72.9	76.41	6.81	2.42343	2.61338	70.82	23.56	59.23	41.94	53.08	55.74	7.03	2.59529	2.40693	70.25	23.76	79.41	44.67	65.66	75.66	6.04	2.64083	2.56902	71.06	23.48	56.74	37.85	51.19
1026	87.4	30.75	10.9	41.14	32.24	12.18	1.90677	1.78183	81.86	20.46	139.29	65.56	131.02	119.49	7.58	2.22081	3.05828	85.12	19.68	68.57	32.6	58.34	46.12	4.85	2.40598	2.45489	87.15	19.22	48.8	27.05	47.41	39.07	4.52	2.35862	3.17628	84.67	19.79	88.17	35.63	85.55	74.36	4	2.98473	3.44507	87.41	19.17	37.94	18.18	41.38
1027	84.53	39.65	20.06	56.97	51.06	12.62	2.64974	2.24301	79	17.45	120.33	60.37	113.53	115.04	18.17	2.66275	3.08929	82.6	16.69	96.84	55.9	93.3	82.3	15.52	2.82865	2.72346	82.77	16.66	94.34	54.05	79.55	77.41	14.52	2.85881	2.44201	84.25	16.37	158.89	60.3	151.4	140.5	22.22	2.74561	3.33928	83.39	16.54	83.42	45.92	79.99
1028	74.44	32.98	12.18	59.42	52.21	12.68	1.94201	2.57422	73.47	14.51	86.71	56.61	76.05	70.48	16.95	2.62483	3.49026	74.06	14.39	85.95	53.48	76.33	73.43	17.9	2.37216	2.79658	73.78	14.45	83.52	52.93	73	69.09	15.26	2.84931	2.87679	73.19	14.56	92.33	56.79	82.14	81.32	17.04	2.5629	3.32182	74.09	14.39	96.6	54.03	77.57
1029	71.17	41.13	21.19	57.21	60.25	12.44	2.15945	2.96951	71.06	23.64	49.28	28.71	52.4	53.46	5.68	2.37477	2.8872	71.07	23.64	54.52	31.31	54.46	55.85	4.19	2.46352	3.02208	70.89	23.69	50.91	32.25	51.86	52.58	6.55	2.33435	2.89696	70.85	23.71	65.95	39.29	63.12	64.04	7.21	2.4733	2.90646	70.99	23.66	46.3	24.76	52.57
1030	68.3	42.25	23.27	76.18	67.51	15.44	2.29724	2.87596	66.93	25.19	99.15	58.39	89.01	84.96	8	2.71282	3.25759	68.1	24.76	70.96	41.72	68.67	62.84	6.46	2.25995	2.3255	68.43	24.64	76.6	41.68	72.78	63.72	6.83	2.21717	2.58563	67.39	25.02	79.61	47.72	84.88	79.23	8.61	2.28366	3.08021	68.43	24.64	66.26	38.53	68.35
1031	72.8	38.15	17.05	71.46	66.55	13.35	2.22758	2.7154	73.21	22.89	59.6	36.9	75.61	70.37	5.62	2.29959	2.81188	73.97	22.66	54.92	33.19	74.56	69.59	5.97			74.16	22.6	72.25	37.34	82.74	79.82	6.91	2.07911	2.66547	73.33	22.86	67	33.33	82.8	81.89	5.33	2.35761	2.67063	74.45	22.51	49.19	25.94	76.36
1032	74.62	57	38.73	63.01	60.54	15.01	2.93811	3.36328	72.16	19.78	109.2	63.66	97.84	90.04	13.89	2.93457	3.71384	73.08	19.53	80.62	48.19	74.16	76.42	9.39	2.70742	3.32694	73.42	19.44	91.47	55.71	75.8	75.5	14.7	2.99476	3.09213	70.94	20.12	114.16	60.86	107.53	125.71	13.26	3.05602	3.30316	73.23	19.49	82.02	53	71.85
1033	73.78	49.4	35.82	51.85	47.13	14	2.78856	2.3161	71.45	23.51	127.35	63.7	102.32	111.96	7.74	2.60823	3.18094	73.09	22.98	87.46	49.26	82.69	90.14	7.56	2.7009	2.80227	72.03	23.32	84.56	47.44	67.05	65.88	6.35	2.62314	2.5995	71.74	23.42	93.68	53.93	79.99	78.69	7.68	2.81187	2.33415	72.3	23.23	85.17	50.47	68.38
1034	64.75	55.34	45.52	84.14	74.7	18.79	2.72128	2.9762	66.78	23.72	122.91	70.56	109.78	121.84	22	2.66431	3.43874	66.65	23.77	82.94	59.45	82.42	83.77	16.22	2.60726	3.03712	65.94	24.03	105.2	62.11	94.32	132.68	19	2.96254	3.28755	68.46	23.14	124.94	69	115.7	138.02	12.63			66.57	23.8	96.08	59.31	89.03
1035	66.69	21.25	2.73	67.1	61.95	16.65	1.94998	2.67264	63.91	20.25	114.83	66.78	100.85	99.53	17.24	2.61448	2.94966	65.63	19.72	84.56	47.17	79.17	79	13.19	2.26238	2.92483	65.93	19.63	118.02	57.77	90.65	87.5	18.21	2.26269	3.14772	67.07	19.29	111.24	56.88	101.02	104.22	10.73	2.29141	2.93019	66.21	19.55	110.92	52.06	89.72
1036	69.63	41.39	22.74	82.1	71.44	20.33	2.57723	2.55287	70.38	23.64	87.57	43.19	97.79	82.25	13.38	2.60141	2.58297	69.02	24.11	76.66	47.13	93.15	86.67	12.5	2.75044	2.67352	67.6	24.62	79.47	44.68	92.42	76.37	13.5	2.93195	2.48772	71.11	23.4	123.91	62.67	129.92	129.66	12.67	2.45711	3.35886	69.11	24.08	61.6	37.85	79.85
1037	69.97	50.56	31.87	102.84	80.49	18.94	2.60574	3.04448	67.86	24.82	115	68.02	117.75	113.32	11.15	2.58095	3.01046	70.68	23.83	85.75	52.7	103.39	96.58	7.96	2.46165	2.78876	69.13	24.37	123.07	59.69	113.71	105.1	10.37	2.69163	3.26092	69.57	24.21	128.99	69.01	128.19	117.23	11.92	2.59844	3.2498	69.87	24.11	106.13	54.64	104.18
1038	54.89	100.21	63.89	78.51	77.19	16.69	2.95717	3.2069	62.81	26.6	104.81	62.22	95.23	88.74	7.58	2.54064	2.79329	61.67	27.09	113.75	59.41	111.18	120.38	7.29	2.76078	2.95224	59.21	28.21	101.77	70.09	87.02	88.73	8.43	3.02388	3.1937	65.39	25.55	149.08	70.67	166.87	157.61	6.33	2.92121	3.08345	59.54	28.06	108.38	71.05	88.41
1039	70.9	53.88	40.35	76.24	67.25	16.94	2.86515	2.97705	67.78	14.61	110	63.77	94.83	101.73	11.58	2.60511	3.10922	69.44	14.26	109.29	59.32	88.47	82.89	14.83	2.74825	3.07587	68.41	14.47	98.28	58.82	76	69.71	14.94	2.5691	2.7322	68.43	14.47	130.47	70.42	116.46	97.07	12			69.41	14.27	98.77	64.1	73.63
1040	76.78	28.83	6.89	51.67	49.98	13.48	2.00255	2.49003	74.48	22.55	89.5	42.57	90.54	104.53	4.81	1.93278	2.62226	75.22	22.33	109.77	58.18	119.67	128.95	7.93	2.50548	3.41988	76.42	21.98	90.28	48.99	75.55	82.31	5.56	2.94236	3.56471	71.99	23.33	120.71	63.79	160.53	167.19	8.36	2.50233	3.40728	75.83	22.15	94.23	43.51	88.1
1041	95.08	20.78	2.69	50.61	49.66	8.6	2.17972	2.82746	86	18.15	104.96	45.68	144.09	148.49	11.64	2.17254	3.35845	86.94	17.95	129.99	56.46	159.6	162.55	12.33	2.50455	3.62743	90.34	17.28	75.9	42.54	100.51	101.94	10.38	1.71147	2.48561	86.8	17.98	149.02	56.78	174.13	161.77	19.83	2.22466	3.5069	93.39	16.71	44.94	20.97	49.74
1042	56.7								56.9	24.92	76.96	53.43	73.56	71.4	12.54	2.49681	2.72677	57.24	24.78	81.7	51.56	72.09	73.07	11.8	2.56981	2.81671	57.31	24.74	90.37	53.81	84.28	82.83	14.07	2.52026	2.77039	61.66	23	147.6	66.67	129.33	108.41	10.86	2.7648	3.58459	57.24	24.78	94.62	55.43	85.24
1043	71.54	42.16	24.9	67.85	61.85	17.48	2.55477	2.87723	69.49	17.65	107.44	60.25	104.49	96.98	15	2.94325	3.53224	70.74	17.34	96.47	55.98	97.4	93.19	15.29	2.78336	3.69106	70.16	17.48	110.65	60.08	95.46	90.64	23.9	3.27735	3.2746	71.22	17.22	118.42	67.11	145.19	135.6	15.4			70.46	17.41	110.69	57.67	99.27
1044	80.55	25.49	5.8	44.25	44.93	13.32	2.16194	2.45737	76.4	16.83	82.86	41.69	115.89	89.55	8.97	2.56827	2.91797	77.9	16.51	73.4	34.77	88.5	90.79	8.65	2.44042	2.54586	77.45	16.6	80.37	44.99	86.63	78.39	11.82	2.44342	2.4271	74.96	17.15	121.91	56.91	142.37	113.83	10.11	2.832	3.51817	77.59	16.57	79.05	34.54	77.97
1045	52.27	85.41	58.6	62.05	63.46	9.88	2.94786	2.73552	58.32	28.66	99.14	61.4	76.89	74.98	6.44	2.3593	3.05918	54.88	30.46	87.59	63.86	61.8	60.46	7.64	1.88304	2.94489	54.78	30.51	93.73	63.11	69.44	69.05	9.46	3.05956	2.96509	59.58	28.06	120.22	64.1	100.2	93.64	8			54.59	30.62	94.19	63.57	64.43
1046	84.93	22.27	1.64	40.42	44.08	10.38	2.18577	2.83403	80.74	15.19	109.39	55.2	106.81	146.31	14			78.02	15.72	117.14	64.81	124.62	135.52	11			82.6	14.85	144.89	68.8	101.53	104.13	14	2.05824	2.78599	75.37	16.28	168.52	79.17	164.22	147.13	12.25			83.71	14.65	93.33	57.78	75.67
1047	66.64	89.55	61.46	75.18	76.52	19.69	3.32772	2.33951	67.69	24.59	138.44	73.44	122.35	119.86	9.29			65.49	25.41	125.07	69.57	111.85	107.41	10			64.72	25.72	132.16	74.6	114.6	114.14	7.11	2.45834	3.11384	64.05	25.99	110.45	68.25	108.2	98.94	7.11			67.93	24.5	121.32	68.18	98.95
1048	72.08	42.34	26.9	43.99	41	11.17	2.19137	1.86806	69.27	9.51	105.49	68.32	86.96	85.55	16.2	2.85842	3.18231	69.87	9.43	79.51	55.13	63.11	60.74	12.08	2.59149	2.90712	71.38	9.23	104.27	66.2	80.74	77.29	15.5	3.01886	2.71863	70.05	9.41	147.5	69.01	134.18	116.69	18	2.34584	3.46323	71.03	9.27	99.24	63.64	76.91
1049	60.96	76.82	47.48	78.04	71.99	18.76	3.02717	3.05983	60.48	17.77	86.74	58.94	80.77	75.18	14.86	2.96989	3.21834	64.65	16.62	102.94	65.36	89.29	90.93	15	2.78495	3.02023	60.87	17.65	105.03	65.82	83.87	84.27	21.89	2.94443	3.1856	64.21	16.74	115.46	68.83	90.88	85.61	13			61.86	17.37	101.04	63.38	80.89
1050	88.69	29.45	9.74	46.74	44.91	13.63	2.30136	2.56337	79.55	14.82	136.48	57.98	145.01	148.36	13.33			81.04	14.55	119.17	48.81	127.22	135.2	14.08	2.3406	3.27926	82.19	14.34	102.85	56.19	96.73	99.53	16.25	2.60844	3.13233	69.26	17.02	136.52	62.26	164.33	152.43	21.4	2.4396	3.37335	82.41	14.31	119.72	56.32	101.44
1051	69.89	70.59	48.48	97.14	95.7	26.11	2.98464	3.43328	69.99	17.72	82.29	51.33	113.99	0	8.41	2.76773	3.4009	69.93	17.73	79.29	53.51	101.79	104.62	8.48	2.7297	3.34994	69.77	17.77	83.03	54.72	106.16	98.39	9.44	3.06263	3.3729	69.28	17.9	88.4	54.64	103.84	112.59	8	2.71835	3.55794	69.63	17.81	80.93	53.15	104.97
1052	69.04	38.17	27.98	39.81	34.89	9.05	2.32371	1.51068	67.88	16.17	98.07	63.51	76.18	70.59	15.14	2.95914	3.23864	74.41	14.75	116.96	71.64	110.22	112.88	16.88	2.42659	3.37742	68.01	16.14	109.44	57.55	78.04	79.08	16.38	3.1442	3.65925	71.89	15.27	132.69	68.49	159.28	145.54	14.8	1.69958	2.43274	67.92	16.16	108.38	61.79	77.32
1053	74.88	58.83	48.51	50.23	49.07	15.3	2.60727	2.23699	67.84	15.54	120.34	60.47	109.99	103.17	14.44	2.24898	3.31773	70.42	14.97	95	55.56	93.02	84.48	12.29	2.91518	3.39342	71.19	14.81	109.58	64.71	97.38	89.5	15.4	3.04015	3.45906	69.05	15.27	149.56	73.77	155.86	145.86	15.5	2.16325	3.12286	70.72	14.91	119	61.68	102.75
1054	84.86	34.23	13.47	69.97	63.21	13.86	2.47448	3.02829	75.04	22.27	104.06	56.36	124.42	98.16	7			79.36	21.06	73.54	43.59	76.64	0	6.67			74.79	22.34	78.85	37.5	83.81	73.2	7			68.79	24.29	119.09	77.42	145.42	110.66	10.67			76.63	21.8	71.62	36.59	78.5
1055	80.96	35.89	14.55	53.14	50.68	12.77	2.27014	2.53517	75.74	14.91								76.26	14.81								77.6	14.55								67.85	16.65								79.77	14.16
1056	67.89	42.34	28.52	45.13	42.86	12.74	2.43623	2.43254	66.34	15.71	85.59	62.65	70.58	56.73	10.5			66.43	15.69	79.29	51.28	63.49	67.73	14.75	2.52731	2.53136	67.61	15.41	89.99	54.12	67.78	67.35	15.55	2.91451	2.8945	69.69	14.95	134.21	75.76	175.41	143.44	17			67.78	15.37	83.61	50.88	64.8
1057	73.74	51.21	27.36	115.92	87.87	31.77	2.98221	2.58789	64.85	14.25	118.27	75	88.09	0	9.29			65.1	14.19	95	68.75	71.38	0	9			63.42	14.57	113.54	64.18	94.18	54.26	11.33	2.85701	3.29976	71.81	12.86	162.96	75	129.81	133.25	8.2	2.425	3.55314	63.72	14.5	99.31	50.82	87.33
1058	68.11	68.45	57.46	69.38	68.3	16.18	2.87007	2.1593	80.83	10.59								81.52	10.5								80.68	10.61								95.86	8.93								85.18	10.05
1059	73.4	39.19	25.91	33.45	33.89	9.82	2.48823	1.79865	73.25	22.76	56.87	37.4	42.05	43.13	5.48	2.61024	1.81823	73.32	22.74	46.33	26.87	36.78	36.09	5.85	2.47106	1.81485	73.33	22.74	53.46	36.23	39.68	40.87	5.54	2.54167	1.80037	73.29	22.75	72.16	42.15	49.95	42.42	6.22	2.51975	2.11783	73.32	22.74	44.72	24.44	35.88
1060	76.02	29.22	6.67	29.99	28.61	7.94	2.19318	2.00766	76.03	21.8	44.83	24.63	35.42	33.74	3.96	2.2887	2.15143	76.04	21.8	46.68	29.35	35.93	33.04	4.69	2.23096	2.00307	76.01	21.81	49.33	31.5	37.52	34.8	4.72	2.25883	1.98771	74.51	22.25	77.24	40.68	68.56	79.08	6.36	2.37751	3.02956	75.99	21.81	43.26	21.38	35.05
1061	82.47	17.76	0.32	32.46	37.11	9.97	1.86829	2.34735	82.53	20.23	63.2	42.66	48.07	50.31	4.63	2.38934	2.21667	82.67	20.19	39.11	19.13	37.7	40.35	3.69	2.11524	2.19374	82.69	20.19	40.96	21.23	38.32	40.16	5.33	2.14755	2.19959	81.06	20.59	73.82	28.1	58.36	59.88	5.28	2.42275	2.46733	82.72	20.18	29.94	7.72	34.44
1062	88.2	18.01	0.3	28.48	24.59	8.95	1.63508	2.11237	88.14	18.93	43.57	24.03	36.14	33.89	3.55	2.16684	2.15906	88.27	18.9	30.77	9.09	31.25	28.39	2.91	1.91259	2.09868	88.31	18.89	57.49	16.72	42.03	29.69	3.79	1.95332	2.06521	88.31	18.89	37.48	14.75	33.62	27.64	3.88	1.76492	2.05538	88.32	18.89	25.19	4.05	30.3
1063	62.48	26.96	5.13	55.4	65.36	13.06	2.06618	2.31656	62.79	26.63	57.89	25.85	61.95	68.39	5.89	2.89926	2.65252	62.73	26.66	41.94	20.61	56.84	64.41	4.98	2.31542	2.31006	62.75	26.65	43.81	25.55	57.53	64.22	6	2.38037	2.34036	62.88	26.59	48.84	29.15	58.42	66.35	6.4	2.59342	2.27688	62.73	26.66	33.76	15.93	55.42
1064	98.25	11.79	0	26.59	25.63	7.41	1.41631	1.70398	98.44	17.06	30.2	7.32	31.09	30.35	2.67	1.73296	1.84186	98.52	17.05	31.23	8.28	31.86	30.83	2.88	1.89143	1.68886	98.48	17.06	33.86	11.45	32.41	31.61	3.32	1.73926	1.6826	98.58	17.04	35.05	13.79	33.05	32.28	4.59	1.81882	1.72624	98.45	17.06	18.6	1.53	28.21
1065	91	16.91	0	38.32	37.91	8.31	1.85473	2.35151	91.26	18.37	31.89	10.12	38.72	38.64	3.35	2.05346	2.25943	91.21	18.38	53.04	17.03	52.37	52.51	3.3	1.96137	2.33768	91.28	18.37	38.16	20.05	41.78	41.53	3.8	2.15912	2.28724	90.95	18.43	72.84	24.4	58.8	60.82	3.26	3.11691	2.84728	91.36	18.35	27.84	7.58	39.37
1066	78.18	35.3	15.41	33.97	33.46	8.83	2.17768	1.96717	78.13	21.47	46.55	28.57	37.11	36.32	4.53	2.19042	1.93339	78.18	21.46	42.66	24.03	36.34	35.79	4.71	2.22329	1.92927	78.12	21.47	51.42	33.8	40.12	39.54	5.48	2.41814	2.09015	77.45	21.66	63.29	37.41	50.53	51.97	5.37	2.57095	2.58159	78.12	21.47	44.84	23.76	37.11
1067	71.88	27.74	5.59	36.28	36.36	9.22	1.99642	2.23942	71.89	23.32	48.47	27.22	42.24	41.89	3.87	2.4579	2.68617	72.04	23.27	42.02	23.88	39.17	38.82	4.6	2.24864	2.31416	72.02	23.27	54.61	33.84	44.98	44.47	4.63	2.23259	2.33228	71.57	23.42	55.41	30.39	44.47	41.09	4.51	2.16146	2.4543	72.03	23.27	38.86	15.62	38.54
1068	71.72	27.29	6.78	34.07	24.7	9.71	2.03157	1.89365	71.85	23.33	65.54	50.15	48.42	43.37	6.23	2.63356	2.26117	71.81	23.34	42.07	23.35	38.75	31.54	4.41	2.17774	1.82562	71.8	23.35	45.74	25.08	40.16	33.7	4.49	2.35664	1.95211	71.65	23.4	49.65	30.59	42.83	36.13	3.96	2.23892	2.54754	71.78	23.36	33.02	13.55	35.61
1069	73.13	43.05	25.72	51.63	53.32	11.57	2.27987	2.49784	73.39	22.89	62.73	37.88	56.66	57.95	4.14	2.44498	2.4892	73.31	22.91	48.84	34.32	51.25	52.46	3.85	2.30694	2.49049	73.31	22.91	55.92	37.91	54.19	54.92	6	2.46547	2.4612	73.14	22.97	55.69	37.74	53.37	54.46	5.6	2.28992	2.42946	73.35	22.9	46.15	31.07	51.22
1070	89.26	20.84	1.89	31.12	31.58	7.57	2.23371	2.15017	89.42	18.79	37.7	17.24	32.79	32.6	2.66	2.32369	2.27889	89.5	18.77	35.18	14.9	32.91	32.68	4.69	2.30283	2.16962	89.49	18.77	36.66	15.65	32.09	31.4	2.66	2.28735	2.26446	89.34	18.8	37.75	15.8	32.32	32.1	3.37	2.29811	2.14045	89.45	18.78	26.27	4.83	29.94
1071	80.59	25.88	5	41.87	39.51	10.75	2.22295	2.87457	80.32	20.61	68.85	48.99	55.58	51.36	8.27	2.55754	2.65778	80.81	20.48	41.07	21.45	45.86	45.43	7.44	2.40242	2.88144	80.82	20.48	46.33	28.52	47.31	46.32	8.14	2.34224	2.90756	80.7	20.51	54.02	33.06	52.93	47.42	7.03	2.34402	2.90075	80.79	20.49	35.36	16.61	44.51
1072									69.77	23.97	79.36	61.35	65.9	61.48	5.6	2.15327	2.34262	69.68	24	81.72	64.75	65.53	61.14	6.62	2.53646	2.39557	69.63	24.01	79.56	61.48	63.43	60.74	6.81	2.30395	2.30612	69.62	24.02	84	62.93	68.41	64.96	6.3	2.93254	2.59562	69.95	23.9	83.18	65.52	67.12
1073	68.62	39.44	20.92	43.16	40.21	12.07	2.59225	1.89966	68.58	24.44	62.02	40.35	50.79	47.4	4.69	2.98464	2.54459	68.61	24.43	50.58	31.07	45.79	42.51	4.25	2.70801	1.88576	68.54	24.45	55.12	39.33	47.42	45.4	5.9	2.65153	2.21421	69.34	24.17	73.64	35.46	74.53	68.55	7.2	2.63267	2.40593	68.64	24.42	46.54	27.33	46.04
1074	82.37	39.93	15.94	46.42	48.36	11.82	2.67847	2.15485	82.54	20.32	51.6	30.97	48.13	48.43	3.84	2.76883	2.49138	82.6	20.3	46.97	28.23	46.07	47.02	5.18	2.79988	2.33355	82.59	20.31	50.94	35.25	47.46	48.48	5.4	2.82582	2.18469	82.14	20.42	54.96	33.33	54.75	55.34	6.38	2.94	2.89445	82.55	20.32	43.61	21.22	46.66
1075	71.01	36.87	14.93	62.86	61.88	14.61	2.14117	3.1158	71.09	23.55	49.92	28.13	64.46	64.13	5.94	2.273	3.0867	71.2	23.51	50.86	28.3	64.62	63.95	7.6	2.34396	3.09999	71.06	23.56	56.54	36.33	66.32	65.65	8.91	2.42292	3.0776	70.07	23.89	74.69	37.5	81.3	78.47	6.78	2.51905	3.3291	71.13	23.53	44.16	24.06	62.9
1076	62.41	58.18	44.9	54.76	50.24	15.53	2.56176	2.58155	62.4	26.92	64.3	46.85	57.19	54.15	3.99	2.64228	2.59259	62.44	26.9	65.31	49.83	58.26	54.73	5.05	2.78559	2.60495	62.49	26.88	67.61	48.93	56.61	52.9	6.24	2.79036	2.58526	62.39	26.93	67.47	48.2	58.48	53.3	6.07	2.7358	2.59958	62.41	26.92	63.08	45.99	57.16
1077	72.97	22.52	1.74	36.39	36.26	8.87	1.73288	2.42272	72.81	23.03	62.11	29.56	52.87	53.46	5.6	2.41764	2.41996	72.99	22.97	37.37	16.97	38.41	39.49	3.76	2.02148	2.44914	73.04	22.95	46.72	23.62	43.14	43	5.64	2.22479	2.65706	71.93	23.31	62.67	32.32	46.36	45.19	4.06	2.18429	2.36382	73.08	22.94	33.32	13.86	38.33
1078	80.27	65.04	48.68	55.64	54.39	12.29	2.31481	2.59764	80.36	20.87	65.97	50.31	54.57	53.91	4.86	2.54029	2.76836	80.19	20.91	62.17	43.71	53.54	52.62	6.27	2.50564	2.83718	80.24	20.9	64.89	47.74	53.46	52.68	6.12	2.38245	2.70648	79.75	21.03	66.45	48.46	54.2	53.79	6.84	2.43226	2.501	80.36	20.87	63.23	47.03	54.18
1079	66.56	58.46	48.42	54.34	53.77	15.85	2.75822	2.33798	66.11	24.97	77.02	56.52	57.89	58.31	9.23	2.96452	2.17432	66.63	24.77	64.35	45.72	56.61	55.45	8.24	2.75591	2.44554	66.56	24.8	66.18	49.83	57.47	56.01	9.61	2.65791	2.36231	66.67	24.76	90.83	50.74	75.33	77.94	10.74	2.71843	2.9307	66.61	24.78	63.51	47.06	56.13
1080	95.07	17.45	0	24.65	22.25	8.22	1.62972	1.86219	95.19	17.64	30.83	9.79	28.5	27.01	4.23	1.65935	1.8408	95.2	17.64	31.44	9.95	28.82	27.15	3.75	1.82575	1.67052	95.14	17.65	39.12	19.4	31.93	30.14	5.23	2.10626	1.79975	94.59	17.75	44.85	23.29	35.53	31.27	3.77	2.26898	1.98641	95.19	17.64	24.73	3.39	26.93
1081	78.32	42.25	26.15	39.1	39.02	10.05	2.00565	2.38739	78.46	21.38	46.7	29.64	40.68	40.36	4.21	2.24687	2.39606	78.39	21.39	47.12	30.94	39.97	39.25	4.84	2.19816	2.32889	78.3	21.42	49.56	30.59	40.56	39.55	5.71	2.23259	2.30795	78.36	21.4	56.1	37.76	45.37	44.93	5.23	2.3105	2.36008	78.4	21.39	46.47	27.62	40.36
1082	70.24	51.03	38.11	64.54	46.98	17.32	2.66908	2.51537	69.99	24	66.14	45.26	67.06	54.76	7.53	2.74676	2.87025	70.6	23.79	59.2	41.93	66.45	48.73	8.08	2.76359	2.44556	70.6	23.79	59.63	45.11	67.43	49.98	9.09	2.78868	2.69092	70.41	23.86	58.43	43.05	67.51	49.6	9.25	2.66173	2.48838	70.62	23.79	53.02	41.49	64.59
1083	92.01								92.46	18.17	33.52	12.05	40.32	36.84	3.59	1.88264	2.14401	92.52	18.16	33.86	13.59	41.69	39.07	3.75	1.78781	2.24219	92.49	18.16	39.3	16.54	43.51	40.42	3.76	2.01034	2.33353	91.85	18.29	39.73	17.61	45.09	43.39	4.15	2.33969	2.51431	92.51	18.16	26.17	5.54	39.2
1084	87.88	18.89	0.72	32.25	26.7	8.51	1.68511	1.64611	87.92	19.03	42.41	22.84	38.97	34.95	3.43	1.93942	1.71003	88.02	19.01	36.92	15.11	36.78	32.29	4.98	1.93075	1.63979	87.95	19.03	43.63	21.68	39.63	35.82	4.73	2.0923	1.73159	87.21	19.19	49.85	25.95	43.16	40.46	4.39	2.26335	2.09339	87.97	19.02	30.91	7.83	35.69
1085	76.61	33.32	13.47	59.57	52.73	14.58	2.16116	2.61054	76.99	21.82	41.31	22.1	61.03	55.04	7.38	2.32336	2.57802	77	21.82	44.09	25.85	61.14	55.69	6.19	2.40841	2.56914	76.77	21.88	49.09	28.24	60.65	56.14	6.82	2.34378	2.55944	76.51	21.96	53.48	31.88	63.14	60.51	7.12	2.1069	2.77895	76.9	21.84	36.65	17.66	60.68
1086	70.26	36.14	17.17	62.89	64.63	13.32	2.44472	2.96508	70.26	23.91	61.87	37	67.3	69.4	7.72	2.7659	3.01522	70.43	23.85	48.64	28.21	63.85	65	7.44	2.54855	2.96489	70.43	23.85	54.95	30.38	65.2	66.74	6.74	2.48581	2.97217	70.01	23.99	56.63	30.94	64.86	67.12	5.94	2.58254	3.08813	70.54	23.81	40.87	21.12	63.66
1087	66.23	29.82	4.92	53.55	48.03	8.45	2.02882	2.38885	66.22	25.16	50.86	26.96	48.42	37.97	5.5	2.256	2.24795	66.46	25.08	45.05	27.2	50.6	37.82	6.32	2.32527	1.91228	66.31	25.13	55.5	36.24	57.34	45.92	6.39	2.60035	2.62245	65.35	25.5	58.78	30.67	47.1	39.33	4.87	2.49689	2.55878	66.33	25.12	51.29	18.49	52.96
1088	76.49	25.68	6.99	63.42	60.5	12.48	2.38858	2.4228	76.48	21.68	42.48	24.07	58.47	47.83	8.21	2.484	2.51127	76.53	21.66	41.22	21.98	59.17	50.59	6.85	2.59259	2.42991	76.52	21.67	50.18	30.83	62.86	53.98	7.85	2.65516	2.39067	74.19	22.35	88.95	45.53	76.1	73.66	11.27	2.14139	3.27462	76.73	21.61	41.38	22.02	61.07
1089	70.94	49.67	30.8	62.18	64.78	14.67	2.72695	2.76193	70.23	23.75	88.22	55.25	78.38	80.98	6.74	3.05286	3.01232	70.98	23.49	56.85	38.31	60.83	61.78	8.03	2.70842	2.70109	71.2	23.42	60.44	43.44	64.83	66.81	9.8	2.71954	2.86778	70.29	23.73	68.06	41.79	64.8	66.56	7.48	2.6818	2.69888	71.21	23.42	58.37	35.94	64.35
1090	75.18	20.39	2.14	39.31	40.06	10.04	1.95158	2.39291	74.94	22.18	47.04	26.23	47.76	50.53	7.21	2.26319	2.9737	75.17	22.12	40.13	19.85	42.27	42.58	5.98	2.01945	2.42985	75.19	22.11	55.86	33.9	49.4	48.86	9.12	2.36156	2.44083	74.01	22.46	84.38	44.44	76.08	76.38	7.06	2.66623	3.09291	74.9	22.2	55.36	28.24	47.43
1091	61.7	52.19	41.99	43.61	36.99	9.28	2.52156	2.21005	61.61	27.06	87.76	49.21	63.16	62.81	6	2.92618	2.59808	61.76	27	65.03	48.86	47.84	42.42	3.93	2.64009	2.21232	61.8	26.98	62.1	47.25	46.29	40.99	5.21	2.67393	2.23244	61.72	27.01	71.06	49.5	52.37	46.84	4.9	2.65698	2.41081	61.82	26.97	57.46	46.36	45.04
1092	87.16	21.62	1.94	35.83	34.45	9.41	2.45835	2.37927	86.95	19.32	43.1	24.52	39.82	38.53	4.97	2.33919	2.45559	87.22	19.26	37.64	18.86	38.6	37.19	4	2.44999	2.32646	87.05	19.3	39.44	16.71	39.35	38.1	3.82	2.3272	2.23812	86.98	19.31	39.87	19.41	38.82	37.56	3.81	2.49516	2.2397	87.15	19.28	26.79	4.99	36.48
1093	81.97	23.63	4.37	48	41.13	10.83	1.82853	2.22235	82.07	20.47	36.55	14.13	44.78	38.29	5.13	1.87035	2.25426	82.13	20.45	53.79	14.4	50.41	43.67	3.55	1.9926	2.24588	82.12	20.45	41.98	22.55	47.84	41.74	4.99	2.15106	2.25595	81.95	20.5	59.52	21.01	59.38	52.76	6.28	1.93075	2.2401	82.14	20.45	50.14	10.7	50.43
1094	71.1	41.23	22.69	52.97	47.69	12	2.61728	2.79102	71.2	23.5	50.11	31.31	55.7	50.31	5.89	2.71727	2.75146	71.2	23.5	52.53	35.08	54.56	49.56	6.94	2.75912	2.75611	71.15	23.52	54.12	37.19	55.43	51.08	7.47	2.77056	2.75259	71.12	23.53	56.5	34.98	58.72	53.36	5.57	2.6485	2.85623	71.18	23.51	46.99	29.66	54.64
1095	68.17	56.48	35.51	68.2	69.33	13.42	2.60062	2.90512	68.08	24.63	61.55	41.45	65.93	64.34	6.22	2.6089	2.84005	68.02	24.65	62.97	42.14	66.53	66.47	6.98	2.68101	2.8275	67.96	24.67	61.7	47.49	63.96	62.19	5.56	2.68727	2.86925	67.88	24.7	66.83	45.36	63.78	62.14	6.24	2.70508	2.74338	68.03	24.65	59.51	41.64	64.52
1096	69.79	35.01	13.6	62.2	53.4	8.74	2.30348	2.33246	69.83	24.03	48.96	29.68	53.14	48.61	3.94	2.46844	2.3175	70.02	23.96	48.58	32.38	57.89	52.81	4.79	2.49513	2.38571	69.93	23.99	55.3	38.56	59.35	52.38	6.98	2.49934	2.29188	68.97	24.33	55.84	33.98	56.01	46.11	4.48	2.39785	2.46644	69.94	23.99	42.84	23.79	55.41
1097	88.18	31.83	9.35	57.31	55.4	16.72	2.31342	2.44979	88.42	19	58.6	23.02	63.82	60.82	5.6	2.75193	2.92154	88.48	18.98	42.06	23.06	55.93	52.53	5.23	2.27033	2.39307	88.32	19.02	58.69	27.27	68.43	65.45	7.28	2.78548	3.03697	87.63	19.17	59.39	32.85	59.9	57.53	5.8	2.66166	2.76137	88.48	18.98	37.23	15.42	56.55
1098	75.43	23.98	3.08	45.67	40.44	11.19	1.79962	2.11461	75.61	22.17	39.98	19.36	46.95	42.34	4.75	1.86782	2.15637	75.65	22.16	38.03	16.47	48.11	42.29	5.42	2.26602	2.15158	75.66	22.15	44.29	26.24	48.69	43.46	6.88	2.13678	2.10226	75.29	22.26	49.4	27.61	51.88	46.97	6.93	2.2412	2.04293	75.65	22.16	35.13	15.36	46.78
1099	74.67	27.52	6.23	59.73	51.03	12.64	2.07085	2.51087	74.83	22.38	48.31	17.68	67.78	55.54	6.33	2.25256	2.50066	74.94	22.34	42.69	22.39	61.14	50.79	5.89	2.19855	2.48184	74.69	22.42	50.27	32.82	60.2	51.34	7.11	2.14755	2.44837	74.85	22.37	83.46	34.15	75.72	69.71	7.06	2.29281	2.46829	74.97	22.34	36.69	13.78	60.91
1100	71.08	27.82	6.55	43.06	32.47	8.87	1.95698	2.46708	70.45	23.74	47.2	27.81	42.38	35.5	4.52	2.10432	2.42612	70.9	23.59	44.91	23.89	45.03	36.95	4.85	2.3088	2.48859	70.86	23.61	48.2	27.27	43.3	39.19	4.29	2.34254	2.52009	70.76	23.64	56.41	29.93	53.24	44.97	4.83	2.24428	2.40929	71.01	23.56	36.26	14.78	42.51
1101	60.16	55.92	39.32	90.4	72.87	17.41	2.60119	2.75378	59.91	27.97	86.22	58.13	93.17	81.24	8.82	2.7798	2.80924	60.31	27.79	62.22	43.49	89.52	74.26	6	2.64249	2.76275	60.36	27.76	66.49	50.37	91.32	75.03	9.68	2.69518	2.7705	60	27.93	70.36	47.93	89.09	75.37	8.1	2.52594	2.95457	60.38	27.75	61.52	41.88	90.03
1102	73.25	40.33	24.57	46.12	44.81	10.84	2.25768	2.46319	73.33	22.78	52.54	33.23	52.98	52.77	5.13	2.28544	2.42843	73.36	22.77	52.17	35.87	49.77	49.01	4.58	2.32371	2.43423	73.38	22.77	61.98	42.01	52.91	51.26	5.52	2.4268	2.4374	72.76	22.96	62.55	35.9	55.28	56.87	4.05	2.64629	2.97602	73.36	22.77	50.79	30.49	48.68
1103	80.57	36.21	19.42	55.2	53.03	13.64	2.59899	2.67827	80.88	20.72	45.5	27.75	56.34	54.17	6.64	2.66559	2.65609	80.91	20.71	47.15	31.79	58.2	56.28	5.2	2.76907	2.64676	80.82	20.73	53.4	35.81	57.65	55.98	6.87	2.7125	2.63936	80.16	20.9	60.68	34.41	59.06	58.08	6.36	2.62756	2.66427	80.99	20.69	41.61	23.92	56.72
1104	83.36	33.96	14.21	55.74	55.09	12.34	2.3609	3.30137	82.39	20.38	58.83	31.23	62.5	63.2	5.3	2.5782	3.4081	83.33	20.15	49.93	30.19	56.51	55.71	5.93	2.42001	3.25952	83.37	20.14	50.66	28.81	59.19	59.19	5.17	2.59799	3.3066	82.69	20.3	56.07	33.9	61.15	60.06	6.43	2.60078	3.10861	83.31	20.15	41.83	19.55	54.89
1105	71.48	29.72	8.28	39.56	34.76	12.11	2.28628	1.78604	71	23.63	87.17	55.02	66.55	67.19	6.05	2.70916	2.4559	71.63	23.42	42.62	25	43.06	38.97	5.33	2.42625	1.68449	71.62	23.43	44.93	26.46	44.29	39.49	5.93	2.3566	1.89182	71.45	23.48	55.33	26.64	48.57	46.38	4.39	2.40192	2.02094	71.55	23.45	35.04	12	40.14
1106	71.99	49.2	35.59	56.89	51.15	16.24	2.94059	2.43705	72.13	23.26	56.4	39.58	56.76	51.5	6.26	2.9113	2.38459	72.2	23.24	57.13	40.54	58.62	53.71	6.68	2.96867	2.38883	72.08	23.27	63.77	46.13	61.25	55.66	7.04	2.94907	2.49734	71.73	23.39	71.03	46.32	65.66	57.21	7.38	3.01218	3.06662	72.17	23.25	54.98	36.94	58.52
1107	58.22	71.17	53.21	75.76	79.97	15.61	3.02809	2.72722	58.59	28.64	76.22	56.85	79.89	79.14	7.81	2.9928	2.98287	58.61	28.63	71.44	50.77	76.28	77.5	7.25	3.00852	2.83239	58.57	28.65	73.27	52.36	77.78	77.55	7.73	2.93099	2.85591	59.38	28.26	78.24	54.2	74.37	76.42	8.24	3.01651	2.94317	58.49	28.69	69.81	53.21	77.42
1108	67.34	52.13	38.05	59.13	49.3	13.29	1.72173	2.32787	67.69	24.82	71.27	51.71	64.99	56.67	6.66	2.25787	2.32701	67.4	24.92	55.46	40	57.52	49.72	5.8	2.16864	2.33025	67.54	24.87	62.25	39.73	61.41	52.77	7.84	2.25912	2.47019	67.6	24.85	67.46	44.74	63.41	57.69	6.21	2.54604	2.81685	67.49	24.89	51.07	32.67	55.91
1109	68.71	31.48	10.74	36.41	36.78	9.91	2.04352	2.54434	68.82	24.41	43.65	26.71	39.41	40.18	4.67	2.2595	2.40285	68.83	24.4	42.7	21.27	40.39	40.88	4.16	2.30094	2.82386	68.63	24.48	50.34	29.84	41.32	42.43	4.64	2.14752	2.37669	68.61	24.48	49.76	26.86	43.63	44.57	4.73	2.43586	2.44074	68.73	24.44	35.09	13.1	37.25
1110	67.72	51.76	33.44	72.74	68.7	19.06	2.43407	2.93177	67.56	24.82	75.85	49.25	79.41	78.12	8.09	2.88328	3.01783	67.81	24.73	57.47	35.64	75.81	74.55	7.07	2.48434	2.91547	67.81	24.73	63.54	41.97	74.37	72.22	9.87	2.52122	2.86484	68.26	24.56	77.28	41.08	88.75	89.16	9.31	2.61792	2.7309	67.92	24.69	56.02	35.26	74.13
1111	85.91	17.08	0.93	34.29	38.32	7.85	1.25816	2.63502	85.83	19.44	37.46	13.95	41.91	48.4	3.01	1.79989	2.58339	86.05	19.39	37.92	15.43	37.71	39.45	4.59	1.87477	2.54169	86.08	19.38	36.59	16.99	37.74	40.01	5.29	1.94606	2.60349	85.57	19.5	44.78	23.95	40.18	41.26	3.94	2.18687	2.58753	85.99	19.4	25.8	7.14	34.2
1112	80.88	47.99	35.33	61.67	58.26	17.71	2.39296	2.68459	80.74	20.57	68.41	48.77	63.19	58.57	10.65	2.55406	2.52312	80.74	20.57	58.22	44.36	59.85	53.53	7.08	2.21203	2.61129	81.08	20.48	72.22	40.36	65.51	65.39	9.52	2.37278	2.69884	80.29	20.68	70.79	42.74	67.45	53.48	8.64	2.40144	2.74335	81.2	20.45	49.8	36.4	59.48
1113									72.71	22.29	37.75	14.07	48.41	0	5.67	2.06288	2.58826	72.5	22.35	48.87	29.13	51.16	0	4.92	2.40334	2.88604	72.64	22.31	52.7	31.85	51.06	0	8	2.36054	2.45886	70.91	22.86	31.88	12.41	46.52	0	10.62	2.09954	2.66188	72.71	22.29	42.66	21.74	51.59
1114	76.49	35.89	16.84	53.76	57.68	12.43	2.74218	2.45379	74.4	22.09	89.92	54.32	74.95	75.79	9.59	2.82509	3.13725	76.42	21.5	52.06	34.2	54.98	58.49	7.71	2.86112	2.38315	76.28	21.54	67.47	44.92	58.11	61.33	10.77	2.85768	2.62661	76.14	21.58	91.06	56.59	74.16	74.21	8.67	2.81023	3.18829	76.56	21.46	60.19	33.59	58.98
1115	67.77	25.86	4.4	43.7	43.14	10.63	1.97836	2.48444	67.49	24.78	68.4	33.98	59.42	59.13	3.82	2.80234	3.33634	67.79	24.67	48.77	27.89	47.33	45.47	4.61	2.41079	2.7312	67.88	24.64	45.96	25.59	48.68	48.18	5.32	2.28708	2.66308	67.81	24.67	52.6	25.35	52.43	52.59	5.63	2.19926	2.79839	67.93	24.62	36.47	16.94	45.73
1116	71.56	35.63	12.94	49.27	45.34	11	2.30086	1.68664	70.81	23.69	81.58	46.88	77.96	78.86	5.36	2.88899	2.96592	71.59	23.43	47.07	26.09	49.18	47.38	4.19	2.43372	1.70398	71.61	23.43	53.84	34.21	50.82	49.94	5.87	2.58873	1.91068	71.47	23.47	66.46	38.76	58.04	57.25	5.76	2.38973	2.49817	71.77	23.37	43.55	23	50.25
1117	68.27	46.28	27.95	58.45	58.79	12.92	2.59376	2.53994	68.3	24.55	67.9	37.09	62.16	59.97	4.68	2.63414	2.27944	68.35	24.53	53.45	32.04	58.37	59.05	5.08	2.64128	2.36543	68.17	24.6	55.95	36.39	60.01	60.58	6.51	2.76874	2.4743	68.32	24.54	67.96	45.21	63.49	65.07	7.94	2.67168	2.90314	68.32	24.54	52.24	33.02	59.73
1118	66.3	47.04	29.62	41.76	38.71	12.12	2.62841	2.1659	65.8	25.48	98.81	63	70.63	70.43	6.93	2.78653	3.03442	66.24	25.31	54.33	36.99	45.06	43.51	4.97	2.59997	2.4596	66.32	25.28	59.21	40.53	47.01	44.56	7.02	2.87217	2.24334	66.21	25.32	59.83	40.68	47.06	43.86	4.98	2.61657	2.54004	66.31	25.28	51.55	33.89	43.52
1119	78.96	40.04	20.32	50.49	41.82	11.72	2.06666	2.57664	78.95	21.17	49.62	33.14	48.16	41.35	4.6	2.17785	2.18591	79.08	21.13	45.91	23.06	51	43.1	5.31	2.18367	2.56247	78.86	21.19	55.43	38.76	49.46	42.72	6.16	2.33987	2.6995	78.53	21.28	59.04	33.21	53.96	49.03	6.25	2.34869	2.56497	79.18	21.11	46.85	28.45	51.17
1120	72.62	36.48	20.64	37.65	35.38	10.15	2.24027	1.60423	73.02	22.96	46.7	31.31	40.64	38.92	4.98	2.35251	1.60991	72.89	23	49.46	31.9	41.92	40.87	3.63	2.4203	1.59295	72.84	23.02	52.67	33.23	43	41.86	6.33	2.51538	1.71817	72.37	23.17	55.34	30.45	46.65	45	3.71	2.52827	2.64028	72.84	23.02	40.95	22.46	38.44
1121	72.78	37.8	17.8	44.17	40.8	10.19	2.03655	2.04403	74.17	22.58	47.91	31.08	47.06	43.12	5.02	2.3404	2.43653	73.49	22.79	50.48	34.21	44.32	41.21	5.08	2.37337	2.08196	74.08	22.61	48.4	31.69	46.6	42.17	4.72	2.48071	2.57041	73.62	22.75	66.62	44.09	52.57	47.6	5.49	2.61943	2.17319	74.16	22.58	46.31	33.43	46.54
1122	69.36	45.27	35.17	50.63	40.68	10.93	2.50168	1.7492	68.61	24.43	74.02	44.06	61.44	57.38	5.46	2.98566	3.12685	69.35	24.17	53.32	37.82	50.74	40.73	4.47	2.6159	1.95492	69.21	24.22	61.96	43.51	51.89	43.37	5.83	2.72117	1.76856	68.34	24.53	66.96	42.97	53.05	50.27	6	2.60223	2.26545	69.24	24.21	53.06	37.26	50.13
1123	86.96	19.5	0.73	42.16	39.82	11.47	1.99712	1.99131	86.96	19.27	50.86	11.49	52.87	39.93	4.31	2.0545	1.96459	86.95	19.27	37.53	16.98	43.02	42.02	4.55	2.178	1.86747	86.91	19.28	40.95	20.11	44.41	43.68	4.8	2.24591	1.91614	87.31	19.2	42.21	20.27	52.96	51.1	4.58	2.12616	1.99603	87.08	19.25	27.82	7.71	42.73
1124	85.76	39.2	21.67	52.12	51.24	13.57	2.65923	2.39264	85.11	19.74	58.18	36.09	59.61	56.62	4.99	2.53179	2.52876	85.88	19.56	50.23	29.1	53.8	52.23	4.86	2.74735	2.45448	85.79	19.58	48.84	31.27	52.62	52.04	5.39	2.71996	2.44931	85.74	19.59	47.31	29.4	53.11	51.82	5.62	2.69891	2.32276	85.82	19.57	42.54	25.26	51.37
1125	66.31	49.66	33.76	74.42	74.08	13.7	2.60758	2.77322	66.51	25.25	72	42.75	84.96	87.25	8.71	2.5881	2.79255	66.46	25.27	55.4	38.74	70.92	72.12	5.72	2.65747	2.72387	66.52	25.25	63.26	45.15	73.75	74.33	6.52	2.7529	2.73469	66.23	25.36	70.82	47.17	71.65	71.64	7.82	2.92381	3.02497	66.49	25.26	53.97	38.08	72.5
1126	71.45	33.82	14.33	62.22	61.69	11.2	2.20033	3.16783	71.53	23.48	45.52	25.94	60.33	59.72	5.88	2.25288	3.07647	71.33	23.55	44.25	20.13	57.21	57.87	5.24	2.10938	3.1116	71.47	23.5	44.88	22.86	59.32	59.15	5.64	2.35832	3.03875	71.32	23.55	51.01	26.89	60.95	60.14	5.56	2.38798	3.09869	71.51	23.49	38.2	19.69	59.32
1127	70.36	50.24	31.12	67.87	66.77	14.43	2.68186	3.0895	70.1	23.96	57.61	38.67	62.21	61	5.9	2.68236	3.05086	70.35	23.88	54.97	36.33	64.04	59.6	6.24	2.67643	3.07729	70.34	23.88	56.72	38.14	63.83	62.86	5.49	2.70499	3.07759	70.2	23.93	58.45	43.1	64.9	64.46	5.62	2.73361	3.11514	70.61	23.79	50.39	33.75	67.34
1128	73.73	28.51	7.45	67.77	66.89	15.22	2.06878	2.63691	73.62	22.79	63.66	37.84	72.81	70.81	7.07	2.45099	2.74588	73.55	22.82	38.74	19.81	60.01	54.65	5.81	2.21037	2.49728	73.86	22.72	52.6	30.99	66.82	63.02	5.71	2.47183	2.58829	72.8	23.05	55.73	34.68	66.84	61.19	5.41	2.25351	2.6924	74	22.68	39.1	18.27	65.9
1129	71.95	58.99	44.87	79.6	75.03	18	2.59954	2.63055	72.04	23.32	79.69	48.31	78.82	76.24	6.7	2.68455	3.20608	72.38	23.21	65.47	47.27	76.77	73.78	5.89	2.598	2.74614	72.57	23.15	66.54	48.73	77.39	73.62	7.55	2.60231	2.50356	71.54	23.48	70	50.93	75.38	71.7	7.94	2.81074	2.90611	72.77	23.09	61.88	47.56	77.81
1130									71.47	23.49	55.74	36.39	76.43	56.45	5.46	2.58887	2.53644	71.82	23.37	50.09	32.92	76.38	56.31	6.27	2.64346	2.55832	71.69	23.42	56.32	35.03	76.83	60.21	7.5	2.78552	2.56766	71.85	23.36	59.28	38.58	74.78	60.35	7.05	2.45936	2.9388	71.9	23.35	49.63	28.57	76.19
1131	83.57	34.32	14.39	46.12	45.32	12.03	2.26661	2.54448	83.6	20.06	57.58	36.28	49.79	51.01	5.4	2.46684	2.56092	83.82	20.01	44.26	25.2	46.22	46.04	5.38	2.46082	2.59271	83.65	20.05	49.56	30.85	47.41	48.68	5.16	2.48104	2.61073	83.5	20.09	51.38	31.16	46.61	46.76	5.28	2.62406	2.72796	83.79	20.02	41.83	24.23	44.94
1132	73.74	56.3	41.67	84.28	91.49	19.79	2.57401	2.62535	72.95	22.69	73.5	50.9	72.39	78.77	10.14	2.70922	2.84689	73.89	22.4	60.93	43.4	80.31	88.02	13.88	2.60278	2.53982	72.62	22.79	80.71	53.5	74.53	80.7	11.17	2.70528	3.25491	70.66	23.42	108.14	64.29	103.67	88.28	16.5	2.5858	3.44587	73.63	22.47	73.14	48.22	80.37
1133	67.69	55.69	35.83	72.17	56.7	15.94	2.87709	2.6476	67.89	24.41	77.03	50.66	78.67	61.62	12	2.95001	2.69955	68	24.37	64.03	43.16	74.57	56.45	8.39	2.90607	2.81495	67.71	24.47	74.83	54.75	76.38	61.25	13.06	2.84927	2.53175	68.05	24.35	95.63	56.13	89.95	88.67	12	2.83664	2.81465	67.96	24.38	67.13	47.88	75.98
1134	80.14	39.21	17.45	62.76	57	15.74	2.80526	2.75949	80.44	20.75	53.71	31.46	62.62	58.1	6.7	2.85864	2.80348	80.48	20.74	53.71	31.46	62.62	58.1	6.7	2.85864	2.80348	80.42	20.75	55.01	33.71	63.28	58.97	8.38	2.81699	2.80187	80.43	20.75	61.33	35.06	66.2	64.57	8.29	2.77402	2.8077	80.41	20.76	44.78	25.09	62.81
1135	92.14	17.14	0.92	41.82	42.2	10.66	1.9234	2.40536	92.43	18.14	37.14	18.45	45.14	46.23	4.23	2.02539	2.34715	92.17	18.19	38.19	18.09	46.65	47.9	3.87	2.12917	2.36543	92.33	18.16	36.18	13.61	43.62	44.96	3.93	2.26014	2.28854	91.77	18.27	81.65	21.2	72.19	73.87	4.27	3.67389	3.31699	92.28	18.17	25.44	5.43	41.99
1136	78.43	44.41	25.28	48.83	43.19	10.94	2.36627	2.35677	78.89	21.29	50.46	28.61	50.11	48.73	5.18	2.31347	2.39503	78.72	21.34	48.24	26.67	48.34	47.07	5.16	2.3111	2.37414	78.77	21.33	52.65	31.67	50.6	49.86	5.61	2.52044	2.3918	78.66	21.36	52.11	33.13	50.91	50.49	5.27	2.51879	2.36778	78.74	21.33	45.22	24.01	49.26
1137	71.28	48.1	32.54	60.69	53.77	13.44	2.51746	2.01166	71.14	23.29	95.98	61.29	83.42	79.49	8.9	2.85597	3.13015	71.52	23.17	61.03	44.69	61.43	56.33	6.93	2.70104	2.42732	71.49	23.18	66.05	46.1	63.99	60.85	11.32	2.67019	2.44089	70.72	23.43	80.77	55.49	73.55	68.95	7.32	2.65843	2.87845	71.65	23.13	59.11	43.04	62.19
1138	64.75	61.54	50.81	62.95	61.53	16.21	2.83791	2.68209	64.66	25.98	77.05	53.31	71.92	70.19	6.79	2.68149	3.24733	64.83	25.91	65.25	50.17	62.28	60.06	7.35	2.86649	2.55446	64.79	25.93	68.62	53.47	62.73	59.77	5.45	2.7104	2.54502	64.71	25.96	67.04	48	64.72	62.69	7.46	2.86042	2.90081	64.9	25.88	63.13	50.68	63.19
1139	71.62	47.65	33.92	56.33	58.34	12.14	2.64738	2.88788	71.34	23.55	71.12	44.21	55.13	54.73	5.5	2.64315	2.8935	71.49	23.5	52.75	33.66	47.46	47.93	4.13	2.71601	2.65714	71.58	23.47	57.19	38.54	54.16	55.53	7.37	2.73689	2.5172	71.08	23.63	65.03	47.64	54.26	54.62	6.13	2.64417	2.67496	71.79	23.4	51.06	36.08	52.55
1140	59.61	77.71	51.41	86.38	84.86	19	2.99348	3.03666	59.72	28.06	106.44	62.83	95.68	99.55	9.14	2.75106	3.14121	59.7	28.07	82.27	59.45	89.64	89.86	8.79	3.10926	3.1138	59.6	28.11	83.66	56.25	87.85	86.71	9.64	3.07285	3.11639	59.42	28.2	84.07	53.2	89.54	89.96	10.74	2.93704	3.14906	59.78	28.03	84.21	53.53	90.59
1141	79.9	42.91	27.18	73.06	51.8	15.74	2.49791	2.81682	79.88	20.82	65.01	48.24	78.36	61.34	10.67	2.8357	2.97024	79.89	20.82	59.06	39.68	77.44	56.88	8.43	2.63039	2.83012	79.68	20.88	64.04	44.53	76.38	59.08	10.33	2.56311	2.86373	76.74	21.68	103.84	50.43	98.89	86.4	7.25	2.74204	2.9712	79.99	20.8	59.48	41.39	76.37
1142	78.41	20.13	1.72	36.91	31.76	11.23	1.95751	2.28899	78.58	17.11	66.93	50.62	52.79	46.19	13.56	2.53399	2.48779	78.35	17.16	61.59	40.23	49.28	41.93	12.85	2.68142	2.26385	77.91	17.25	76.42	54.13	55.61	53	15.19	2.69749	2.30486	77.96	17.24	75.03	51.03	60.79	52.83	13.93	2.90194	2.92938	78.42	17.14	68.36	47.6	50.77
1143	86.89	23.03	1.84	27.71	28.38	9.34	1.89971	1.70655	86.79	15.52	64.19	46.26	46.76	45.54	10.85	2.42789	2.15302	86.74	15.53	55.34	40.27	40.19	40.75	9.48	2.22832	2.06677	86.62	15.55	80.94	54.55	52.19	52.83	11.92	2.54482	1.98869	86	15.66	85.84	39.89	79.76	51.13	12.27	2.54957	2.63431	86.97	15.48	66.94	45.28	44.85
1144	67.71	60.22	43.48	88.63	80.09	19.54	2.98675	3.31195	67.57	24.3	69.44	52	88.48	83.43	15.07	3.01036	3.19298	67.9	24.18	70.98	49.1	87.95	85.45	13.94	3.06256	3.29564	67.49	24.33	77.24	52.55	91.26	86.96	16.42	2.94493	3.23432	67.79	24.22	90.76	59.42	88.69	82.13	14	2.41621	3.06044	67.95	24.16	71.29	46.75	88.41
1145	80.56	28.07	6.67	34.75	28.41	8.85	2.01703	1.90015	80.47	20.67	64.84	41.35	49.27	38.19	4.68	2.26977	2.08579	80.67	20.62	42.36	21.28	39.44	34.27	4.72	2.22165	1.84726	80.94	20.55	51.99	33.45	44.17	39.6	6.13	2.46743	1.9195	79.48	20.92	69.19	34.04	57.48	51.26	6.1	2.40855	2.37936	80.69	20.61	42.71	21.71	39.83
1146	63.66	50.18	38.74	48.01	44.79	12.63	2.60195	2.14857	63.2	26.44	87.9	57.26	65.05	63.11	5.93	2.903	3.04628	63.66	26.25	62.68	44.96	49.53	48.23	4.54	2.7541	2.42246	63.68	26.24	66.58	43.8	52.76	51.05	5.19	2.75704	2.12646	63.75	26.21	80.54	53.89	60.99	57.53	5.54	2.8035	2.63838	63.77	26.21	60.17	43.46	51.33
1147	67.29	78.62	62.15	65.34	62.98	15.14	3.10406	2.54744	66.22	24.93	95.78	61.54	72.55	73.36	9.79	3.00806	3.32605	67.04	24.63	80.34	58.72	64.95	64.99	8.55	3.03676	2.49686	67.09	24.61	83.11	60.15	65.94	66.43	10.68	2.8797	2.67762	67.45	24.48	91.55	60.93	71.09	70.46	8.94	2.50986	3.13563	67.14	24.59	83.44	61.43	64.33
1148	67.37	48.77	29.78	74.85	68.63	16.84	2.66933	3.19238	67.56	24.58	68.36	41.28	75.62	69.27	11.28	2.64152	3.16675	67.47	24.61	57.41	38.33	75.15	66.5	8	2.31233	2.96595	67.57	24.58	62.17	39.31	74.55	67.97	11.64	2.50011	3.07408	67.27	24.69	86.4	43.1	84.36	84.45	10	2.3697	3.01591	67.6	24.57	53.71	30.17	73.75
1149	68.36	45.88	29.63	63.74	54.3	12.04	2.45843	2.22675	68.39	24.17	72.54	49.63	63.95	52.46	5.65	2.66174	2.32848	68.28	24.21	54.92	38.8	61.58	51.84	4.76	2.74687	2.36862	68.15	24.26	63.02	45.02	64.01	55.5	6.49	2.64964	2.40851	67.82	24.38	76.07	46.61	72.59	64.13	7.16	2.61206	3.14796	68.24	24.23	62.97	40.07	62.68
1150	69.77	37.14	20.3	60.6	61.16	15.05	2.41278	2.81606	69.85	24	53.07	28.87	62.94	61.05	5.03	2.61183	2.97478	69.82	24.01	51.78	32.3	62.17	59.72	6.73	2.59791	2.73546	69.64	24.08	53.82	37.83	60.21	58.25	6.63	2.58316	2.76291	69.55	24.11	59.59	35.61	64.56	62.42	6.79	2.7103	3.10863	69.79	24.02	43.72	22.93	58.86
1151	80.69	40.48	22.51	54.81	53.2	13.68	2.17531	2.1178	80.39	20.9	64.09	42.12	63.84	62.34	5.57	2.45108	2.36455	80.75	20.8	48.19	28.61	54.99	53.39	5.76	2.08059	2.15195	80.56	20.85	55.56	32.38	58.55	58.25	5.38	2.20868	2.19656	80.95	20.75	70.58	39.87	68.14	66.25	7.73	2.52473	2.53877	80.62	20.84	43.54	26.29	54.76
1152	67.32	45.33	28.93	57	53.38	14.5	2.53828	2.63799	67.03	24.92	72.39	44	62.11	60.02	5.52	2.68676	2.69765	67.28	24.83	58.39	39.41	58.11	56.52	6.7	2.71938	2.63631	67.34	24.8	61.2	43.75	60.03	58.64	5.98	2.67116	2.71816	67.02	24.92	69.28	44.84	64.93	63.07	5.88	2.91939	3.07817	67.31	24.81	54.85	39.16	59.04
1153	81.1	28.76	8.33	33.42	31.46	10.13	2.13925	2.36539	81.05	20.55	45.84	26.32	38.21	36.83	4.53	2.23254	2.46817	81.06	20.55	43.16	24.05	36.8	35.25	5.38	2.36571	2.4452	80.88	20.59	48.11	27.89	39.59	37.4	4.4	2.56857	2.50455	80.53	20.68	67.1	33.33	61.42	62.42	5.25	2.77759	3.16858	81.07	20.55	39.37	19.67	36.04
1154	92.99	15.1	0	30	32.17	6.6	1.5799	2.34173	93.11	17.81	36.99	16	33.28	34.47	6.04	2.13152	2.41469	93.31	17.77	34.06	12.62	32.83	34.18	5.82	1.83594	2.28167	92.79	17.87	58.45	25	44.79	40.33	5.75	2.39338	2.36271	91.11	18.2	70.78	26.29	68.19	65.89	5.03	2.50733	3.31413	93.09	17.81	31.37	9.73	32.8
1155	64.4	44.82	28.22	58.58	38.33	10.08	2.48916	2.10267	63.78	25.45	83.81	53.2	57.44	62.42	8.16	2.81204	2.90662	64.05	25.34	66.41	46.51	53.11	49.67	10.29	2.71529	2.26088	63.62	25.51	74.44	55.84	55.64	52.26	11.65	2.75642	2.71531	63.75	25.46	89.11	53.57	77.81	68.93	6.54	2.02906	3.16831	64.02	25.35	70.66	46.05	60.54
1156	65.25	48.09	27.34	74.02	74.69	17.06	2.19981	3.13961	65.09	25.64	92.57	63.36	86.02	84.37	8.03	2.80394	3.34299	64.45	25.89	69.16	42.61	75.3	74.64	6.79	2.52934	3.15599	65.09	25.64	59.15	38.58	69.51	68.94	7.29	2.53317	2.96507	65	25.68	64.84	41.15	67.78	65.96	5.68	2.27128	2.8663	65.1	25.64	53.11	34.98	69.84
1157	80.33	28.77	7.89	50.49	47.74	11.91	2.11982	2.36057	80.42	20.74	68.24	34.08	60.81	56.58	4.38	2.86389	3.00133	80.86	20.62	45.73	23.51	48.14	44.6	5.71	2.42951	2.41042	80.9	20.61	51.41	29.03	50.11	46.84	5.26	2.35164	2.44254	80.65	20.68	71.6	38.71	61.55	60.14	6.36	2.49981	2.48336	80.97	20.6	40.54	18.52	46.43
1158	85.26	32.45	10.87	46.63	40.51	10.04	2.30908	2.80782	83.36	19.88	68.49	52.31	55.64	54.68	6.55	2.57919	2.87126	84.7	19.57	45.42	23.65	44.93	41.17	4.64	2.41298	2.7793	84.66	19.58	52.92	30.26	49.71	46.67	5.6	2.59227	2.69331	85.21	19.45	49.65	33.5	52.23	46.49	4.4	2.43109	2.79842	84.93	19.52	41.94	19.29	45.95
1159	92.08	20.53	1.83	42.81	42.81	11.81	2.008	2.44897	91.2	18.39	45.45	19.83	44.86	41.68	3.28	2.20181	2.65552	92.45	18.14	62.05	29.44	54.07	54.1	3.78	2.12415	2.57878	91.7	18.29	42.59	20.78	44.37	44.28	3.45	2.40321	2.40788	91.25	18.38	76.27	33.92	75.53	77.02	4.63	2.82214	3.83932	91.83	18.26	30.13	9	41.76
1160	68.91	50.57	34.25	63.85	50.39	15.62	2.61374	2.79364	69.6	24.04	65.59	47.1	60.63	52.75	5.23	2.65388	2.71999	69.51	24.07	61.23	43.84	57.57	48.65	6.1	2.74837	2.67074	69.61	24.04	64.83	44.71	62.29	52.89	7	2.69064	2.84964	69.03	24.24	79	50.71	68.21	58.05	6.42	2.77523	2.95473	69.57	24.05	56.47	41.84	59.91
1161									79.84	20.65	83.88	47.92	61.77	61.73	5.43	2.74977	2.96953	80.45	20.49	44.15	28.23	41.2	41.01	4.29	2.5172	2.27674	80.34	20.52	51.6	26.58	43.33	42.03	4.66	2.38133	2.24844	79.65	20.7	56.11	29.37	47.74	47.76	4.7	2.47407	2.98688	80.3	20.53	42.28	13.55	40.06
1162	75.17	31.24	10.92	57.23	58.13	12.79	2.09276	2.56371	74.67	22.44	50.74	23.16	53.98	53.54	4.85	2.28199	2.57787	74.75	22.42	46.9	22.95	53.02	53.54	4.71	2.56656	2.89167	75.3	22.25	41.42	21.43	52	52.71	4.48	2.28081	2.46616	75.18	22.29	59.52	29.52	61.7	62.93	4.77	2.38234	2.7201	75.46	22.2	35.34	16.93	53.42
1163	66.22	31.89	12.38	53.1	50.69	11.7	2.01941	2.16325	65.5	25.49	45.45	26.32	41.1	38.45	4.38	2.19764	2.42555	65.52	25.48	50.93	25.49	43.89	40.78	5.69	2.28355	2.25365	65.6	25.45	52.5	31.05	42.78	41.28	4.71	2.26095	2.25472	65.32	25.56	77.26	37	59.7	58.62	5.15	2.42684	2.94182	65.6	25.45	37.19	14.95	39.18
1164	62.8	34.27	14.81	56.52	55.1	11.92	2.10206	2.89719	62.95	26.68	43.09	26.41	57.39	57.24	4.91	2.19728	2.8041	62.72	26.78	45.72	25	56.1	55.85	5.38	2.29734	2.8551	62.96	26.68	50.4	29.45	58.27	57.06	5.52	2.25693	2.8671	62.74	26.78	60.23	29.15	64.78	62.34	6.33	2.61157	3.06135	63	26.66	39.84	22.06	57.16
1165	81.97	25.16	3.93	67.71	74.8	13.91	2.27469	2.81421	80.31	20.68	80.37	50.79	78.39	79.45	5.94	2.78231	2.73098	82.41	20.15	47.53	26.55	71.52	76.52	8.9	2.48009	2.75053	82.04	20.24	46.48	28.13	69.01	75.15	7.56	2.37096	2.68634	82.2	20.2	60.16	25.97	75.93	74.75	7.19	2.59429	2.76759	82.07	20.24	35.41	12.89	66.16
1166	71.97	61.95	38.43	102.12	105.06	19.21	2.97313	3.37024	71.77	23.25	75.51	48.62	100.12	105.45	8.76	2.6098	3.28834	72.16	23.13	62.37	36.55	96.66	102.85	8.24	2.73907	3.23977	72.11	23.14	62.1	40.97	96.46	102.62	10.36	2.74385	3.19251	71.45	23.36	72.17	44.5	96.27	106.84	7.11	2.80634	3.2902	72.31	23.08	64.76	40.08	98.26
1167	85.4	33.48	14.15	56.6	53.94	14.5	2.42239	2.88853	85.48	19.24	56.36	39.78	60.92	55.49	9.33	2.44392	2.70322	85.63	19.2	50.98	31.79	58.89	55.68	9.47	2.61757	2.82968	84.73	19.41	62.7	42.13	63.56	62.86	12.14	2.75536	2.82972	81.44	20.19	120.89	58.14	127.11	125.3	10	2.55339	3.75391	85.2	19.3	60.97	35.71	60
1168	73.37	34.9	15.56	44.5	43.53	9.67	2.37596	2.45068	73.44	22.74	53	32.91	46.56	45.89	3.97	2.60352	2.59932	73.01	22.88	60.42	38.69	48.4	45.33	4.44	2.49374	2.45679	73.3	22.78	49.91	30.77	42.92	43.04	4.06	2.46367	2.4909	73.04	22.87	63.58	32.8	53.16	54.36	4.11	2.61613	2.91342	73.16	22.83	50.78	23.27	43.17
1169	73.42	30.98	11.82	58.42	51.57	13.92	2.25701	2.62497	72.02	22.97	91.25	62.88	75.43	73.37	10	2.83379	2.86231	73.25	22.59	49.27	28.06	58.37	51.82	7.97	2.46111	2.55652	73.3	22.57	58.83	38.38	59.49	52.36	9.03	2.47585	2.62093	72.87	22.7	65.13	43.68	63.6	57.6	8.68	2.33256	2.73551	73.39	22.54	49.46	26.62	59.7
1170	59.93	52.92	38.23	66.78	67.9	11.31	2.56296	2.57712	59.88	26.82	102.22	64.8	79.66	79.54	7.5	2.8814	3.23409	59.89	26.81	72.2	51.37	63.37	63.52	5.45	2.81404	2.59234	59.62	26.93	89.27	56.71	72.15	73.03	6.11	2.93196	2.62476	60.38	26.59	91.85	50	66.44	67.1	6.14	2.21245	2.79265	59.68	26.91	92.73	48.78	72.76
1171	64.39	55.86	36.48	67.81	69.04	12.32	2.75135	3.22394	64.12	26.2	91.77	50.25	83.43	86.98	7.21	2.77118	3.35405	64.44	26.07	59.87	39.78	66.09	68.02	6.11	2.59357	3.30651	64.93	25.87	71.25	49.25	72.89	74.49	5.8	2.86119	3.25641	64.5	26.04	69.7	45.38	68.86	69.47	7.97	2.64327	3.20857	64.83	25.91	58.6	37.83	68.53
1172	75.02	54.14	32.87	94.68	91.83	21	2.6085	3.009	75.33	22.3	65.05	38.7	89.72	91.59	7.33	2.56791	3.07293	75.52	22.24	59.75	37.22	87.15	88.33	9.35	2.60427	2.99196	75.11	22.36	64.49	42.07	86.7	87.3	8.38	2.73025	2.98293	74.77	22.47	78.35	43.32	88.28	88.5	7.13	2.70371	3.03315	75.25	22.32	58.31	35.78	85.4
1173	64.05	41.17	22.37	61.09	49.45	15.25	2.38164	2.57953	64.19	26.11	56.17	35.54	62.38	53.24	5.76	2.54336	2.49326	64.19	26.11	59.75	36.84	64.35	57.13	5.96	2.71907	2.64988	64.32	26.06	56.85	35.84	65.53	55.46	6.39	2.52395	2.54781	64.53	25.97	60.36	40.77	63.87	56.06	5.44	2.55105	2.64639	64.22	26.1	45.88	27.65	62.05
1174	73.16	36.82	15.69	61.18	53.64	12.5	2.67148	2.76776	73.21	22.4	68.38	40.21	61.17	59.65	6.5	2.64291	2.81571	73.27	22.38	49.63	31.36	56.71	50.36	8.17	2.66746	2.58967	73.51	22.31	59.87	40.81	62.84	56.17	10.67	2.68026	3.04823	72.98	22.47	78.34	42.22	66.26	65.67	7.56	2.37134	3.11534	73.38	22.35	48.46	26.5	58.34
1175	71.8	28.56	6.72	37.81	39.9	8.97	2.06138	2.28201	72.24	22.64	48.89	29.82	40.87	37.5	6.26	2.40674	2.2782	71.92	22.74	48.59	30.58	40.64	38.73	6.94	2.33885	2.04001	71.92	22.74	56.91	38.7	45.67	40.26	10.5	2.51275	2.45326	69.15	23.65	98.48	58.23	96.62	109.07	8.89	2.39862	3.26641	72.02	22.71	56.23	34.71	44.96
1176	60.99	51.22	38.7	60.73	54.06	16.5	2.58418	3.01392	60.55	27.62	85.75	57.31	69.85	62.74	8.6	2.80953	2.99411	61.28	27.29	71.7	53.4	67.64	59.94	8.28	2.74562	3.18846	61.13	27.35	70.98	45.81	66.35	56.99	7.56	2.84233	2.70802	61.22	27.32	64.92	43.96	66.05	57.55	6.54	2.76661	2.84997	61.19	27.33	62.09	37.91	64.73
1177	73.15	38.89	19.78	64.01	68.6	14.42	2.39291	3.25879	73.05	22.89	51.66	30.61	63.97	68.07	7.24	2.4619	3.1769	73.74	22.67	79.67	46.56	84.73	98.43	5.76	2.67199	3.41672	73.08	22.88	53.63	32.11	62.11	68.01	5.37	2.55049	3.20431	73.62	22.71	76.12	35.09	75.12	85.48	5.55	2.93374	3.47185	73.34	22.8	48.56	25.88	63.96
1178	79.51	27.53	8.11	51.86	53.07	11	2.26654	2.87108	78.82	20.52	81.84	48.06	69.44	64.98	10.35	2.67474	2.85065	79.7	20.29	44.48	23.3	55.3	55.19	7.78	2.49205	2.80766	79.67	20.3	59.02	33.97	58.89	57.76	8.48	2.39307	2.85799	76.63	21.1	125.48	53.54	110.32	93.3	7.69	2.55894	3.28041	79.52	20.34	54.13	26.07	57.32
1179	73.47	65.58	52.03	55.59	55.32	13.27	2.96173	2.12782	73.28	22.02	70.56	52.88	62.21	62.59	12.33	3.00227	2.67737	73.33	22.01	70.64	48.62	58	58.42	9.65	2.90576	2.33015	73.03	22.1	75.96	52.36	61.99	63.71	13.5	2.89479	2.9067	69.28	23.29	105.98	56.8	81.57	83.25	11.45	2.83722	3.19247	73.31	22.01	70.64	51.67	56.97
1180	82.41	16.59	1.03	33.89	31.69	9.31	1.61034	2.50862	82.05	20.47	120.42	32.51	97.55	103.29	4.43	2.70072	3.27933	82.48	20.37	33.49	12.83	36.92	36.12	5.14	1.89564	2.57952										88.9	18.9	63.8	24.92	67.35	72.26	3.66	2.73424	3.03375	82.74	20.3	30.1	9.73	32.3
1181									100.14	16.71	51.24	12.73	45.47	25.24	2.24	1.74052	1.84205	100.49	16.65	34.49	12.84	27.14	25.75	2.71	1.73584	1.80134	100.38	16.67	42.75	21.63	30.41	29.24	3.12	1.717	1.79386	99.03	16.9	92.99	26.76	77.02	80.53	4.75	3.64348	3.80409	100.43	16.66	26.84	7.16	23.96
1182	68.86	39.49	20.55	59.55	56.31	12.58	2.53217	2.94416	68.65	24.38	67.44	39.3	63.23	55.99	5.5	2.62424	2.87529	68.3	24.51	70.65	37.1	64.95	60.94	4.79	2.86646	2.89113	68.72	24.36	53.12	32.64	56.31	51.53	6.15	2.72277	2.79904	68.2	24.54	79.89	43.87	72.28	69.48	6.09	2.98599	2.83985	68.9	24.29	48.49	29.33	56.81
1183	65.51	42.59	22.33	54.43	53.79	11.48	2.65701	2.80089	64.72	25.9	94.02	49.74	88.6	85.89	6	2.47442	3.34521	65.64	25.54	50.09	31.58	56.36	56.02	5.45	2.70268	2.83674	65.47	25.61	57.06	33.22	55.63	55.84	6.88	2.64319	2.61564	65.39	25.64	61	35.82	58.34	59.15	6.56	2.72633	2.75893	65.63	25.55	48.42	26.16	56.39
1184	91.45	14.24	0	38.23	30.19	9.43	1.02938	1.92901	91.21	18.37	47.08	15.62	49.53	48.2	3.21	2.46965	2.64324	91.46	18.33	31.6	10.82	38.32	33.15	3.85	1.67108	1.97109	91.62	18.29	35.18	12.69	40.24	36.49	3.22	1.73941	2.12879	91.55	18.31	36.28	13.42	41.99	38.16	3.02	1.99034	2.06833	91.65	18.29	21.39	2.97	38.12
1185	79.62	43.61	31.91	41.67	40.24	9.92	2.69668	2.20309	79.22	21.09	63.99	43.04	48.97	48.88	4.49	2.74308	2.68853	79.23	21.09	54.02	38.1	43.95	43.02	5.44	2.84291	2.2078	79.21	21.1	61.17	42.94	48.3	47.26	5.98	2.88799	2.28841	78.76	21.22	65.7	41.48	63.65	62.99	4.59	2.78845	2.67831	79.38	21.05	48.57	33.24	42.63
1186	63.85	50.48	36.4	60.82	65	11.43	2.56519	3.1428	63.52	25.38	94.36	54.19	76.84	72.56	10.59	2.78811	3.07785	64.21	25.1	58.35	38.91	57.85	55.32	8.88	2.52006	3.02322	63.95	25.21	79.5	52.26	69.13	71.97	12.5	2.92462	3.07172	65.18	24.73	99.24	61.97	96.44	103.08	12	2.38252	3.15306	63.82	25.26	83.49	52.34	68.77
1187	78.17	34.27	12.67	80.43	76.48	16.28	2.42152	3.29224	76.69	21.65	82.37	48.15	88.29	84.99	7.04	2.48695	3.07397	77.05	21.55	58.86	39.64	69.63	70.69	7.69	2.63658	3.17878	78.21	21.24	67.08	41.11	78.87	80.21	9.07	2.76391	3.29789	79.5	20.89	107.5	52.81	113.1	123.16	9	1.981	3.27637	78.59	21.13	52.66	30.92	76.3
1188	63.01	52.87	37.55	55.05	55.28	14	2.56899	2.30511	62.78	26.14	70.09	45.58	61.54	64.25	5.4	2.92723	3.07615	62.96	26.06	63.02	44.05	57.07	56.43	7.86	2.64285	2.41474	62.89	26.09	72.24	51.17	59.9	54.49	9.3	2.70741	2.46784	62.68	26.18	72.47	44.23	60.65	56.89	8.08	2.63381	2.53992	62.87	26.1	62.46	45.21	55.38
1189	90.54	11.83	0.3	28.54	26.67	5.84	1.20656	1.83784	90.77	17.64	53.62	25	46.51	54.26	5.4	2.31023	2.10792	90.66	17.66	43.38	23.32	37.24	36.23	4.44	1.8341	2.02263	90.32	17.73	66.76	41.4	47.08	44.46	8.17	2.32672	1.79685	83.1	19.27	139	59	148.89	167.67	8.42	3.06719	3.51818	90.47	17.7	54.73	31.1	40.51
1190	77.78	37.16	18.48	60.41	62.04	13.18	2.33937	2.64768	77.55	21.58	61.06	34.63	66.92	65.34	6.04	2.70853	2.97487	77.94	21.48	44.89	25.44	60.03	60.04	5.65	2.29846	2.5388	77.73	21.54	51.29	32.6	59.26	59.19	6.53	2.44127	2.66542	78.09	21.44	50.51	31.53	61.59	61.15	5.14	2.43406	2.69492	78.11	21.43	42.66	22.25	61
1191	76.01	23.19	3.33	49.21	49.63	12.89	2.10735	2.98025	76.2	21.95	37.8	16.87	51.66	51.86	5.29	2.28208	3.0268	76.35	21.91	45.81	21.7	54.19	52.06	5.5	2.32137	3.03034	76.17	21.96	44.98	20.36	54.27	53.91	4.65	2.66871	3.17223	75.93	22.03	69.58	32.02	75.02	71.56	6.68	2.41054	2.96366	76.23	21.94	36.36	13.91	51.8
1192	74.25	34.86	15.22	65.42	59.12	14.58	2.47471	2.73073	74.48	22.17	66.09	47.52	71.43	65.48	11.05	2.41204	2.87973	74.22	22.25	54.96	34.14	65.28	55.03	9.62	2.57352	2.71527	74.24	22.24	63.42	40.24	68.66	61.41	11.76	2.63538	2.77158	72.26	22.85	104.4	55.32	98.17	96.31	11.88	2.22848	3.1896	74.45	22.18	53.1	32.81	68.12
1193									76.61	21	91.4	53.37	75.92	79.97	10.25	3.04794	3.02829	77.1	20.87	53.23	35.14	49.71	54.39	10.83	2.70214	2.47467	76.57	21.01	80.58	56.5	61.87	62.08	15.46	2.6956	2.67487	74.92	21.47	103.68	55.28	92.42	91.71	15.5	2.72554	3.07846	76.69	20.98	69.82	50.26	55.45
1194	82.14	24.78	3.57	50.53	53.88	10.66	2.17889	2.85147	80.44	20.28	99.29	49.7	85.02	78.72	7.22	2.77181	3.18041	82.4	19.8	51.71	28.42	60.22	66.49	8.41	2.55028	2.81968	82.83	19.7	71.77	35.44	61.03	67.14	10.82	3.34557	3.10745	79.95	20.41	102.93	46.67	108.19	121.38	8.5	2.74258	3.09738	83	19.66	53.35	24.89	54.6
1195	65.12	67.23	50.32	58.14	56.49	14.14	2.91803	2.3112	64.8	25.63	91.26	59.32	69.96	69.33	10.47	2.8492	3.07671	64.41	25.78	70.05	48.71	54.94	52.93	7.52	2.83499	2.4496	64.53	25.73	76.44	50.59	57.71	56.27	11.64	2.76514	2.3999	64.86	25.61	94.85	57.73	81.83	83.58	11.47	2.59586	3.06955	64.63	25.69	68.86	45.25	54.65
1196	81.67	16.56	0.52	43.86	39.78	11.38	1.52401	2.22381	80.88	20.37	81.17	30.62	64.45	62.18	7.24	2.50653	2.4889	82.72	19.92	52.7	30.41	53.19	48.54	7.46	2.07573	2.20518	82.42	19.99	59.71	31.45	55.15	53.16	6.73	2.18687	2.5064	82.5	19.97	111.93	54.49	125.62	122.45	8.95	3.02097	3.39225	82.36	20.01	35.28	15.32	44.91
1197									64.6	25.82	38.6	19.39	37.01	34.15	4.8	2.24147	1.87023	64.34	25.93	46.38	23.02	38.22	36.47	5.26	2.27166	1.87081	64.5	25.87	51.48	30.29	41.03	38.13	5.85	2.38655	1.87093	64.63	25.81	60.06	30.93	48.32	46.92	4.09	2.54573	2.35881	64.55	25.84	37.72	14.29	36.8
1198	105.6	14.78	1	37.65	40.11	7.34	1.57864	2.5414	105.68	15.87	44.21	18.16	43.47	44.85	2.89	1.65186	2.41737	105.49	15.9	71.36	18.89	72.27	77.41	3.83	2.21767	2.43908	105.85	15.84	38.08	15.21	40.6	42.71	4.04	1.7175	2.36461	102	16.44	80.91	25.2	97.11	91.04	3.92	2.41029	2.59141	105.87	15.84	28.05	7.08	37.32
1199	84.47	28.74	7.5	56.37	42.45	16.04	1.83582	2.29879	85.22	19.5	68.25	32.76	77.36	65.17	3.83	2.3805	3.02426	85.04	19.54	42.09	22.19	58.86	42.32	4.4	2.24122	2.94928	85.37	19.46	48.57	26.22	59.61	45.3	4.84	2.23639	2.93983	84.16	19.74	56.01	31.29	62.86	48.82	5.58	2.29791	2.91885	85.38	19.46	34.93	14.07	55.51
1200	69.53	97.69	71.71	88.62	106.36	18.5	3.43362	2.77554	66.94	24.76	115.42	70.33	106.7	115.02	13.14	2.52817	3.32943	68.65	24.15	91.01	65.64	81.43	93.6	7.84	3.23175	3.15741	69.52	23.85	104.08	65.99	87.22	98.32	13.2	3.36495	2.96615	68.06	24.36	90.68	56.94	95.93	121.39	10.43	2.16203	2.9456	69.11	23.99	108.31	70.45	86.13
1201	79.05	26.06	6.08	56.58	57.3	11.42	2.33112	2.93607	79.18	20.35	65.57	27.14	56.71	48.93	10.8	2.30188	2.72917	79.16	20.35	70.27	28.46	65.06	51.32	9	2.38943	2.71814	79.7	20.21	68	47.17	62.28	61.82	11.57	2.50014	2.89029	76.12	21.16	152.18	61.84	143.57	144.05	12.83	2.43273	3.80319	79.62	20.23	55.59	29.43	57.41
1202	74.53	29.26	6.47	68.33	62.11	15.5	2.00061	2.5904	74.49	22.05	66.51	32.44	77.95	67.4	9.83	2.44507	2.96087	74.65	22	87.55	52.56	80.48	81.36	7.85	2.68158	3.25206	74.84	21.95	61.81	38.68	76.27	70.04	9.68	2.32623	2.64536	69.74	23.55	106.99	46.15	95.82	86.23	7.67	2.75884	3.44309	74.93	21.92	55.38	31.34	74.32
1203	83.09	20.48	1.27	30.51	30.57	9.63	1.46672	2.08597	82.96	20.2	61.96	42.99	48.05	48.21	5.22	2.47916	2.23608	83.13	20.16	37.31	16.85	35.73	35.38	4.58	1.66642	2.09513	83.08	20.17	50.63	28.17	40.13	40.47	4.19	1.82432	2.09328	82.83	20.23	45.79	25.43	39.51	38.2	4.36	2.22238	2.28405	83.14	20.16	28.85	7.67	32.28
1204	85.95	22.27	3.12	34.66	36.67	10.39	2.2168	2.25854	84.42	13.93	78.23	49.3	61.66	52.84	13.5	2.58794	2.81177	84.56	13.9	72.35	48.42	59	53.34	14.8	2.72015	2.47985	85.67	13.72	81.8	55.11	58.2	59.35	16.18	2.74075	2.22134	84.46	13.92	103.11	55.17	84.51	95.65	13.46	2.66931	3.68739	85.63	13.73	77.08	50.53	54.61
1205	61.16	72.44	51.09	62.89	59.97	12.78	2.93756	2.3282	61.28	26.96	77.26	52.78	62.92	68.53	6.03	2.69574	3.11779	61.85	26.71	69.34	53.06	54.35	51.79	5.18	2.88443	2.44714	61.21	26.99	82.07	53.72	58.68	62.85	7	2.99986	2.43737	61.43	26.89	78.26	52.3	57.01	59.59	7	2.98787	2.938	61.2	27	76.03	51.53	55.74
1206	77.89	29.83	7.84	62.9	52.41	15.46	2.17441	2.32106	77.62	21.6	53.52	35.1	64.31	57.53	6.89	2.38735	2.42424	77.82	21.55	77.56	35.44	86.12	98.86	8.63	1.48144	2.83205	77.51	21.64	56.33	37.84	65.45	57.27	7.82	2.76163	2.56567	76.37	21.96	94.31	43.17	89.58	93.46	7.67	2.23912	3.72742	77.51	21.64	45.07	23.89	62.79
1207	67.48	95.07	63.21	78.92	80.85	16.79	3.22425	2.80298	66.29	24.74	109.12	66.67	89.9	91.78	9.87	2.88513	3.43908	66.93	24.5	90.94	67.08	66.94	68.38	7.18	3.00903	3.05788	67.15	24.42	98.35	62.79	73.54	74.14	8.63	2.95321	3.04432	66.9	24.51	91.18	67.46	73.84	73.14	7.39	2.95321	3.40127	67.05	24.45	99.59	64.21	72.19
1208	59.38	61.42	43.45	101.82	88.38	19.4	2.75472	3.05013	60.68	27.68	76.72	46.23	87.56	88.53	8.52	2.62078	3.24298	61.06	27.51	80.65	42.53	100.41	104.55	9.25	2.5299	3.21319	60.07	27.97	62.11	36.86	91.7	90.99	8.46	2.49283	2.65423	60.47	27.78	65.78	44.83	86.73	87.45	7.29	2.59235	2.98931	60.33	27.84	64.45	41.6	93.72
1209	72.81	34.91	15.12	57.51	49.61	13.27	2.23945	3.01181	72.59	23.09	75.49	42.7	77.24	76.23	5.83	2.73307	2.99054	72.24	23.2	87.86	52.48	84.8	81.35	6.34	2.47281	3.08678	72.64	23.07	56.12	33.85	66.59	64.54	7.25	2.58206	2.88789	72.46	23.13	109.94	52.27	114.5	126.18	7.39	2.06277	3.19536	72.71	23.05	51.4	32.32	66.6
1210	76.86	35.26	12.54	48.99	49.19	12	2.48005	2.67887	74.52	18.85	102.82	60.49	90.02	85.84	12.54	3.19549	3.403	76.21	18.43	70.14	46.89	59.36	58.32	12.1	2.49261	2.73978	75.98	18.48	94.76	64.71	70.42	70.66	17.08	3.01785	2.73815	75.65	18.56	96.86	60.58	78.39	95.82	15	2.37663	3.0888	76.34	18.4	76.7	49.79	62.8
1211	69.63	60.85	49.81	65.5	72.07	16.25	2.68499	3.11926	69.69	23.73	75.26	51.56	70.69	75.76	6.11	2.75626	3.16871	68.72	24.07	78.56	54.5	74.23	75.11	7.04	2.74357	3.15653	69.52	23.79	66.67	47.81	68.96	74.95	7.39	2.77584	3.17992	69.2	23.9	84.9	50.66	77.81	80.87	7.29	2.77256	3.32658	70.08	23.6	69.67	47.28	69.35
1212	81.15	34.52	15.18	38.92	31.91	9.81	2.32364	2.03475	79.66	16.94	92.65	55.63	84.48	80.92	10.86	2.73613	3.22354	80.26	16.81	70.81	49.54	55.34	53.33	13.69	2.74332	2.94585	80.42	16.78	85.85	55.34	59.43	58.96	14.79	2.96532	2.55009	79.95	16.87	92.69	50.94	88.02	109.54	16	2.6322	3.51502	80.42	16.78	77.14	48.76	55.47
1213	75.19	47.44	29.64	63.65	51.54	14.79	2.15308	2.25351	74.8	16.65	98.61	54.64	87.1	82.65	14.15	2.73434	3.40107	74.62	16.69	78.97	51.18	72.26	68.3	12.47	2.76236	2.97012	74.83	16.64	76.47	51.67	72.97	63.58	15	2.32623	2.46468	74.24	16.77	97.02	54.73	98.26	80.35	13.55	2.45145	3.24281	75.51	16.49	83.94	54.66	74.04
1214	68	51.69	35.04	58.05	55.97	12.75	2.98391	2.68097	68.46	22.35	105.92	66.41	88.68	91.35	13.2	2.61408	3.76897	66.76	22.91	81.59	54.55	67.43	63.41	11.06	2.92469	2.8808	66.63	22.96	87.62	53.49	69.14	72.13	10.81	3.21236	2.77241	70.38	21.74	172.69	70	129.48	129.79	8.2	1.94433	3.31211	66.96	22.85	98.9	56.37	74.24
1215	70.38	67.56	43.73	94.82	88.3	18.86	3.37779	3.25725	69.3	22.55	88.56	55.56	89.89	79.91	13.92	2.76682	3.34377	70.32	22.23	81.12	55.56	89.4	74.75	11.71	2.71825	3.14126	70.5	22.17	110.69	65.61	98.27	90.7	18.5	3.20107	3.02093	68.92	22.68	153.15	61.11	151.97	152.09	13.75	2.8297	3.17469	70.11	22.3	102.13	55.36	94.74
1216	66.01	60.25	36.69	90.72	64.88	19.15	2.84847	2.94554	65.65	19.31	79.59	50.63	94.17	75.82	19.88	2.79961	2.81641	66.13	19.17	79.1	52.94	80.73	66.23	18.64	2.74521	2.92095	66.79	18.98	97	55.96	97.16	75.09	19.91	3.03111	2.92294	65.86	19.25	90.74	54.27	93.89	73.47	18.33	2.61772	3.16745	66.83	18.97	85.51	52.8	90.96
1217	65.47	89.71	60.97	73.11	74.58	17.28	3.26865	2.71868	63.28	26.45	114.21	71.43	91.94	94.25	8.93	3.20807	3.25667	64.5	25.95	89.07	64.38	73.26	74.42	8.8	3.07271	3.12038	64.95	25.78	91.33	66.53	73.37	73.65	8.68	3.24551	2.73678	64.47	25.96	93.75	65.48	76.75	74.97	8.25	3.0729	2.98457	65.13	25.7	92.79	66.28	72.64
1218	68.86	42.16	23.62	66.8	56.01	14.86	2.5053	2.67253	69.47	24.07	52.59	32.53	66.49	58.27	6.17	2.35174	2.7872	69.32	24.12	57.17	38.18	68.72	59.42	6.42	2.23024	2.6321	69.4	24.09	56.01	35.79	64.96	55.89	7.33	2.42732	2.41898	69.73	23.98	75.89	38.82	74.63	70.33	7.76	2.39403	2.94206	69.58	24.03	53.81	29.69	65.41
1219	74.5	52.21	37.18	54.62	52.87	12.64	2.79511	2.67311	73.77	22.46	81.48	48.63	68.22	61.68	8	2.88085	2.81464	73.8	22.46	72.48	51.79	67.41	54.9	8.65	2.88985	2.60347	74.23	22.32	71.94	53.95	61.31	58.78	8.18	2.95958	2.6407	72.16	22.97	102.01	65.97	114.7	104.98	16.11	2.76225	3.39403	74.17	22.34	64.71	52.94	56.66
1220	65.36	32.03	8.57	36.39	42.4	7.45	2.59085	2.76941	64.66	20.08	85.29	53.52	70.15	68.31	11	2.7646	2.99966	65.29	19.88	68.12	42.72	50.92	52.08	12.94	2.8474	2.75972	65.59	19.79	80.95	54.41	56.98	58.26	12.81	3.06331	2.73722	65.43	19.84	84.37	57.69	60.79	61.97	12.2	2.74623	2.82353	65.6	19.79	85.58	54.5	57.79
1221	80.61	18.25	0	32.4	28.33	8.88	1.72616	2.07925	78.44	20.02	81.03	46.1	68.88	60.92	8.61	2.44908	2.80281	79.5	19.76	84.77	36.18	66.08	54.56	6.9	2.19273	2.46685	79.41	19.78	73.12	51.19	54.45	49.26	9.39	2.40788	2.5877	78.21	20.08	125.73	52.27	127.5	109.58	8.09	2.63982	3.29964	79.61	19.73	74.05	39.77	55.2
1222	85.6	44.52	21.92	64.17	54.39	13.57	2.61815	2.87741	85.56	19.59	60.39	32.96	65.39	60.9	6.3	2.31603	3.48102	83.73	20.02	77.13	35.35	79.29	80.03	5.94	3.25912	3.20162	85.71	19.56	60.46	43.09	62.22	59.73	6.12	2.79224	3.00797	84.22	19.9	69.19	40.64	61.95	60.28	6	2.66712	3.42222	86.12	19.46	51.12	29.84	58.58
1223	79.41	35.81	15.93	36.45	39.43	9.55	2.3002	2.00762	77.57	12.85	88.04	65.49	63.08	63.4	14.3	2.84902	2.86079	78.43	12.71	82.85	60.73	58.08	59.2	14.67	2.71172	3.14305	78.7	12.67	100.14	62.56	71.03	68.57	16.92	2.81386	2.48307	75.84	13.14	105.54	65.94	86.69	88.74	13.9	2.64118	3.38215	79.22	12.58	85.65	56.7	62.32
1224	75.9	38.6	21.75	56.08	50.53	9.23	2.29055	2.54554	73.51	22.32	106.39	63.87	84.79	84.05	10.4	2.75083	2.94966	75.4	21.75	76.1	41.26	61.48	54.34	7.23	2.59035	3.07816	75.57	21.71	75.12	49.5	57.24	56.97	8.46	2.58637	2.47013	71.73	22.87	138.55	58.57	138.72	135	11.83	2.14535	3.12035	75.51	21.72	59.37	37.19	50.31
1225	71.06	29.84	8.93	54.64	51.22	14.65	2.25064	2.80863	70.17	23.82	78.73	30.32	74.85	73.92	4.63	2.57994	3.01505	71.12	23.5	58.88	29.03	59.6	62.15	4.92	2.41739	2.85417	71.08	23.51	46.29	25.4	55.78	53.97	6.84	2.54445	2.77053	70.22	23.8	75.17	39.56	74.08	76.78	7.63	2.40125	2.88786	71.01	23.54	41.1	16.13	53.73
1226	75.53	65.21	46.07	69.09	74.91	14.05	3.02375	3.28223	72.86	22.43	117.05	58.65	117.75	96.99	8.75	2.63521	3.33355	74.53	21.93	75.31	48	80.66	70.75	8.74	2.89714	3.10399	75.75	21.58	87.4	53.88	74.37	72.91	11	2.91803	3.31541	74.2	22.03	104.49	56.92	90.19	84.43	10.92	2.92295	3.37176	76.05	21.49	73.95	50	69.27
1227	72.45	53.33	38.6	58.11	61.02	11.06	2.75227	2.35011	71.69	23.42	102.83	58.1	88.55	89.87	6	2.57368	2.9683	72.46	23.17	70.15	44.19	62.81	66.51	5.4	2.72964	3.07578	72	23.32	65.72	43.22	59.92	63.1	6.09	2.57394	2.61008	71.28	23.56	91.38	46.58	77.04	82.08	7.1	2.88243	3.40611	72.06	23.3	55.87	40.29	56.43
1228	76.33	27.69	6.93	49.81	43.66	10.97	1.95737	2.05956	76.71	21.79	47.74	22.69	52.77	49.99	5.55	2.10877	2.27561	76.5	21.85	40.7	20.4	50.33	46.79	5.21	2.29831	2.04669	76.7	21.79	44.65	25.32	51.27	48.53	5.87	2.27887	2.20363	76.26	21.92	54.18	32.43	60.68	61.59	5	2.30737	2.41921	76.79	21.77	34.19	12.06	49.65
1229	64.07	38.62	19.41	50.12	57.1	10.35	2.28704	2.62435	63.16	18.16	81.11	58.19	62.01	66.01	10.47	2.77472	2.91815	63.04	18.2	80.1	55.03	59.77	57.57	14.17	2.54908	2.90077	63.32	18.12	82.08	53.53	61.89	57.44	14.25	2.69827	2.94617	64.67	17.74	98.04	56.58	87.57	97.1	13.91	2.90641	3.20136	63.79	17.98	80.41	51.26	65.43
1230	77.65	51.03	27.6	85.13	87.17	20.39	2.49708	2.76397	75.88	21.71	73.66	37.66	93.09	86.72	8.57	2.64943	2.86353	76.36	21.58	73.09	36.68	97.88	80.93	9.63	2.5752	2.9517	77.33	21.31	66.73	41.61	84.87	85.18	9.57	2.72976	2.88054	75.97	21.69	89.54	47	94.93	86.52	10.38	2.68004	3.06587	77.63	21.22	61.76	35.99	82.86
1231	105.6	20.06	2.81	41.41	41.62	8.73	2.08275	2.55914	100.66	16.61	89.42	19.23	150.35	151.35	3.6	2.53643	3.38144	105.77	15.81	36.18	9.47	38.4	37.06	3.29	2.0728	2.51367	105.09	15.91	41.9	20	39.42	37.42	4.56	2.0937	2.65258	105.57	15.84	99.02	21.52	84.92	67.27	4.06	3.49623	3.08947	105.38	15.87	30.06	7.81	36.9
1232	78.08	27.57	6.9	49.69	57.1	13.23	2.20181	2.58009	76.73	21.79	92.47	52.78	88.21	92.1	5.17	2.73743	3.12204	75.62	22.11	122.34	60.34	104.28	102.85	6.16	2.34378	3.32577	76.3	21.92	74.76	33.67	63.2	73.03	7.58	2.79667	3.0001	75.19	22.24	112.61	47.52	109.9	146.84	5.67			76.06	21.99	73.14	33.67	62.61
1233	92.45	19.94	2.03	43.15	43.65	11.16	2.00745	2.86655	90.61	17.89	69.48	24.53	64.62	67.13	7.89	2.35822	3.18311	91.58	17.7	81.5	36.92	65.06	58.22	9.8	2.74073	3.38696	91.53	17.71	67.78	37.5	53.54	55.84	9	2.5268	2.73337	86.92	18.65	150.57	51.85	140.69	160.74	9.91	2.93825	3.61444	91.86	17.64	55.53	29.06	49.76
1234	71.85	41.99	25	64.65	52.67	17.93	2.5608	2.81412	71.86	15.19	82.6	61.46	74.74	69.61	14.71	2.70447	2.60335	71.94	15.17	86.7	60.09	77.12	69.65	14.27	2.77095	3.26213	71.47	15.27	94.94	56.67	77.69	74.55	12.41	2.97267	2.52658	70.95	15.39	94.85	60.95	82.38	61.83	13.25	2.41717	3.00428	71.49	15.27	87.85	56.28	78.74
1235	83.42	15.6	0	31.06	29.88	7.85	1.40071	1.72965	82.97	12.04	74.99	54.55	55.71	56.78	11.75	2.8315	2.83901	82.66	12.09	79.31	53.85	59.62	62.51	10.32	3.00536	3.006	83.29	12	78.72	51.89	55.83	55.99	10.65	2.66485	2.4118	83.26	12	83.85	51.82	67.34	61.53	8.63	2.7824	3.16511	82.98	12.04	82.71	48.44	57.47
1236	81.32	34.54	13.77	75.39	50.91	20.32	2.11906	2.46147	83.26	19.7	67	38.16	80.65	68.92	9.96			83.78	19.58	78.3	34.17	99.17	92.38	11.11	2.56657	3.91117	82.1	19.98	84.78	33.05	95.57	70.64	11.7	2.32364	2.78515	81.78	20.06	114.35	42.86	114.16	122.41	10.57	2.4427	3.21504	83.76	19.58	54.69	28.51	74.97
1237	60.4	63.28	43.91	104.81	90.49	12.16	2.63029	2.94693	60.98	22.66	91.87	64.29	87.67	91.59	8.81	2.79177	3.35973	60.72	22.75	88.37	56.89	94.15	86.18	10.5	2.82618	3.07252	60.44	22.86	87.69	55.47	87.35	77.98	12.9	2.79285	3.11906	67.55	20.45	138.46	62.5	127.28	147.63	13	2.74907	3.27372	61.6	22.43	115.89	58.54	95.76
1238	80.1	44.86	22.64	61.85	67.26	12.91	2.84209	3.00714	77.35	21.62	104.85	56.36	121.59	89.1	5.09			79.65	20.99	57.59	38.01	65.58	68.6	6.53	2.76025	3.11951	79.35	21.07	70.24	42.03	66.87	66.32	6.62	2.85709	2.82974	78.45	21.31	88.03	44.79	96.9	99.35	6.31	2.73187	3.43278	79.97	20.91	55.23	31.78	58.43
1239	77.89	28.15	6.19	48.5	49.35	12.7	1.95751	2.4934	77.09	14.92	79.62	50	70.52	74.79	11.67	2.50385	3.54829	77.73	14.79	66.57	47.94	59.73	62.77	15	2.70146	3.00563	77.62	14.82	77.52	50.75	70.23	74.34	12.5	2.86375	3.20862	75.41	15.25	108.68	57.76	107.82	128.16	11.7	2.38993	3.76431	77.8	14.78	68.68	52.05	61.95
1240	54.63								57.19	24.17	84.51	59.81	77.4	67.32	13.5	2.60575	2.78025	57.4	24.08	81.84	54.48	93.37	80.57	9.64	2.63223	2.96227	56.95	24.27	82.48	55.67	77.46	71.45	12.25	2.6522	2.93273	65.74	21.03	186.25	65.38	157.85	173.17	13.5			56.89	24.3	78.67	51.45	82.23
1241	74.82	37.99	17.2	72.52	63.12	14.74	2.67979	3.07189	71.76	14.33	112.47	64.6	92.48	77.5	16.29	2.50061	3.04815	71.48	14.39	90.22	53.1	86.95	67.78	13.27	2.69317	3.08947	72.29	14.23	102.62	63.58	80.76	79.42	19	2.88192	3.14484	71.51	14.38	109.49	55.17	102.68	97.97	11.8	2.05945	2.91832	73.05	14.08	90.07	61.29	75.15
1242	72.19	59.84	40.89	71.35	73.57	18	2.80122	2.78976	71.56	16.17	92.83	55.95	88.07	94.03	16.9	3.04722	3.29996	71.23	16.25	86.25	63.53	81.99	81.23	14.25	3.03366	3.07916	71.48	16.19	87.26	54.85	78.09	77.8	18.82	2.99522	2.69776	70.46	16.43	139.51	54.24	129.13	147.18	15	1.95477	3.13984	72.31	16.01	92.07	51.49	82.73
1243	64	68.65	44.58	85.75	102.83	15.06	3.0108	2.76353	63.43	16.55	100.17	61.88	88.69	90.23	16.1	2.87002	3.1737	64.26	16.34	101.23	65.47	86.13	78.99	15.56	2.74993	2.7286	62.68	16.75	110.61	65.47	82.86	85.59	15.56	3.26998	2.93196	63.4	16.56	125.38	69.51	100.2	107.34	20.75	2.85058	3.30105	62.67	16.75	110.09	60	89.18
1244	78.75	39.82	14.63	92.69	72.7	24.58	2.52971	2.68087	75.9	13.49	92.29	55.22	92.52	78.4	15	2.92222	3.21874	78.73	13	116.05	65.58	112.56	115.21	22.14	2.89192	3.53552	77.96	13.13	110.13	61.11	102.52	92.03	19.9	3.04966	2.62927	76.44	13.39	138.36	64.56	149.23	150.89	16	2.42983	3.39638	77.82	13.16	103.46	59.07	100.78
1245	87.79	25.08	4.57	49.19	36.56	11.34	1.74147	2.68238	82.34	20.25	103.59	59.29	111.18	125.49	6			85.49	19.5	57.92	30.48	58.89	71.86	4.42			85.42	19.52	89.34	33.33	84.96	110.65	6.18			78.49	21.24	145.83	52.94	169.02	183.04	11.44	2.41116	3.51556	87.46	19.06	62.2	23.13	56.58
1246	102.35	15.6	2.09	38.84	38.66	8.73	2.34533	2.67356	98.3	14.25	126.8	44.67	105.57	129.32	13.73	2.41375	3.47693	93.82	14.93	121.7	66.02	157.58	152.2	14.86	2.967	3.60507	98.3	14.25	166.5	51.68	134.17	163.2	15	3.19261	3.59881	80.94	17.31	189.48	79.35	170.5	150.67	18.6	3.36303	3.91671	98.94	14.16	82.28	52.71	114.33
1247	63.64	27.5	5.91	55.69	61.79	9.15	1.72599	2.26427	64.04	25.89	41.55	22.37	49.21	57.41	4.4	2.33112	2.45533	63.67	26.04	92.74	48.89	72.79	80.73	7.16	2.55892	3.02012	63.35	26.17	54.9	30.21	51.68	60.22	6.23	2.06341	2.44914	65.06	25.48	146.32	61.11	141.06	162.27	12.17	2.40946	3.57346	63.54	26.09	58.11	34	58.4
1248	84.79	23.94	4.76	44.5	52.47	9.88	2.04692	2.91693	76.34	15.42	132.03	59.6	132.29	95.11	14.29	2.46703	3.35495	86.27	13.64	126.53	59.18	113.18	62.85	14.8	2.57511	3.11713	79.4	14.82	137.98	56.78	132.98	78.15	17	2.64852	2.99518	83.08	14.16	120.27	70.37	133.27	114.97	21.8	3.13284	3.54663	81.94	14.36	82.28	42.45	77.03
1249	52.57	82.47	60.4	76.7	69.87	13.64	2.66986	3.04926	55.56	30.15	92.66	53.52	80.38	87.58	4.8	2.42852	2.93233	55.21	30.35	91.53	60.53	75.18	75.58	5.5			55.16	30.38	87.6	52.94	70.62	75.51	9.86	2.31584	2.77193	56.75	29.52	133.3	50	150.4	160.85	7.83			55.6	30.14	99.4	61.43	81.79
1250	73.78	44.73	29.23	45.85	40.21	11.29	2.45513	1.78032	71.96	23.22	125.05	73.5	114.83	117	8.43	2.67141	3.40501	87.68	19.05	156.78	71.23	157.83	153.76	10.5	3.00536	3.17763	82.02	20.37	194.83	87.01	164.05	153.73	11.14	2.91907	3.31371	85.04	19.65	172.61	71.88	192.62	185.81	14.33	3.12973	3.2429	81.81	20.42	187.49	71.43	186.12
1251	77.69	38.9	20.69	58.6	60.23	17.12	2.08174	2.94483	76.03	17.81	70.66	35.82	67.88	67.18	11.25	2.25435	3.31287	75.5	17.93	80.93	44.92	78.89	78.21	11.9	2.19676	3.46688	76.07	17.8	84.47	52.14	72.12	70.13	12.82	2.62661	2.96032	70.3	19.26	126.81	54.55	109.68	106.4	8.5			76.58	17.68	72.99	45	67.63
1252	76.09	44.5	28.52	60.67	71.41	12.95	2.44769	3.20257	73.19	9.45	122.04	57.45	99.54	89.2	8			73.9	9.36	98.16	66.07	96.96	114.21	11.4			76.95	8.98	114.99	67.42	99.3	97.16	15	2.2553	3.42414	74.1	9.33	146.63	72.73	114.78	125.66	9	1.54033	3.13905	75.95	9.1	101.09	59.6	83.95
1253	78.14	38.09	15.36	75.44	63.9	16.33	2.63782	3.18658	72.34	16.46	79.96	62.86	87.61	89.27	14.2	2.50394	3.30651	73.54	16.19	96.53	52.13	89.39	79.25	13.57	2.57746	3.3746	73.48	16.21	127.6	63.16	104.8	97.54	14.38	3.10348	3.03237	77.17	15.43	135.21	68.89	158.43	132.87	9.2	2.21819	3.6242	72.93	16.33	133.25	65.81	107.52
1254	73.52	38	21.53	63.06	40.94	11	2.5202	2.61583	70.33	15.78	104.38	58.39	95.98	77.28	15.33	2.64749	3.26141	76.97	14.42	110.23	67	105.28	95.48	16.83	2.4316	3.31167	71.19	15.59	128.52	66.33	106.34	97.28	16.5	2.93487	3.29367	74.28	14.94	188.95	78.57	199.77	208.04	14.33	2.55211	3.81185	70.97	15.64	122.86	69.16	90.96
1255	69.69	53.47	33.2	60.29	65.64	11.82	2.85809	2.62546	67.05	15.95	97.64	60	82.64	74.73	14			65.95	16.21	97.64	60	82.64	74.73	14			69.73	15.33	97.64	60	82.64	74.73	14			72.73	14.7	97.64	60	82.64	74.73	14			69.36	15.41	97.64	60	82.64
1256	96.24	17.33	1.27	30.26	28.11	7.18	2.1438	2.09851	81.14	15.59								85.83	14.74								84.97	14.89								77	16.43								86.94	14.55
1257	87.56	33.49	11.57	42.5	42.72	11.24	2.23083	2.18058	72.42	23.11	189.79	77.78	171.18	149.39	12.33			70.16	23.85	138.72	65.38	177.2	116.07	13.5			61.96	27.01	162.23	56.25	131.36	134.89	8.5	1.46374	2.89846	68.55	24.41	78.31	50	105.08	95.84	2.33			64.04	26.13	223.65	66.67	186.33
1258	77.3	56.95	43.75	66.21	63.14	17	2.72725	2.59248	67.37	17.09	114.54	68.75	130.83	133.51	8.5			72.46	15.89	105.81	53.57	98.38	99.96	7.25			74.1	15.54	110.81	68.75	96	89.62	8.5			68.45	16.82	145.07	88.24	114.15	125.82	6			73.59	15.64	143.3	46.67	122.35
1259	71.74	40.12	21.27	53.01	46.52	11.21	2.253	2.63591	68.3	13.29	76.1	56	50.91	50.42	8.67			70.6	12.86	76.1	56	50.91	50.42	8.67			71.94	12.62	76.1	56	50.91	50.42	8.67			74.14	12.24	76.1	56	50.91	50.42	8.67			71.99	12.61	86.62	55.88	71.12
1260	88.62	23.33	3.63	36.12	23.88	7.72	1.91503	2.02329	70.27	13.21	118.2	31.25	109.3	27.47	4.25			76.67	12.1	118.2	31.25	109.3	27.47	4.25			84.28	11.01	118.2	31.25	109.3	27.47	4.25			68.26	13.59	118.2	31.25	109.3	27.47	4.25			84.54	10.98	118.2	31.25	109.3
1261	83.89	29.66	8.95	47.07	49.7	9.81	2.19487	2.40295	77.04	12.49								79.58	12.1								82.69	11.64	130.15	59.09	115.58	119.46	11.5			72.34	13.31								82.32	11.69	112.57	63.16	85.96
1262	69.72	58.42	45.56	51.1	42.46	13	2.72669	2.22414	75.6	11.03								73.27	11.38								69.21	12.05								90.61	9.2								70.75	11.78
1263	59.27	29.49	10.44	43.08	39.85	9.61	2.04673	2.24606	60.03	28.03	80.89	50	67.5	63.12	5.13	2.65374	2.64056	59.33	28.36	47.08	24.67	48.58	46.35	3.86	2.32461	2.21854	59.32	28.37	45.91	27.52	47.3	45.03	4.04	2.51206	2.13682	59.39	28.33	50.86	26.28	50.3	48.36	4.82	2.41283	2.1919	59.27	28.39	36.79	18.12	44.21
1264									71.35	23.75	66.94	52.42	65.89	62.65	5.9	2.75852	2.72436	71.4	23.73	66.93	50.15	66.03	63.02	6.58	2.71214	2.79194	71.3	23.77	67.83	50.77	65.68	62.93	7.75	2.70169	2.57256	71.02	23.86	71.42	52.53	66.75	63.92	8.41	2.97555	2.8317	71.37	23.74	63.12	46.48	64.47
1265	86.54	30.27	8.61	41.49	39.99	11.4	2.27628	1.97946	86.48	19.56	50.33	31.21	44.8	43.29	4.65	2.32267	2.39615	86.72	19.5	42.6	23.78	44.3	42.77	4.19	2.6039	2.04254	86.7	19.51	49.9	30.11	47.34	46.04	4.82	2.54422	2.05488	86.1	19.64	58.55	31.83	50.85	46.74	4.41	2.39081	1.9741	86.71	19.51	37.49	17.51	43.65
1266	79.27	35.45	15.55	59.19	52.94	14.65	1.70569	2.25118	79.4	21.33	68.35	35.96	61.36	57	7.18	1.96699	2.43406	79.52	21.3	47.55	29.3	55.54	50.52	7.41	1.85661	2.23945	79.53	21.29	55.19	33.38	57	52.06	9.28	2.06729	2.33013	78.93	21.46	63.93	33.67	67.31	60.67	9.4	2.13191	2.65611	79.56	21.29	43.68	23.19	54.01
1267	64.82	61.64	39.11	80.75	75.03	19.06	2.90808	2.84603	65.42	25.98	62.56	41.66	71.69	66.19	6.53	2.76533	2.61787	65.16	26.08	63.4	45.01	68.62	62.49	5.93	2.70313	2.6965	65.15	26.09	64.59	42	68.84	64.47	6.35	2.73484	2.48114	64.65	26.29	65	41.17	68.52	64.28	8.47	2.64807	2.85106	65.28	26.03	59.42	37.9	72.56
1268	57.6	71.55	56.39	70.39	67.97	17.34	2.86238	2.58861	57.99	29.31	85.82	59.75	73.76	71.9	6.81	2.66914	2.61628	57.79	29.41	76.2	57.26	71.16	70.09	6.78	2.80934	2.65366	57.83	29.39	77.71	57.54	72.56	70.62	7.21	2.738	2.68611	57.9	29.35	78.74	58.5	72.14	70.74	7.15	2.86289	2.69087	57.8	29.4	73.41	57.81	70.94
1269	71.56	42.98	25.45	76.76	75.35	20.27	2.57453	3.03588	71.29	23.76	69.62	44.42	81.32	78.21	7.43	2.64421	3.2232	71.67	23.64	55.21	35.4	76.02	72.95	9.59	2.7127	3.01447	71.59	23.66	56.37	36.01	76.13	73.23	8.73	2.55428	2.96245	71.1	23.83	65.06	35.97	78.97	78.06	9.85	2.71176	3.06868	71.72	23.62	47.53	27.95	75.64
1270	84.43	21.21	2.5	43	40.17	11.25	1.62706	2.17298	84.5	19.41	51.49	29.77	50.06	47.71	5.82	2.156	2.78076	84.76	19.35	45.78	24.21	48.23	45.22	8.3	1.92824	2.10701	84.63	19.38	62.03	36.46	52.82	50.26	8.46	2.37389	2.33169	80.44	20.39	121.5	51.67	123.49	112.65	7.8	2.51642	3.67062	84.73	19.35	62.66	28.72	52.71
1271	69.75	43.55	25.45	88.26	84.41	22.55	2.62147	3.09657	68.43	23.39	89.69	58.33	84.61	81.06	9.21	2.9355	2.83753	69.89	22.91	65.35	36.93	83.03	80.75	7.41	2.70455	3.08041	69.32	23.1	66.88	42.38	82.04	79.52	9.95	2.68528	3.08559	68.33	23.43	72.1	47.94	86.55	84.88	9.57	2.71047	3.15632	69.71	22.97	66.99	38.33	84.54
1272	61.27	61.25	44.31	69.21	58.59	13.58	2.76742	2.78422	61.66	26.66	79.51	56.97	63.69	53.7	9.69	2.86934	2.36532	61.02	26.94	64.81	45.25	57.27	49.27	8.8	2.67958	2.07628	61.09	26.91	78.87	52.11	64.49	53.92	9.03	2.80411	2.74527	62.69	26.22	75.38	48.55	79.95	71.19	9.16	2.47015	2.62266	61.03	26.94	73.02	49.43	62.73
1273	77.38	31.09	9.73	66.98	62.44	13.54	1.86882	2.32917	77.05	21.96	72.17	42.21	79.8	78.63	7.26	2.34292	3.07519	78.31	21.61	74.13	39.42	80.56	79.77	7.94	2.78926	3.25536	77.87	21.73	61.35	33.33	70.72	65.31	8.07	2.22632	2.85255	77.37	21.87	88.53	41.79	96.84	98.18	7.52	2.48521	3.4343	77.87	21.73	57.03	26.87	72.74
1274	73.79	38.49	18.44	71.46	65.83	16.78	2.64656	2.79583	72.77	23.02	88.45	47.96	79.74	76.09	8.54	1.9565	2.95269	72.32	23.16	77.18	38.04	81.1	91.31	7.53			72.71	23.04	69.72	44.62	72.7	70.06	8.16	2.72037	2.83461	72.16	23.22	94.38	52	88.3	101.39	11.62			73.34	22.84	63.64	35.62	73.67
1275	60.85	40.49	19.63	52.79	39.36	7	2.54715	3.00262	60.46	19.42	95.12	56.48	74.01	69.21	13.56	2.64662	3.21269	60.23	19.49	80.42	55	62.51	53.01	15.06	2.90372	2.84518	60.56	19.39	84.35	56.25	68.92	58.55	14.18	2.89296	3.20971	62.38	18.82	108.63	61.96	111.77	102.28	14.23	2.94604	3.37631	60.58	19.38	89.87	52.59	72.08
1276	70.21	34.71	14.55	50.34	45.68	14.06	2.10493	2.76755	69.38	20.9	70.72	41.32	64.77	60.97	6.78	2.25127	2.75344	69.53	20.85	75.33	44.79	63.81	64.01	9.61	2.44548	2.57444	69.15	20.97	88.57	51.17	68.82	67.1	10.3	2.1625	2.72887	65.96	21.98	108.47	58.96	111.29	90.4	9.64	2.3977	3.36313	69.2	20.95	89.16	46.25	68.88
1277	74.21	22.21	3.54	49.51	46.53	13.96	2.18067	2.63381	72.58	19.53	79.01	45.24	72.84	70.36	9.17	2.55559	2.86897	72.81	19.47	74.11	39.95	69.05	66.88	9.15	2.34027	2.66355	73.53	19.28	119.98	58.86	89.62	87.44	13.34	2.58145	2.69898	70.45	20.12	122.56	60.14	127.23	120.07	16.29	2.57693	3.44818	73	19.41	110.07	51.74	84.17
1278									75.07	19.91	90.76	48.08	87.26	87.42	11.35	2.89313	3.27613	75.66	19.75	72.87	42.89	75.96	78.14	16.57	2.61652	2.6093	76.45	19.55	85.88	53.98	76.36	76.6	17.73	2.72392	2.95623	72.58	20.59	135.09	63.25	133.61	130.3	11.8	2.06833	3.10127	76.69	19.49	89.32	48.74	78
1279	93.51	24.56	4.39	49.23	47.53	15.76	2.34754	2.33878	89.42	16.72	79.75	29.32	94.63	86.44	5.8	2.41477	2.40848	90.18	16.58	82.48	28.94	87.51	84.31	6.54	2.40948	2.31103	90.96	16.44	65.9	34.76	60.72	61.1	8.31	2.48787	2.52762	87.59	17.07	83.27	36.45	104.06	98.51	7.09	3.01421	3.08575	90.78	16.47	69.61	27.9	65.88
1280	76.66	31.55	8.98	79.49	73.32	16.75	2.05888	2.64444	75.9	19.15	59.8	36.73	79.52	72.03	7.46	2.15933	2.74532	74.74	19.45	58.12	31.01	84.66	74.1	6.26	2.28717	2.74623	75.31	19.3	66.66	36.3	83.45	74.62	8.62	2.37537	2.61178	75.67	19.21	65.25	38.26	91.78	82.32	7.97	2.39042	2.71399	75.02	19.38	59.49	28.92	81.5
1281	81.88	30.85	9.5	49.97	51.05	12.34	2.47854	2.77589	79.39	18.67	78.13	42.82	82.04	82.73	11.29	2.62866	2.84968	80.94	18.31	58.58	31.93	59.67	58.73	8.6	2.56222	2.6158	80.85	18.33	82.3	47.97	72.49	71.5	12	2.76883	2.76881	77.51	19.12	110.99	52.75	134.68	106.74	14.08	2.74601	2.8305	81.26	18.24	68.97	37.83	64.21
1282	70.08	67.69	50.41	72.46	74.44	15.83	3.05393	2.82389	69.18	21.05	117.59	69.72	104.21	98.08	15.89	2.91123	3.25533	70.27	20.72	84.07	55.91	76.78	76.71	12.14	3.12633	2.83703	70.87	20.55	105.03	61.72	86.1	85.35	16.15	3.12693	3.06958	70.1	20.77	118.65	64.63	104.94	104.68	16.44	2.89148	3.48896	70.36	20.7	99.25	57.22	83.23
1283	61.1	50.67	38.67	43.13	42.75	12.17	2.4268	2.21237	60.56	24.4	106.04	63.16	78.43	79.57	9.21	2.7031	3.00445	61.04	24.2	70.26	50.82	51.79	50.51	6.29	2.66533	2.23972	60.96	24.24	72.92	49.42	52.77	52.21	5.6	2.65789	2.21577	61.76	23.92	87.62	50.42	65.52	62.33	5.09	2.70845	2.25912	61.23	24.13	75.35	50.54	56.35
1284									68.96	20.71	78.17	40.21	74.16	68.59	9.72	2.38322	2.26233	68.95	20.71	74.25	39.42	70.67	60.54	10.5	2.26021	2.35334	69.17	20.65	77.34	47.83	72.81	67.21	10.83	2.48101	2.5738	66.76	21.39	125.84	55.56	106.53	136.87	8.33	2.94152	2.8295	69.63	20.51	92.13	46.19	79.42
1285	61.93	43.65	26.46	58.86	53.67	13.63	2.18096	2.13542	61.4	15.35	97.26	63.35	75.49	75.05	15.54	2.88603	2.78312	61.65	15.29	94.31	58.8	75.57	72.98	18.84	2.95862	2.7112	61.65	15.29	103.54	67.48	80.76	80.37	18.67	3.01272	2.82665	62.13	15.17	106.16	66.05	90.98	86.1	19.89	2.93311	3.10676	61.64	15.29	112.86	62.37	82.05
1286	64.64	61.83	43.82	76.47	70.25	17.88	3.00965	2.90162	64.1	21.57	89.12	61.27	85.65	82.05	12.38	3.02932	3.06038	64.22	21.53	89.33	59.4	83.49	81.65	15.33	3.10102	2.83356	64.09	21.58	113.46	66.13	90.9	89.73	21.6	3.04808	2.89814	65.43	21.13	125.54	68.1	126.52	104.73	13	2.68853	3.30401	64.4	21.47	116.54	67.12	93.18
1287	59.75	92.05	51.75	125.45	121.18	19.75	2.97837	3.51024	60.25	23.18	107.8	63.78	103.55	101.76	18.6	2.77531	3.2751	60.68	23.02	96.84	58.68	99.65	98.24	18.67	2.8241	3.1779	60.94	22.92	101.96	62.57	112.91	108.99	21.5	2.85056	3.31576	65.97	21.17	135.39	73.47	128.24	116.23	10	2.33594	3.33294	62.24	22.44	127.72	65.29	125.14
1288	73.99	37.38	18.74	50.99	48.53	15.38	2.68557	2.15048	70.96	18.43	97.53	60.04	84.49	84.76	13.62	2.92114	3.23119	72.09	18.15	80.3	47.38	67.31	68.22	10.91	2.70783	2.5347	72.39	18.07	112.39	59.23	84.92	84.66	16.14	2.70159	2.45629	68.65	19.06	126.4	65.22	122.24	127.67	13.21	2.34298	3.3564	71.92	18.19	113.97	58.77	85.92
1289	64.26	44.88	34.58	63.46	54.3	11.97	2.59944	1.81564	62.57	20.13	107.08	65.74	87.52	83.83	12.76	2.88674	3.14278	62.8	20.05	96.79	62.21	79.64	78.13	12.82	2.8774	3.36305	63.92	19.7	117.89	61.85	87.45	81.98	15.94	3.17403	2.97205	64.66	19.48	129.05	71.03	128.05	114.15	15.43	2.43024	3.51062	63.68	19.78	113.87	59.77	84.76
1290	70.83	33.17	13.36	47.43	40.4	13.34	2.00792	2.34429	69.17	18.08	81.77	47.81	72.58	72.7	8.53	2.62591	2.72048	69.11	18.1	63.8	32.86	58.16	51.98	6.1	2.23912	2.37425	69.28	18.05	91.07	51.44	71.41	74.59	8.31	2.52805	2.39278	69.64	17.96	123.48	51.61	108.58	0	9.62	2.61128	3.59566	69.49	18	90.34	42.7	73.07
1291	88.09	17.46	0.84	40.5	37.33	10.38	1.69845	2.41901	85.09	16.21	74.84	28.69	78.84	70.95	4.96	2.04332	2.46016	84.94	16.24	74.38	27.09	84.78	68.6	6.92	2.05626	2.43383	85.87	16.06	70.88	33.5	64.85	59.61	6.6	1.90832	2.45177	80.77	17.08	88.1	38.13	143.53	100.69	6.51	2.75083	2.6548	85.71	16.09	64.4	25.08	62.18
1292	78.06	21.97	1.5	39.04	29.79	9.92	1.65398	2.22373	74.28	16.98	89.6	49.12	92.18	86.13	8.37	2.75568	2.5348	76.12	16.57	71.48	41.88	60.2	56.39	8.42	2.54243	2.47619	76.09	16.58	98.27	51.95	72.83	71.9	14.06	2.76796	2.51472	70.33	17.94	132.69	65.66	116.55	96.65	11.11	2.26748	3.37074	76.79	16.43	85.71	44.93	67.02
1293	69.46	37.7	15.34	48.04	42.35	13.89	2.34187	1.75305	68.13	18.17	94.67	50.77	77.08	77.62	8.53	2.8003	2.93785	67.28	18.4	102.76	59.19	82.07	81.84	11.5	3.0244	2.59819	68.5	18.07	106.18	60.12	75.91	76.57	11.57	3.00839	2.56064	69.25	17.88	159.5	69.32	145.58	135.21	12.71			68.2	18.15	122.67	61.11	86.62
1294	82.1	21.27	2.72	49.85	43.54	12.45	1.70467	2.65337	78.13	16.79	94.59	41.59	109.17	83.78	9.58	2.39884	2.96774	79.33	16.54	76.63	37.17	88.79	86.5	8.52	2.47487	2.44174	79.72	16.45	87.17	49.29	84.31	78.24	14.1	2.37929	2.65225	75.99	17.26	143.98	57.34	174.29	151.06	13.09	2.99153	3.73377	79.59	16.48	84.91	45.27	80.62
1295	84.78	16.31	0.09	32.38	25.27	9.71	1.42781	1.59373	81.35	15.56	104.78	40.18	97.25	91.15	9.67	2.2634	2.47732	82.88	15.28	89.77	37.98	98.15	86.86	8.33	2.01372	2.0525	82.07	15.43	92.3	52.89	71.2	67.47	10.5	2.2911	2.00169	76.21	16.61	131.65	56.09	169.9	147.17	12.83	2.40895	3.53082	82.37	15.37	93.09	45.75	70.38
1296	71.2	37.79	18.01	54.25	49.5	14.35	2.39879	2.38194	70.61	14.66	71.15	53.61	64.52	64.99	13.93	2.55193	2.81594	70.95	14.59	80.05	59.8	66.74	64.72	12.5	2.91996	2.93375	70.44	14.7	68.6	48.6	67.05	66.05	12.86	2.65618	2.81467	69.45	14.91	105.9	57.55	107.59	106.97	11.89	2.50266	3.38987	70.83	14.61	84.99	51.85	68.99
1297	56.85	73.45	49.64	111.3	116.98	19.79	2.34425	3.06637	59.2	20.03	99.78	63.79	98.81	93.6	16.71			58.28	20.35	87.55	57.79	99.61	101.1	14.09	1.99463	2.88136	58.7	20.2	94.43	63.19	102.71	102.29	16.4	2.65652	3.11448	63.18	18.77	148.94	75.71	153.72	142.51	17.75	2.32218	3.61702	59.29	20	95.16	58.72	102.9
1298	78.5	27.78	7.22	40.09	40.67	11.81	2.34871	2.37149	77.96	15.82	69.98	42.92	52.5	52.59	7.8	2.66503	2.81763	78.68	15.67	48.65	27.01	44.54	45.42	7.64	2.37559	2.40827	78.92	15.63	66.79	37.89	50.26	53.93	11	2.74831	2.73357	72.6	16.99	153.24	62.69	149.22	149.76	6.18	2.53781	3.56159	79.12	15.59	61.78	32.62	48.14
[truncated: 45 more rows]
[truncated: 15 more columns]
